# Supplementary material for: Phylogenomic analyses reveal a Gondwanan origin and repeated out of India colonizations into Asia by tarantulas (Araneae: Theraphosidae)
Source: PeerJ. 2021 Apr 6;9:e11162. doi: 10.7717/peerj.11162 (PMC8034372; doi:10.7717/peerj.11162)
Supplement: Supplemental Information 1 — The starting DNA matrix used to generate trees. [file peerj-09-11162-s001.phy]

48 89302
Acanthoscurria_geniculata_SRR1024075      ACAGCCGGCACGTTTCGGGCTAGAAATTTAGACCGATTACGTCAATAGTCAAATCAGTCCGAAAATAGGTATGAGGGCGCAAAAGTAAGTTTGCCCCGGAAATCAGTCCGAAGATCTGTGCGGGGAAGACAGTGAGCCCGACCCTCCGAGTCGTTGATCGCATTTTCCACCGTTCGGATGCCTCAGCCCCCAGGTTTACTTGAGATGTCTACCACCTGAGAGAAAAACACAGAGCCCCTAATTACAAGAATGCGAGAGAGTACTTTTCGATCAGTAACTCTAGCGCGATGCTCGTGACGGAAACACTCGCACAAGGAATATCTTATCGTGGGCTTTATTCTTTAAGGATGTACTCCCGAATCCTTAACGGAATCCGGAACTCAATGGAAACATATATCAGGTAGTTCAATCGCGA------GTTTCAGTAATTTGTGGGTCAAGAACATGCTTCACTAGATCGTTAAAACAGTGTGTCGAAACTTCAAAGGAATGGAACGAGAAGGAGGCCTTCCTTTCTTGACGGATTATCTGTATCAGTCAAAAGGGTACTATGCGCAAGGCACATGTGATTTGCCAAGTTCCTAACGAGTACACCTAAATGAGGTCGTAAATTGAAGTGATAATAATCGAACAAAGCCGTTCTAAGTTGACCGTTAAACCACGTCCTTTCTACCTTAAGGGGATAAAGGGATATCTTAATAGGGAGCCTGAAATTTCGAATTAGATAATTCATGGGTGAGCACA----TCGAATGCTTCATTGAGTCGTCTAAACATCGTGTAGAAACAACGAAAAGCTGGAGAGAGAAGGCGCCCTGTTCCTTCACCGGACGA------------GTACAAGAAAAGACTTAAAT--------TTCCAATA----------------------------------------------------ATGCTTACGTAACGTGGGCTCTAGAGATTTGTGAAATCGCTATTTTAGAGTGTTGGTCAGAACTCATTAGATAAGGACCGACTCGCTCGTGCAAGGCAATTCCAGATACCGTGTGACAACTAGAGCGTGTGTGGGCGGGGGCGGCTAGGCGCTTGGCTGTCAGAGGTTAAACGCTGATACAACTTTCCACAGTCCAACGTGCGCCAGGGGATAAGCGCCTGGAAATGACCGAGATGAATGCAATTAGAACGTAAGGTCGATGTTGGGACAGAGCATCATAATACAGGAGCCCCAGCGTATGACTGAAATAGGATCCTTAGAGACCAGAGGAAATTACACGGCTTGGGGCATCTAAATTGGAAGGGGCAGCCACGTGTGTGGTGCGAAGACGGCATCTTCTCAACTTTAGGCATCTTCGTAGATGAATTTTGTGATATTGCTTGACTCTATGAAAGGGTTGAAGGGTATGCCTTGTTGAGAGGACCTCAAGTTAGACAAAAACATATGCACGGGGTAGGCGACTATTTCTGACTCGCCAACTCACGGGAGGACGCATGTACAGGCGGTTCCTGCAGACTGATTGTCATTCACCACGGATTAGGGCGGTGCTATACGAGGTCAGGGGAGGGGTTTTATAAAGGAGGGACGTTATGACGTAGCCCGTGCAAGACTGCTCCGGAGTGTTCAGGCATACATGAATCGGAGGAGGGTGGGCCGAAAGACAGTTACTCACTCACACTCCCCGACATTGCACCGTTCCGGATTCGAACGCATATTTGCGGGTGAGTACCGGACCATCCGTCTCCACGTCATAAAATGGGGATCCACAATAAGGGCAGTATACCAGATTCAAAAAAAGAGTGTGTCCGGCTTAGCTGGGGAGCGCTGGCTCGTCAGGGCAAAGTTGGGCAATCCTTTGACTGTGTTTGGAGGCTGGCCATCATGCGATTAAAACCGGGATCATCTGACTACCCAAGAGGGAGATCGTGCAATTGAAAATAGCAGCGAGGTCACTTACTCCATTAGCTCGATCAAAACATCAACCAGCGCGTTTAGACGGGAAGCTCAGAGGTGAAAAATAGGATGTTGAGGATAAGACTAACTTGGACGGGATGTTGAAACGATTGCGATCTTGACTCAAACTATCTAAGCCTCAACATTTGGGCGAGCAGAAGAAGAGGGGCCAGCAGGAGATTAAGACGAAGAGATAGATAAGAACCTTGAGGCAACAAAACCGCTCGACATGAGAACAACCTTCTGGTGAAAAAGGAAGTACTTAATACGCCGTATGAGAACCTGAGCAAGATGTCCAGTCCCCGCATCGGCTAATTTAAGACGCTCCTAGTGATACTTCAAGGCCTCGAGTTAGTTGGGTCAAACAATAAACTGGCTGGAAGACAAACGGATACCGAATATGATCTTCGAAGATGATAGATAACAGTGTATTGAATTCAAGGTTTCTTCAGGAGGAGTTTTTCTGGGCAGGTAGGGGCGTTGGCAGTTCGAAAACTCGTGTCCGCTTATCAGGGTGGTCATCTTGGACAGTGCGCGGCAGACATTGTCTCTATCAGGGGCAGTTGACTGGGTTAATTTACACATTGGCAAGCCCCCCGACGTTATTCCCAGCCATTCCTAATTCTAAGGAAGAGTGTGGGTTGGCGCAGTTCATCGTTTTAACAAGATCGTTTACTTGGCTAAGCGGCACTGGCACCAAGGGACGACCAATCTCCCGCAGTTCGCTTTAAAAAGATGACCTACCAGTACGCAGGAGGGCACGTTGGCACGAAGGGGAGTTTGTCTCAGATACACACGAAATGCTCAGCAAGGGATAAAAATTCGTGTGGGGAATTGATCCGTGGAGCGCGGGTAGGAGGGGGGTTGACTAGGTGTATTTACGATCGGAAGTTTCTTGCGCATCGACCTTTTAGAGTGCTTTACCCGGAGCACAATATCAGAATCATTAACATAACGTGGTTATACAAGAAAGAGCTTTCGGACATTTCCTTAACCAAAAAACCGCGAGGACGTCCCTTCTCCCCCTAAACCCAAACCCTACCATTAAGTCTTTGACGGAGATGAACTATCGACAAAGATCATAATCAAGGCAAGCATATTGGAGCAAGGAGAATTGCGTCTCATCACCCAAATGGTTATGATTCCGAATACACTCGAATCACGGAATAAAGCTCTGAGAGCCAGTCAGAGATTCAGAGTACATAAGTGAGAAATTTACCGCCAAGTAATCTGCTCCGTGGATATTCGAACATTCAGGAGGCGGTCTCCTAGAGCCACATTCATGAGGATAATCGCCCTTGACAGTCTAATAATTAACGGAGTGGATTTTACGAAATTGAATAAAGAAGCAAATTGCAGCGGGAAAATTCGACTATGAATTCAATGGAACCCAAGCTCAAGCTCCATCAAAAAATCAAAAACTCGGAAGACCTTAAAAGTCAGAGCAGAGCGCTAAATCAGTCTACAACATTGAGGGTAACTGTAAGGAAGTAACTGATATTAACACTCCAACTACTTGACGCAAATTTTAACTTGGAGTACCTGCTCCAGAGGATAATTCCTGCACGTGATCTGTTCCGTTGATATTCAAGATTTGGTCTGTCTTGATCTTTCTTCCATTCTCGAATCTGAGTATCTGATTATTAACGAAAGCCCGGGTTTGCTCGAGACCGATTTTTGCAATTTGTGTGCGACATTTTATATCGTTAAGAATTGGAATGCTTGTGATTCTACTTAAAAGCTCGATTCTCATTTCTTGTTAAAGCGTCATTAAAAGCTGATCTCCGCATATGATCAAAGCTGAGTTTAGACGAGTATGAGATTACCGGATACGAGTTGTCATCATTGCGCGTTATACCCTACCGGTTCCACAAGAGACTAAGAGTGAAACTTTCCGTAGGAAATTGAGTATAGCCAGATGATCATAGGCAAGGCAGAATAACCGGAAGGAAAGAAAGCTTCCAAACAGAATCCTTGAACCGCAAGTGTCTCGACCACGAAAGAATATCTAAATACGCAACACCGAAACAATGACCCTTTGTGTGAAAAAAATTTTCCCTCTCAAGCGAGATTCCGATTGGAAATGGACGAGGAAAAGGCCAGGTATCCAACCATAGAGCGAGTAGCGATTCCATTTCCAAACAAAAAATTTGCTTTCAACCAGGAACAATGAAAATGCACGCTGTCCTCCATCTTTGGAATGTCCAAGGGAAGCAAGTTTTGATTAGTCCCGGAGAGTTCATCTCCCGCAGCCACTCCCGAATCTAAAGTCAGTCATACACTCAAATCGAAACAGGGGCACCGTATGTAGTTGAGCATCACGGCGACAGAGAATCAAGCAATCCCCAAATAATCTTCACTATAAGTGAGACAGCATGAGATTCTGTATTAAGGCAAGAAACCAAGAAAATACGTTCAGGTTTCCGAAAATGCAACCGTTGAAAA-------------------------------------------------------TTCCGTGTTCGGGCCATCTTTCGTCCTTCGGGCTAATCTTCCATCCTTCCTCCTAGACAGAGAGAGAGAGTTGACCTGCTCCTGAATCAGTGGTTTGATCTCAGCAACATAAATCCCCACGCGGCGCCGAGACACTCACAGTTTAGGGTTATTCTCATTTGGGAACAAACCAAAGGTCCTTAAGTTCGTGGCACCGGTTGCGTTTTCAATCTCAAACCCCGTCTCGTGGATCACATGCGGTTATGACATTAATCACCTAATCCATCAGATCGAGAACACAATAACCGAGATTCTGCACATATAGGGATTCGCCATCCCCCCAAGTCAAGACAACTCCCACGTGCGATTCTTTAAGGCTGAGAAGCCCACCGAGGGAAAATTTCTGACTTTGCTGATGCAGACACACTTCAGAATATAGATTGTTGGCATCGACCATACAGATAAGACCCTCACGTTATCGGACAGTCTGGAAGCGACCACGAGAAAATAACAGCGTGAACCTATAACACTAAGTTTATGAACACGAAGGAGCAAATCGAAGAGTGATAGTGCACATAAAATTATCGCAAATTCGAGCTATAATCGTCTAACCCCGAACACTCTTGGACTTATTATCAATGAAACTTGTACGACTATTCCTAACTCATGTTGCGAGGGCACTCATGAAGATGTCAGCAGATAACAATGCGTGGGTACCCTTGTCTCATGATACATGTGCTTAGGAATCGACAATTGCACTTAGTCCCGTGATTATCGCATAATATTAAAGAGTGTACAGCCGATCCCCCATACGAGCGAGTAAATAACAGAGAAAATGCTCGATCGTAAGGAGGCGACCAGACGTAAGAGAAAACACGAAATCGCAACGGCGAACATGACAATGAACGA--TCTTGGGATCGAGACCACGTCTGGATTTAAGATTGCGAAAGGACGCGTGCAAGGCCGATCGCGCGACTCAAGACTCGCCTCCGTACGTAAGACTCCGAGTGTATGGACGAACTGCAGCTCGTCCCGGATGGTCCATATACCGGAGTCAAGCAAGAGCAGCTCCAGCCCTTAGGAGCTATTGGGGATCCTCAACGAGAAATATAAAAAAGCAAAGATCTGGCCGTCCAAATTTCCGAACCTCACAGCATTCGCGCGGGTCACCCTACAGTTGAGAATAAAGGAGCTCCAGATCACCTCAGCGCTAACGACATTAATGGCGTCAGAAGCTCGAAGATTGATACGCCGACATTCCAATGGACATATTAAGCGGAGAA----------------------------------------------------------------------------------------------------------------------------------------------------------------------------------------------------------------------------------------------------------------------------------------------------------------------------------------------------------AACCAAGCCGCAGAGTCCATGGTCTACTCGCAGTCGGACCTCTGAAACAACCTCGCAACCTTGTATAGTATCTCGCGCACAAGAGGTCCAATGTAATTCATAAAACCCTTAACTTATCCAGAGCGTACCAACATAAGACAACGGTTCACCAACCAACACTCCTCGCACCCGTCGAACCGCGTAACCTCGGCCCTTCCCAAGCACGGGCCCGCAACCGGACAACTCAAAATGTGAATACCGTCCCACTTCACTCTCAGAGAGACAAGCGTCGCAGCCAGCCGACCAGACCCCC------------------------------------------------------------------------------ATGATTTTGATTCCGATCTGAGGAGAAAGGTCTTAGCCGGCGTTAATTACAACACTGTATTTAAAAAGAAACGGAAGTGACAATCATCTCGAATGAAAATAATGCAAGTTGCGCTCTAGGTTCGTTATTTAAAAGGCAATTAAGTTGGGGTTAAGAGTGACAGAAACTGGAATTTTAGTCAATTGAATGAATAAAAAAGATTTGTTAAGGTGAATGGGACGCAATTGAGGTCGTTTAGTTGAGTGAAAACGCGCTTGAGTCCCTGGAAGTTCCATGACAGGCAAAAGAGTACTTGATTCACAAAGAGAGCCCGTTCTTATGATTCGTTCAATCCACGAGCAGTCGAGTGACCGTCAGCTTATGAAAGTTTGCAAGCAGATATCAGCACGGGAGCATGTATTTAAGATTCATGCTACCCAGGGAGTAGAATAAATTTCCTCTTATCACTCAGGAAACTTGATAAAATCCCTACACGTCTAGCTTTCTTTCCCAAAGAGGCGCAATTTTTGTCTAGCTGACCCCATAACAGGCAACCGTACATACTATCTTTTTAGAAGAGAGAACACGTGACTAGCTTCGAAGGAATCAGAAATAGAGAAATTCAAAACATTCGGCTACTTGAGTATAGAGGTATAAGCCTGTCAAGAAATACGTCCGGTCTTAAGGCAGGGGACCAGCGTACTGTCTACGGCGGAAGGTTTTTACCCTGAAGGGCTATTTGTCAAACCCCGTCAATAGTTGAGAATGCTTGTAATTGCCGAGGGGGAGACAGTCTTGATTGAATGAACAAAAGGATAACAAATTAGAGATGAAAGAGATAGGAGTTTAGATTGTAATCAAAATTAGATAAAAAAGAACAACCGTTAAAGAGAGATTGACTGTGATCGAGTGAGAGACCGAGCTACTCACGGTAAGAGAGGAGGTAGGACAGGGGGGACACGAGAGATCTCGAGATCTTGCCCCCGAAGGGAGGAGTGCGAGATAGAAGAACCCCACAGTCGAAGGAGAGAGAGAGAGAGAAATCAAAGGCAAACGTAAGACCGGATAGGCCCAGAAAAAAGAAAGAGAAAAACCAACGCCCCTCGCTATTTTTTTTGCGATGAGGACAATAAAAGAAACCGGATTCGTACGAGTATAAAAGCGGGAATTGAAGATTTCGAAAACAATAGAGAGCCAGCGCGCAAAAAATAGAAAGAATGATTTACGGCAGGGGGGATCCCGTAATCCCACAATCCCGGGCTTAAAGAAGATAGTAGAGTCGAAGTCAGGAAGGAGAAACCCTAACGGAATAAATGAGTGAGATCGAGCGAGTGAAGGACCGCTCGATTTAACTGAACTCCGATTGCACAGGCACTTTTAGACGATGCTAAGCAGGGCTCAAAGAGCGCCACATTATCGATCCAAGAGCGATTCCAGGCCTTTTTGACAGCGCCAAGTTCTAATGAGCCCCAAATCGAATAGCTTCAAAATCTGCGGCACGTTAAAATGGGCAAGAACAGCTTAGGCTAAACAGCGACAGTTAAGGAAGCATGAATTGCAAGACAATAATAACGTGGCGCTTCCTTTTTAACACTGAAGGCTGCAGCTTAACCCTTTGCACCAAGCACACCGCTTGACATCAATACTAGGATACTTAGTCTAACATTCTAGGAAACCCCGGAAGTTAGACTCCTGTTCCGTCCCTATGAAGCATCACAAGTCTCTGGGAGAAAGTACAAGAGGTGTTTGGTAAGGCGGGTTGAAGGCGAATAAAAAAATTGGCAACTGAGAATGTATATGGGCCAAAAGCTCCCCATCAAGCCCACTCATGCTACAAAAACGAAAGGACCACCGTGCGTGTAAGAGTATAGGTGAATGTGTAAAACCTTTCTTGCCTACATGAAAGTTTCTTTTGAATTACTCGTCCGAAAGGAGGCGGGAGCGTATGTATAAGAATGATTAGGTGCACTCTTAGTCGTGTGAACCAGTATCCCAATGTTTGACCCTCAGACGAATTCACTACCTAACCCACAAAGGGACTGTATAAGGTTGCTAAGCTCTACCAATAGTACCCAGTTCGAGCAAGAGTGCGAAATCACCGAATCCATCACCTTCCTCAGGAACAATATGACTAAGGCCAGATAAAGACACGTGAAGACAGAAGTTAGCACGACAAGCTAAATAAGTGTAGCCATCCAATTCTGTAATACATCTTCCGAAGATCTTGGGGAGTCACAATTCGTGATTTCAAATGGGACGTTTTAAAGATATGTGCTCCCACCCGGCTTTGCTTGGAGTCGATAGAGCTAGACATGCAGTTAAAGGGACAAGGAAGAACCTCCCGTATGCGATGCATATGGATGAAATGAGTCTATCCCAGGGGCCTGAACTCACCGGGATCATACCTCCATTGTTCGGGCCGAACCCGGGATAAACTGATTCTTTTATAGAACGACCTCCACCAACTAGCAAGCTTTCACATCAGATCTATGCTACCTCCTACGTCGGCAGGCGTAAAGTTATCTGAGACGCTATTGAGAGCCAGTCTGGCAAAGTTCTCTTCCTGAGTACAAACAGGAGATTTCGATTAGGTTCCAGTAGTGGTAGCAGATGTGCTTGACAAGAGATGCCACAAGGTCCCGTATCACCAGGAAACTCAATATTTAAGCGTGGTTGATCAAGCGCGTTCAGCAAAGTAAGTTTTCCAGTCCTTGGAGATGAGTGAAGAGACATCCTGTCGATTAGTGCGTCATCTAACTCCGAATTTTCGTGACTACCGAAGTGCGAAAAGTGGTGCGATTGAGGAGGACAGAAACGTTATCTCTTTACGTATTGAAGCGAATAACGGAGGAAAATGTTGTACGGCACACAGTCCATGAAGTGAGTCTCGTACCCAGGCGCAAATCACCCTGAGCGCATATTCGTACGCGAGAGAGTATCACGCTTCGGCCTTGTGATGGTATAGCACCTTCAGTCACAGATTAAAAAAAGTTGTGTGTCCATGATTGTGCCAAGACAGCGATGGGTCAGTATGTGAAAACTGGTCCGTATAGCAGTGGACCCGAGATCCAGTCAATCCCACATTACTGGTAGGGAGCGAGGAATTTATAACCTAGGGTGTCGGTCCTTCAGCGCTTTCTCCCGGACTAAATTGGAGCTAAGTAAGTAAAGGAGGAAGAGCATCACATACCATTCCCCACTATATATAGGCTGGAATGCGAGCTCACACTTCCGATTGAACCAAAAAGAATGCGAAATCAAAACCTTAAAGGGGAGTTGTACTATGAAAAATGTTAACATGAAAATAGTGGTAGAAGTGGAACTCAAGTGGGACAACACCACCGGCCATGAAATCCTCTTTAGGAGAGGACGGGAATAAGACACTATGAGATTGATAGTCTCTCCCAGAGCTGGACTTTGTCATGTAAGGTGTGAGGCACACCATGCAGAAGTGTGATAGGATTTGTAACATGAAGTGAGTTATTCTGATTAATTGCCAAAAGGACCGACATAGTACAAAATTAGAAGCGAACATGACAATGAATGAATAGAACTTTAAATCCGAGAAAGAACAGTTTGAAAGTAAGAGAAACTAGACACTAGAAAAGAAGACGTCAGAGCGGTTTACAGGCAGTCTATCTGACAAAAAGAGAAAACTGTCAGCAGTAAAGACGGTCTCATTCTTGGAGACACAGACGGGCGGGAAAAGCCTAGGAGCAACAGACATGCACAGAGTAGGTCGTGGGGGGTAAGAAACTCTAAAAGTAGATACAGCAGGGGCGCAAGTCACCGGTTTGGGCTAGAACTGGAAACTGTTATAATCGCATCATGATAGAAACCCCCCTACGATATTCTGGGACATATGTCGACTAAGTGAAACCCTGGATCAGGGAATGCAATCTAGGGACTGTAACAATTGTCGGAGTTGCTAACGTCCAGAATTAAATATGTGGAGTTGCCCCATTTCGGTACACACAGATGCAGACTATGCTTCTTTGAGGCTCAGAGATTAACGGTAAAGAACCTAATGACTAAGAGCGAGGAGCCGAGAGTGTTCAAGAGCTGGAGATATTAGAGAAAATCATATGTGAATTTCAGGCTTTAATCACTTGTTGCCGATGTCAAATTCGTACTTGACCTTTGTATTTCTTCCTTCCATAAAAGAAACAATGAATTTTTATTCGCGACCGAAGAGCCTTAAATAAGTACGTGCAAGGGGACGTCAGAATTGGAGCGTAGAATTACAGATCCGCAAAACTATGTACGAATTAAACAAGTTAAAAGTTTCACTGGGAAAGTAGAGATTCGAAGGAGAATTGGTTAGAGTCCGCTTTCGGGAGAGGAGTCTTGCCTCCGTTATTAAGCAAAGTAAATCTGGGACGCTCTCCTTTTTGGCTCCGTTTGTCCGTCCGTAAAATGACTAGAATTTTAAAATATTTCATAATACAGTAGTAAATCCGACCGAGAGATGTGAGGAGGAAGATCTCAAATAAGGGACCGAATACAAGGGAGATAGATGGAAGGACAACGAGAGCATGAATGAGAAAGAAGAACACTTTACATCAACGTAATTTGGGAAGTGAATGAACTTAAAAGAGGAGGCCTAATTTAAGAAACCACTGCATGATGCACCAAGCAAGAAATTTAAAGAAAGCGCATGCTTGAACCAGATCATAAACAGTGTCCAAAAATTGTATCACTAAGATGTTGACTTTACACGTGAAACTGGGCGAGACCTGTATGCCGCTGAAAGCACACAGCACAAAATTGACTTGTCCTCCCAGTTTATATCATTAACGTTTCTAAACGTATGAGGAAATTGAACTTGTGATTCCATAAGGCTAAATTCAATAGTATAACATCCAGGCCGCGTTAGACTATGCGTGCAACATAGGGGATGGGGGGCATAACGCTAGCAAAAAAACACGGAATGTACATTGAGAAGACGTACCTTCTCGAGAAGGTGTTCAAGCGCTAGTCTTTTAGTTGCGGATCAACCGTAGCGCTTCAGCGCAGCATCCGCGCCTGGGCGCCCAGAACTCAGAAATCAGCCGAGAAAGGCTTCTCAGGAGAGATGAGATGAGTACGAGATAGAGAGTAAGACGAGCGAAGATAGTAAGACGTTGAGGTTAGGGCCACACAATTCATCAGGAGGTGTCGCAAAATTACGGAGTGAGCTTTGTGGAATTCCCCTCATACGAGAGATTAAAAATTTGACATAGGGAATGCGAGTTTTTCAAACAAAGGTTGGTTGTAATTGAACCGCAAAGCGAGCGCAAGCGGCTGATTACCTAAGAGGAATACTAGGTCGTTGCACCAGGGCGCCTAAGTAAAACTTCGCTGGTTCAAGACTCTGAGCGCTTTCATTTGGGAGTGAAGGCGTGTATGTGAGACGGGCGCCGTGGGAGGATGTGATTTCAGAACAGCGCCATTGCCTAAAGTGACGAGGTGTTATCTACGGTCCCCGCCGTTTGTGACCTTGACAAGGAGAGAGAGGCTCCGAAAAATTCAAAACAAAACATACTAAGACGGAATGGCCCGCTGCGACCGGACTTGATTGATTGCAACGTGAAAATTTAGACTGACACAAAAGGAAACTGAAAGAATGAGAGGAGCAGCCTGAGACAATGATAGCATTAGACAGAGCAATTCTCGGAAGCTCGCAATGAGACAAGAACTATCAAGGAAGGACTCGCGGAGAGACTCGAGGAGAGCCGCGCACAGAATCTCTAGCACACAGAGAATCTCGCAGAGCGCATAGCAATCAGGACGGGGTTTCCCAGATTCGGGACAATGGAACAGGTCGTTCGGTAGGCCCCAGGGCCGGCCAAGGATATCAGGGGGGATGGATCCCCCGCATCCGTTGACACCCCCCATGGTCGGTTCCGCGGTCGATCTTAAAAATGGACCCGCGGCCTTGGGGCCGGGGAAATCGGGAACGGAATCCCCGAATATGAAAATGAGATACCATGAGCAAAGCGCGTAATGCGCAGGAACAAGCGAGATCCTTACCATGCGTCTATGAGATTCGAAGAGAGTCACTCGCTAAAGATAAAACTTCACATGCTTGCCTGGGTGAAGACAGAGGACTATCCTTTTACGAACATTAGAGAGAGAGTCTCTGCTTGCGACACTGGACTTACCCCTGTGGGGCCGATTGTCATGTTCTCCCCCTGAAGCTGCACGTGAGAACGTGTCGGAAAGCGTGATCCTCGAAATTCCACACAAGACACGATTGACATATTGTCCTTGTAAAGCTGCTCGGGATGTTACTCCGACTCGCTGGGTTTTGGGTTGTAGCCGTTTCGGGCCTAAGCGACTAGAACATTCGAACTTGCAGAGAACCCATGTCGAGGCGCGCAGAACTGGGATTGCAGGTGTGACTGACAGTAAGCGACTATCCATTGGCAATTGCCAGAGACAGATCGTCGCTTTGCGTGAGCTGGTTCTTTCGACTCTCCCAGAGAGTGACATTGTATCCATCTCGCAGCGCGAGAAATCTGAGGTCGTAATGTGCGAAATTACGAATCAAAGCGTGGCCGAATACAAACGATTGTCCGCTTCAAACTTTAAGATGGAGCGAGTCGGCGCGCGCCAAAGTAAGATTTGCAAACTCCACGAATCAGACAGTATATACAAATCTCCTGATAAGACTGTGCGAGTAACACAGTAATCGCCTGCTCGTATATGGCTTCCCATCTGGAACAAAACATGACATTCTCCCTTTTTTCCACTAAGAGATGCCGAGTAGTTAAATATTCAACTGATGGTAAGAGTATGGATCACACTTCCAAGCTTTCCGCATGTGATTGCGGGAGCAATGAGGTAGCTGCATATGATAATCCTTTTGCGGCACTGGGTGATTTTGAGAAACTAATCCTTGATACTGTTGTGACAGTTTGCATCGGAGCGCACCAAACTAAAACTGTGAAATTGGCCGATGGCAGAAACGTATCCAAGTCTACATTCCAGACAAATATTCAAGATACTGTTTTTGGTAAGTCTGCGAGCTGGGGCGAATACAGAAGTATTTCCACGTTTAATTGCACGAAAGTGCAAGTCGTTAAGTGCAAACCTCAAGATGGCCGTTTGAACGCTCTTGAAGCAGTAACCTGTTGAAACTAAAAGAAAGAATGAGTAGTATTGCTCGAGCCTGGGCCTGGGC----------------------------------------------------------------------------------------------------------------------------------------------------------------------------------------------------------------------------------------------------------------------------------------------------------------------------------------------ATCACACAAGGCATCACCAACAATAAATATCCCACACACAGGCCCAATGTACGTCACACAACGTTTTCACATAGCATCCACTTCTCCACTGGATCAATGGATGGACAACCCATATCCCCCGGTCACCAAATCCCGCGTGAACGGGAGAAGGAGAAGACCCCTGCCATTCTGGGGATAACGCCTCCCGACCATGAATACCATCAATTCCAAAACCAAGCCAAAAAAAAAAACGGACCAAGACCCAAACCGTTCGCTAGCCTTTTTCGGAACCAGCGCATAAGGCAAACCAAGCAGTTGGGAGTTCAAATGTGCTCATTGGAAGCTGAGCGAACAAAATGTAAAAAAAACGAAGGCAAAAGATACTAAGCCTGCGCTACGGCTCTTGTTCAAGCGCGTGACATCGATCCCTAATAGAAGCATACTGGCAGCCCCAGAGAGCCCCTCAATCCCCCGGCAATCTTCCCGTCAAAAATCCCGTCTACTCATATGAACATCACCGTACACATGAGTCCCAACACTAACCACACAACATGCGTGGAAACTGTGGCCACACACACACAATATAAAAAGCCCCCAATATCAAAAACAATATAGCCTCCAACCACAATGGCTGTGCGCTCCCCAATAACAATGGGCGTCCCCCAGTAACATCAATCAAAGCCACTACCCAAAATTCCCGCTCCCCAAAGTGGGGGGGACTCAAATGTTCGAAGGTGCCAACCGCATGATCCCGATGGACGGATATGAGAGGATGGTGTTCCATGAGGAGTTTACGCTGGTGCTCAGCAGCAAAAACTAGCTCGTAAATACGAGCAATATTACACACAAAAGGGAATTTGACTAAAGGATTAAAGGAAAAAGAAAAAAGGAGCGTAAAAGTATGCTCATACGTGGAAGAGTAGGCTTTTCCGAGTGTAATGATCAACGAAATTGATTAAAATTGTTATTTACTATAATAGCAAAGCACCGAATGCATATGCGTAAACTTGTAAGATGGAGACCAACCTTATCGGCTTGCGTCGACATGGTGATAGGTGAAAATACGATACTTGGACCTTAGAATGCTAAGAGAGACCTAGTAGAAACGCGCGTTCGTGCAACTCAGAATAAGCCACTGTGAGACAGGTTTTGACATTAGGACTCTTCGATCAACCATGTGTGCAAGCGTGCGCTTTCGAATAAGAGCTCAGAGGGCACCTTATGAATAAGCCAACATAAAACTCTACGCCTAAGATGACGATGGGCAGTTTATCTGATCTTGCAATGATCCAAGAGAAGGAGCCAAGATGCGAAGGTACCCCGCTGCCAGCAAGCGCGTGTTTTCGCGTAAGTTTATAATTATGAATATAGCCGATCGATTGTACACTTACAAAATTGCCCCCTTGTACCTCTTCAGGACCGAGTCATAGTGCCTCGAAATAACTATGTCAAAAGCCGAATTTAACAGAATAAGTTTTTGTAATAAAGACCATTAGTAACTGAAACTGAATATATAGCTGCTCCAGCAAATGCCAGTCTGCGACTAAGATAGCACGAGTGAGTGATTGTAGAAGCGTCGGCATGGCGTGGCATAAGTGACATCGCGAAGTGGTAGACTTTTGATTATCAACAAGTAATAGTGTCAGAGCATGTGTATAAGAATTTAGAATACCAAAATAGAAGATATTCACCTTGGAAATTGAACCTGAGACCGAGCAGGCTCATGTTGATATGGGATAGCGACGATGAAAGCGAGACTCTGATGTTATGAGGTTCAGAGAAAACCAGTCATTCACTCTACGCATGTAATTTTTTAACGCCACGAACCAGACTGTCACAGTCTAGCTGCACCAGAAGGAAACCGATTAGGACGGGTTATTATGCGCTTTTCACGACCGCGCGCAAGAGTGTCTGCGAAACCCTATTCGAGAACGATTTTGACCAGCTCTGAGACTATTGCAATAGAGCTGCTCGTTACAAACCCCTCGCTTGTGAGGCGTTGGATAGAATCCTCCCCAGCAAATCTTGGTCGAGAACACATGGAGCCAAGCCCGCGACACCACGTATCCTCGGGCGAAACTATGGGACTTTAGATGACTAAGCCAAAGTCACCGTACAAACGGGCGTGACTCTGGGGGGCTGAAGTTCTACGAGTGGCCGCGGCTCTGGGAATTTGGGTGCGCCCACACTTTAACCCGCAACAGCTGTTCCGCGCAGGGAAGGTTGAATTTGGACTTACCGCGACAACAATTAATGAATACTTACAAAAGCATCAGCATGGGGTTGCATCATTAAAAAAAGTTGGATGCCCGCCACCTTCAGTCCTCCCCTCACCAAGGACGTGAGTAGCTGCCTAAACGTGGCCGTCAAAATGACCTTACAATTCAGTGCGTAAAAAAGTGAGTTTTATTAGTGCTATCCCTCAGTTTTGACGAGAGGATATGAAAAGGTTTCTGCACTGAAGAATCCGCCAAAGAGTCATATCATGAAAGTATCTAGACGACAGTTCCAAACTCAAAAAAAATTTACATGCAAAGAAGTGAGGCAGAATCTTACATCCTAATTACAAGGATTGGTTTGCGAATAAATCACCGGGTCCACTTACCTTCCTAATCCGGCATGAGTGCTCAAGTCACAGCTAGAGTTTCTCAAAATAAATTCAATTACAGTTTCGCAAAATTTTTCAAAGCGTAGCCAGCGCGCTCAACCAAGCGAGCGAATGGACCTCCAACAGCACCAGTTCAAACCCAGGGATTCGTATTCACGAAATAAGCCATTCCATTTCGTTTTTAAGCGGTCCGTAGAGAGGTCAACAGGATTCCATGCTAGAATGTCTCCTTCTCGCAAAATCGCTTGCATACAGCAATGAGATTGGGGAACTTGGTACTCACCGGAAAATATTAACTTCATGATCGGAGAATGAATGCATGACTCTTCGAGTGCTCCACAGTTTAACCTGGAGTAGGAACACCAAGATAAGTGACTGCATCAGACAAACCGATCGTTTATGACTTTCACAGCGCTTCGGGGGCTAAAATCTTTATGCCTCTTATGTGGAGCAACCCGAATCTCAGATTGTAAGACATAACGCCCAGACACACGTGGTTGGGTGACAGATATTAGGCGCGTCAAATTTTGAATAAATGCAGGGGAATGCAGGATCCGTTGGGGGGGATTAGATGAGCAGCTCCCAACCAACGCATGTGCGAGGGCAGTTGCAAACAAGAATTTAGCTGGGTCTCATGATCTGGTCGGCCAGATAACAACAGGGGACATCAACTGGGCGCGCGCAAGCACAGAACCTTACGTTCGCCTAAATAATATCGAGCGGATTTGGGTCAATGTGGGACCAAGAATCACATTGTAAGCGTGTACGGATAGGAGCACAAAGATACGAGAGAGTAGATGCAAAAGCTTAAGTAATTAGCAGAAGGATCGTACGACAAGGAGAATCTGTCAGTGCACACGGTCCTAAAGCTGAGATTGAAAGCATGAGCATACACGCGAGTAGACGTGCTCAAGTATAAACAACCGCATGCAGTTGGCCCTGACAGTCCTACTGAGACTATATGCATTTAGGTCTTGAAGGTTGCGCTTCAAACAGTAACAATCCTCAAGCACTTAGAAATTCTCGACACAGGCCAAATTTCAGTACCCTCAGTAAATTCGAATTAAGAGACTCATTTAACATCTGGCTATCCTTGGACCTATTTTTGTAAATTAGTGGCCGCGATTGCGAATCCGAGGTAGACCAACATGGATATACAAACCATAAAGTTTTGCCGTAATCACCAGGACACAGATAGAAACAATCATTATCAGAGAATGACGGTAATGAGCAATACAAAAGTAACACTATGCGAAGGGGATAAAGGCCTATAATCCACGAATGGAGCAGTAGAATCAGCAGAGTGAGACTGAACTCAAGGTTATATTGAGGAGTATCTCTGTGTGTGGAGTCATTGGGGCCTACCCTCACTATTACGTGCGAACACAGTTAAACGTTTAAAAGCTTCCTTTCGATTACACACTATAGCATTTGGTATCCTTTGGGAAAATCCCACGAGACCTGAATTATAATCAAATGATCAAAGTTGATCCTTTTTGGACAGGCAGAATTTTGGAATGAAATAATCATAGAATTCACAGTTTGATCGCTTAAGAGATCTCATCAGAATTATATCGTCTTCCTAAAACTGGGTAATTGATCGCAAGTGGAAATTTACGCGCCTAAAAGAGAAGGTATAATTGGCTGCTTCAGTGCTCAACTCAGGGAGTACCCTTTTGAAGATGAGAGCATGTCAGCGAGAGTGAGGAATACTCATTGAGGGGCTGGATACTCACACATAGGGGTTACACTGCGAGCGCAAAAACCCGCGTACTCGACAGCGTAATTACAATATTCTAGAGAATTGTCAACGTAAGGGCTCCATTCTGAATCTAGATCTGCACAAAGTTCAATCCGTGCATACATGCAGAAAGGCTTTCGACAAGCCTCGTCAGTCGATACAAGTCTGGGTTCCTGGCCTTACGTATGCGATCGCACCGTTGGGAGAGCGTGTATAGAAAAACTTCACCGTAAGGAGGAGTTTTATCCTAATTTTGAAGGTGATTACACAGGCCTCGGGTTTAAAATTCATAAGCATCCACAAGCGACCCGCTGTGGAAACGGGCCGATGAGTAAGTATACGAGTGTGTGAAAGCGAATGGACATGACGGACAGCACTCGCAATCGTAAGTCATTCCAACAACGAAGAACTGAGCGATACACAAAATTTATAATTACCTAAGAAAAAGCAAAGACATGTGCCACAGCTTGTCATTATAGAAGAAAAAGAGAATATTTGTGCGACCGATCACGAGTTAAGTTGACTGAATTAAGAAGCAAGATTGATAGCTCGGTTTAGAGTTCCTGTGTGGGAGCGTATATAACCTTGTTGAAGTGGGAATTCCTACTTCCGTAACCAACCCCAAGTGTGAGAACTTACCCAACCGAATCGCACTTTCGGACAGAAACGCCCCTCATGTTCAAACTTACGGCTGTATGTCCTTTTATATTTATATTGTTAACTGGGCAACTTCAATTCCTTTCCTTCACATGTTTCAATGGCTGGGCATTTGTCTTTGGTTTTTGCTAACTAAATTTACACCTAATACTTCGGATGG------------------------------------GAGCGATTGTTTCCGTCTAACTTCAATTCAAAACAAAAGTGAGCACGTGCCCCTATTTTCAAGACAATAAGAGTAGAAGTCTGATCGAATGCCTGGCTTCAGGCCCGCAACCTCAGCTCAATGAAAACTTATCCGACTACGAGGAGGACAGGGATTTTTCCTGACTGGGGACAATTAGGTATTACTCAATGACCGGAACCGCGATATTGTAATATAACGTCCGACCCTCGCTGGAAGGGAGATTTTGATTCTGCGATGATTAGATTATAAAAAAGACTCTGAAAAACTCCCTGGTTTGTTTCTTCCATGTCAAAGCTTGAATGGATCTGTACTGACAAAGTTAATGCCGAGTGTGGAAGAGCGTGAATCTAAAAGCATGAAAAGGGGAATAAGTCAGTGTGCGTGTAAGAACACGGACCTATAAGGGCTAATGACAAATGGCATGGCTGTTTGGACGGTGAAGCTGTATTGAAGATGAAGATGAAATGGAGGGACACCGGATAGGAGTGTATGAACGATGGGGCTTGGGAAAGGGTTTGATTATAAACGATAGAAGGCGTGAGACATCTTCTGTAATCTTACTTGAAACTTTGCGGAATAATGGGATTGTAGCAGTCTGTAATTGTTCAAGGGTCTTTGGGGGACTCCGACCATTCAAAAAAAGTTACGCGCGAGTTCGAATGAGGGAAGTCGGTTGAACACAAAGATCTCAAATTGGGTGCGAGTACGAGAGAGCGCATGTAATATTTGTCATCTACATCGGGGCCACTGTTCATTGTTTCAGTTCTATCGATGAAACCGAGTACATGCATGAGGTCCTTAAGAACACCAACTCAAATTATACCATTATTCAAATGCCCGGAAATTTCGTTATTTGCGAGAGGAGGGAAGGGCGGCTGTGCGCGTGCGTCGTTAGAAAAAAAATTGCGGAATCACGAGCATGAGGGAATGTGACTGAGGGTGCGAGAGCGTGATTTTCAAACAGGGATTGCGAGAGAGAAGAACAATTCGGCCCTCCAAAAGGTTTCCTGAGAATCACACGCTCTAACTATGTCAGGGAGAGAGAGAACGCTCGGGAGTAGAAATGCCTCTTCCAACATGCGCTAGTAGACCTGAAGAGCTCTCGAGATGCATCAATGTTCGAACACTTTGATAGAGCTTTAGTTTTGATCTCGTTATTCAAAGATGCGGAGGTTCTCGTTAGCGATGTATCATCCGTACCAATAGCACGAGGTAGAGCCTTAACCGCCCCGTATTATAAAGAACACCGCCGGTTGGCATACTTGTCCACTGGCTCCTTTCTGTTTCTCGTCCTGAAACATTTGGTCGATAAAATGAGTTCATTTGAAAATATCTGAGAATAGGCGCAAACCCCTCTGTGTGCGGGCGGACTCCTGTGGCAGTGAAGCTCAAGTTCAGACTTGCGACCAAAATTGTTCAGTGAGGCAAGCTGCGCTTTGTTGTTCGTCCAACTCCTCAAGTGGGAAGATACTTCCCTGGATTGTTGGATCCTCCTCCTGGTACATTAAAAGAAGAGCTCCTGTCAGCGCGGCTAGCAACCTCAGGCATTAATTTTCCCTTGGTACGTCAGCCTGGAGGATCGTGTCAAAACCACATGTTGATTAGGAAGCTTTGCACATGAGCTTCCGATTAAATATGGAAGGAGTTAAACAAGAGGGTACTAGAGTTCGAATGGAAAAAGGTAGACACGTTTTTGAGTCTACTCGTGTGTTTCATAGTCCAGGGGAGATCGTCCGCACTTTCAAAACCCCTATTGAAGCTAATCTGCTGGCATTTTTTAGCAGTCCTCATAAACGAATTTGACTGACACAGGGTTGTTCGATTGCCTTGATCGCCAGTTTAAACACCTAAGAGTGACATTGCGTTCCTCACACATTAGATCTAAGCACGTAACAAAGACTCTTACAAACAAAAGATCGAACTCACTGTGAATGCAATGGCGGATGGGGGCAGTAATCCGATTTGGCGAAGTTAAGACTACGAACGGAAGAGAATAAAGTTAATCGACTGTACAATTAAGCTCGATCGCTTTCTTGGGAGCGAGAGGATCTTGGTAGTTGGATGTGAGAGGCTGACTGAGACTATGCCTGTCTGCACGGCAGAATGAGATCTCAATACTGAACATGCGAATGTAGCAGGATCAGAGCAAAAGACTATCAGAAGCAGAAAATATCAGAGGATCTAGCAGTCCGTATGGTCTTGTTCTGTGTACCTCACAAGAACGGATAAGGAGAGTTAATTTCTCGGGTGTGAAGACGAAAATTAAATACAATCAATAAGAGGGAAAAAAGCAGTCCGGGACAAGAAAGAGAGTTCCGACGAACGAAGTTTCTCAAGGGGGAGACCAAGGGACACCCAATACAAAAACGTGAAACCGAGAGCTCAGGAAAACGCAGGAAGTACCTGAGCGAGAATTCCCAAAAGATTGGGTCAAAGTATATCACCGGGTGGGAAAACCCTGGCGGGAAAGTTTGTCATAACGGAATTACGAGGACGTTTGATCAGCGGAAGGAGTTTCATTACCTGGAAGGGAGTATAAGCTGGAATGGGTGCACATAAAAGAGAAATGGTTTATTGAACCGATAGCTAGGCTGCGGAGCCCCAAATCCCCGGGCACCTCTTTGAGTGACTTTCGTGGACAGAGAGTACCCAAAAGAGGGGGTGTAAGCCTACCAAAGGGAGGTATCAGCCAAGAGAGCGCGTGAGTCACTATGGAATAAAGAGCGTTTGAGAAGGAGCAATTTCCTGAGAGCAGGACAGGATACAAGGTTGAATGCATAATCATAAAAAAGAAGGCTTTGACTAGCCAATAGCTTGGAAGAGGAGCCGATTAGATCCTCAAGCAGATGATAGAGTACTTAATCTTGAAACCAAGAAGTGAAATACTCGAGAAACTGACATCGATTGTAAAAAAGGACAATATTAAAGGGAATAGAGTGCCTAATATAAAAAATATAATACTGAGAGATCGACTGAGAGAAAGAAATTAAAAAGCTTTCTGCGGTACTAAGCGCGCTGTATTAACTGAGATAAAGAGCAAGAAATGAAAAGCTTCAATGATCAAAAATAAGCTTTTAGAGGGCAGCCTATGGCTCAGATTGAACGCAAGCAATTAAAGGTGCGACTGACCAAAAAAGCGCCACACAATGCGTTGAGCTAATTAACAATCTGAAAGAAACAACTAAGAAATTTGAAATTGCAAGCGAGCAAAAATCACAAAGGGAAGAAGAGTTTTGGGAGTATGCGTGAGTACCCTCATGTGCCAAAGGAGAACTGACGCCAATTTGAACCTTGTATGGAATTTTGACGAAGGAGTGGGATGTGCCGATTTTCAGTTGATGGTCCCCTCCTT--------CCCCAGACATGTAACTGATGCGCAGAGGGAGTTAACTAGGGAACATAACCAATGAACATGACTGGTGTAAGACCGAAGGCGTGGAATTGATGGACAAAGTTGTTATCGCCGACTATAAGTATAAATAATAGAAACTGGTGAGGCTCAATATCGCTTTGGGAAACCTCAGAGGATAGCACGTTGGACTTAACCACGTCAACATCAATACGACTCAATATACAAGGCCCTCCGATCTTGAGCCGGAAGTGAGGGCTATCACCGTAAGACAGAGATGGCTCTCTGGCTTTCACACGCCTGCTCGACGTTGCATCATCCTGGACGAGTCTGATTTCCCCACACTTTTCTGCAAACGGGCAAGGCTGGAGGGGCATTGAAAGCTGTATACTAGAAACGGGTACACGAGATGTTCCTAGCAGGGAAAAGGGAAAATCATGCCTTAAATCCGTGGTCCAAGAAAAGTGTTGCTAAGGGCGAGGATTTTACATCACCCCCTAAGGTGGCCAAGAGAGAATATAGGAATTATAAAGGCCGTCAGCACTTAGGTCAGAGATTTTAGTAAATCGGGTTACGTATCCAATGCAGTTCTCACAGAGCTTACGAGAGGTGCATCGTCGATATGGTGGGACGAGTGTGAGGCGCCATAATATGATTGGCAATCTGGGCCTGTGGGGAGAGGTATTCGATGTAGGGGAAAGATGGAATGAATTTATATGGGTTGGGAAACGAGAGT--ATGCGTTCTTAACCGTCGATTTAAGGGAGCGAGAGAAAGCGAACGCCGTTTCTCTTGTGGGCATGCATGGGATTGTAAAGACCTGGCCAAGGATGAAAATTTGTTGGAGGCGAAGAGGAAATGAGTACAAGAGGGCACATTTCGTCATGGATGAAACCGCGCAAATCTGTGAATTCAAGTCAGAAAGAGTGGGAGGACACTCGTACGTCTGCTCGACTTTAAGAGCGAAATTATTCATAATTCACCCAACATATGCGGTGAGAAGCACGCGAGCAGGAGCCTACGCGCGCAGGAAAAGGGAACCGAAATTTGCAGATTCTAAATGCCGACACTTAGTCAAATCTGCCAAAAAGATTTTGCCGCTGCGTGAGCGTATCGCTAAGGTCGGAACTCAGCATCAATATAAAACTGGAGAGTTACGATCTTTTGAGAGGTTTTCTGAAAAACCGGGTAACACCAAAGATGAAAGCCGATCTATGCAAACCCATGAGCGAAAGTAAATTTGGTCAGGTCGGTGATCATGCAAGTGCGAATGACTGCGAAAGAAAATAAGAAAGTGATTATCTAACAAAATAAGTTTATAAAGCATTATTAAATACCGACATTTTGCGAGCGGGTATGCATGACAGCGATTGAGGATGAAGCTGCCTGTACGGGGGAATGTTCACTTGGAACCGAAAGTCACTGGCATGGATTATGAGAGTATATGGGAGAAATTCTAATTTCGGGTCCCTGGGAGCTGACATGTTTAGGGGCACCACAATTTGAGAGCGAAGTCCTCAGAGCCTTGGTTTTCCAACGTAAGAAACGACATTAGGGGGGAGGCGAATCTATGCAAGCGTTCCGCTGCCAAGACGCGGAAGAGCCTGCATGATCTTGTAGGCTTCACAATCCACATATGCGAAAGCGGTAGAAGGCCATTGTTCGACTCGGCGCCAGCGAGGAAACACTGGGTTAAATATGAGGAAGTGAGAATGAAGCTGGGTACGATCTAATGTAACGCAGTCTCTAGTCTCGAGCGCGAATATCTAGGTGAGAATATAAGCGCCCAGAGCGGCCCGAGAAGATGGACGTCTGAACGTGAACACCTGGGCCCCCCCGAGATTGCGCTCCTACAAGAACGCGAACAGGAGAGAGCAGAGAGAACCGCACATGGTTTTAGGGGTACTCCTACAAGTATGAAAACGGACAAGTATATGGGGCTGAACCTGACTATGGAAAAACATGAATTTACGAGGGACCGGTTAGAAAACGGCGCTTTCGAGGATACTTTCCAATCTAGGAGCCAAAAGGCGAGAGAACCAGAGGGTCTTAACAAGTTTGAGATGCAGGTTGTCACTGAGCTTGAATTTTCAACATGCATCAAGTCAACATACAAGCGTTCAGGAGAAGAAAAGCGTTTGAGAATAAGAATTGGAGATTCCTCTCGAGAATCCGGGAGACAGATTCTGCCAGTTCGACTATAAGACTGATTCCCTAATCGCGAAACTCAAAGTCAGTACGCTCCACTATCAGATAGGGACGGAGAAAACGAATCACTTCAAGAATTACGGAGCATTCTACTGCGATTACGCAATGGTGACATTCAAACTGGGACTATCTGTCACCGGATGACCGATACCATGAGACAACTGCGATTGCTGGTTTAGGCGAACGGTGCTGCTCGGTTTGAATGCTAAGCGTGCGATCAGGAGACCGATCGTACCCTTATACAGGTTATTGAGCTCAAAGACACTAATCAGAGCTTCACTCTATCCGTCTCACTGCTCCTCAATCCTTCCGTCAGTTCCTGGATTTCAAGTCGTGACCATCAGTGAGCCCCCGAGAAAGAACTCGAGAGAATTAGTGTGAAACCACCTGACTGAGCTAGCAAAGTAACGGTTGCAACTTAAGCTGTTAATTCGACATGCCTCCTCGATGATCTTAAACGCTTGCTAGTCAAAACTAAAGTGGATTACACAATCAAGAACTATGAGCGCGGAATCAACTCCGAGTACGGGGGTAAGCACGTCTCCCTGAACCATGATGAGCAAAGAAAAGCGCTTAACTGAAATTGAACGACTAAAATAAAAGAATCATAAGAAGATAGCGGGCAGAGATTGGGACATATTGATGGGGACTAGAAGCCTAATGTATCAGGCAGGATATGACAGGGAACAGTGTAAATTGTTAAGTATAAGTAGGTTACTCAAATGTCCAGTTTACTAGTAAAAGCGAGCACCCGAGTGCGAGGATGGAAGAACAACAGTGTCTACAACTAGTGGCGCGGCTGCGATTGCACAAAATAAATCGCGCAAAATTCTCAGCAGTTGACATGGATTCCGACTCTTCCCAAAAGTGCATTAGGGGCTTGGCCTGCTCTTAACGCAGACTTTAAAAGTATTCAGAGTCTTAATTTTTTGACTGACCCATTCGGAATATTTCGTTTAGATCAATAGCTCTGTTAACTCTGAGAATAAGAAATTTTCTGAATTATTGCCACAGTAAACCTTAACCAATCGAAAGGCCTATCATATTAGCCTATTTCGCGAATAAAAATGCTCGCTTAAACACATGTGCCTGAGAGACTATCACTATCTGAAGCAATCAGCCGATGATCCAAAAAATTTTAGCAAGAATGACAAGAGACACTTGACGGCCTAAATGGCGGATACAAGCGACACGCCTATTTAGTCGCATCTAGAACAATCAGTAAAGCCCCCGGAGGTCCAGGGGGAATAGATGCCCGGAAAGACACCCAGAAATCCCGGAAAGCGCGACACTGGGATAAAGATCCACAGGAAACGAACCTACACGCTCGGTGCCGTGGGAAACTAATCGTACGCGGGCAGGGCCGTCTCTCAGAGTGTTACTGAGAATGCCATTGAAGGACGATCCGAAGGTGTCAGCAAGGGCGGGCTTGGTATTGAGTACGAAAAGGAATACAATATGAAGCAACTTTAGGAGTGGAAAAACCCCTGCGTAGTTTCACGTGGGGGAAGGGTCGCGAACGTAGGACCAGGGTTGCGTAAATTAACGAGAGGAATGGACTGTGGAAAAACCCATTTTTATAGGACCTTCTTTCCAGTTATCAACCAAAAGAACCGTACCACTAAGAGTGAATTTTGGATTCTACCTCGCCGATCACCACAGTTCTTTTTTTCGAAGGGATCCGAGGTTAGCAATAAGGTAGGTCCAACTTAATTGTAAGAAAGGGAGCGTTATGAATTCATAAAACGACAGGATAATGGTCCGTGAAAGCAAGACTGCGGTCGACCGATATCCTAGGACTTAAAGCATGCAAGGGATACCTCTAACTTTAATCAGTATACTTGAGAGCGAAATTCATGAACCTTGACTACAAGTTGCCCAGCGATTCCTTAAAAGTGGAAATGTCTAACGAACCAAAATATTGCGAGTGACATTGCTTTCCCGCCACTGTCCGGATGACCAGCCGAAAATCTCAGGAGCTTTGCTAACGAACCAAGCAAGCTGGACAATTTTCAATCCGTAATGCCTAAAGCAGTCAGACTACAAGGAGGCCCAACGTGAGAAACAGGGGGCCCAATATACCAAAGTTAGGGCCGTGAGAGCGTTTAAGACATCTTAATGACCACTGGAAGTAAAAGGCGAGAGAAATTTCCAGTGGACTTTGAGAAGTTTAACCGAGAAGGACGTTGTAAAAATGCGGCATTGTAAGCAAGATTATCAGAAGGCGTAAAATTAACAGCGACCGATAGGCGAGGTAAGAGACTGAAAATAAAAGAGATCAAATCAGGAGCTGGCTCAGTATGAGATGATTTCCCCAGAGAATTCGTATCGAGAGATGAATCAAAATTATCCTCGCGACAAAGAAATTAGACCGGACCTAAAGGCAAACATGGGAAGAAAAAGAAAAAGATTATAGGGAATCTCCCTCGCACTCCCACAGATTTGCACTCCTCACGAAGATTAGTAGAGATTTCAAAAATGAGCAATTGCGAATGAATGAACTTCGTCGAGAATAATCATCTGCCTCCGCATTAAGGGGATTCATCGCAGCAGGGACATGGCTCGTTCGGTCCTCTAAGCTTGACTGATCTCATGGCCCGAATCGAGAGAATTCATTCAAGAGACCTTTTTCCCCTAGGACCCCGTCCGAAGACATTCGTGAAGTTGAAAAGTCGTTAGACAGATTGTCTACTGAAGCAAAAAAAATAACATGTTTGAGGAGGGACCATTTCGAGATCGATACAGAGTTGGGAAAGGAGGGACAAGTTTCGGAACATCAATGTGGGGGAAAGAATCATATCATCGACTGTTTACACTGAGAACTCGAGACCTCGAAGCAAAAAAAAGAACGTACGAACTCGGAAAGCAAGTTCCAACTAACACATCGTTTATAGGAAACACTGCCATGCTTGAGCGGGAAAATGTTCCGTTAGAGTCAAGGACGCCCAGCGTAAGTACTCGGAAGATGTCACTCGTTCTTCTAACTTTATAACAAAGCCCATTCAATCCTGGTCAGACCATCGATCACAGTCGCTTGTCACCTCACTACCGCAGTCGAAATCCTAGATTCAAAAAGACGAGAGAGAAGAGTTGTCAAATCAGGCAAAAGTGTCCCAAAAAGACTAAAAATCCATATGTGAAAATAAATCTGATGAATCGTCAAAATAAGAGCAAAAAAACATAATCTTCAAGACGAAAAAAATTCCCTCTAAAATGAACAGAACCAATATACAAAGGATGGAAATCCATATTGAGAAGTTGTGAGTCCGTCCCCCTAAATTTCAACATCCATAAGAGAGAGAACGAGTTCAGGGGAGAATATAGGACACAAGCATCGAAGGAAAAAGCCTAAGAGTGTAATGATTCCGTCCCAGCAGATGTCAGAATTGACGATAAAAATTTCCACAGAATCAAGTAACAGCAAGAAATGTCGAGAGAAATTGCTCAAAACCACAACCTCATAGACCAACAACATGAAGGAAGAAGGCGACTGAGACAGCGTACACAAAGACAGAACAACGATCGAACCTAAAAGCTGTAAGTTTCAGGATCAGCCACTCAGGGTAGTAGAGAGCAAGTCGTGAAGTTCGCGTCTCCAAGATGCAAACAAGGTCACACAGATAACGAGAAGTGTCTGCACACCGTCTGAGACCAATCCGTCAGTAAGAGCGTATCAACTCGCTTTCTCTCAAGGAAGCGATTACCTAAGATCAGGAAGAGTCGACAGAAAATATTAGCAGTCAATCAGAGCAGATCGCGATCTCGAAAGCGAAAAAGAAAAAGCATTAGTTGTACCAATATCCTCCGATTAGTTTTAATCACTTAGGAGATCGTTTCTACCCACAATAGTTTCCCAGAGTATAAAAGAAACTTCAGCCAATCTAGCGGTTGAACCTTCGAAATACTACCAATAAGATGGATCCTAAGTTTCTCCGAGACTAACACTTTACAAATCAGCGAAACCAAAAGCGATGGAAACAAATCTCCCACCCCCAGTCGTTCAGTCGGGAGTTCACTCAATCTCGAACAATGAAAACAGCCCCGAGATTTAGAATCTCTCGTGGCATGGAGAAAAATACAATTACCCCTCAGTGCCAGGAACTCATAATTGCAGGACACTCAAATGCTGACCGAGTCGGACGAAACTTCAAAACTCAAGAAATTCATAGTGAAACTGCGCATAATCAAAGCAGACCTCGGGTCAGGATTTAGAAGTACAGACATAGTCCAGCTGCCAAAAGAGTATAAAAGCACTATCCCGCGAGTAAGGCCCA--GAAAAGCACAAAATCGGTGAAGGCGACATCCACGATAACGCGATTTACATAATCGAGTCCTCGCCATCGAGCGTGGGATAAACAAAAAGTTTATTATCAATTAACAGGGAGTCCGTCACAGTCTAAAAGAAAGAATCATAGAGTTTAAGGAAAAGCGTAATTAGGAAGAACCCTCTAAATAATGGGGAGGTAGCCAGGATCAGAGTAACCCATAGAGGATCAATCCTTCAAAAGAGTTCAGCTAGAGTTTGACTGATCGAAGCCCCCAGATTGCGTTCCCACCAAGTCCCAATTTCCCGCTCGATTTATTCCCGAATCACAAGGGGAGAATTTTCAGAGCTTAAAAAAACGGCTGTGAAACTCAAAGCACGAATATACGACATGAGGCAATAGTAAAAAATT----ATTCAGAAGCGCTCTCACGGCAAAATTTGCTCTTTGCCGCGTCAACATCTTCGAGGTTCTCCACGTCAGGTTTTGGCCGTCCAATCCCTGAAGTGCGAGCTCATCACAGGGAATAGAAGAGTCAGATTCTAACTGTAATCGAAACTCTACGAAGACTACGTTAAGCTTATATGGTTCTAACTGGTGCTGATGTGATGGCACTTGACTGCAAGCTATTGCACATACACCACGCCTTTAGCTCTGCTTCCGCGCGCCACTAGCAGATTAAGAATGTAGCCCTTCAGCTCCTTAACTGATTGCTTGAACAAGCGTTCGGGATGTGTCGTAAGGCAATAGAGGGCCGAGATGGTAACAGAGTAGATTGGGAGAGGCGCTCGCAGAAAAGAGAAAAATTGACTAATTCCTTTCCCTAAGGTGAGAAAGATTAGTTAAGCATAAAACCATGATTTTCCCAACAATGTCGCAACCAAAACCAAAAGGGGGTGAGATGCAGACACAGTTGCCGGGTACATAACCTTCCAAGCAGATATGAGAGTAGGAAACGAAGCTGTACACCAGGGCCGAAAGCTCAAGGGCAAGTATTCCGTCAATCAGAGTCGTGTAAGCGCCAGGATTCCGGAGAATAGAAGGCAGAAAAGCATTGGATCCGATTTCCTTGTCAGACGAAGGGTGAGTCCAGCGACACAGCTTCCTCAAAAGCGCGAGTGCAATCAAAGGAGGAAGGAAGAGTCACATTAAAACTCGCACATGGAAAATATGTGGGAGAAACCCCACTCAGAACCACGCAACACCGCTTAAACATGTCAAACAAAAAACAGAAAAACTCGATCCCAAACTTACGGGGGCGTGCAACAAGCGAGGTGTTCCATCCCATGGAGAAACTTGCCACACCGTGCACCGGAGGAGCTCAGCCCGAGTGTCCTCTCCAGTCCGCCACCTAGACCGTAAAACCAATCCAATCCTTCCAAGCGGAAAAGTCTCCAATCATATCCGTCAAAGCGGGCAGACCGTCGCCAATTCCTAAACGCCAGCAAGGGGGTTTATTTAAGGGAATATTTTTTATGGAGGGTGATTCATTGAGGAAGGTCAAGATTGGGGACAAAAGGAGATTACTACTCCAAGATATTTATAGAACAGAGGGAGCATAATCTTAGTTCCTTTTAGATTCTCATGACTGACACCATTTGGGCAATAATAAGGAAGTTCGCCAGCGGGGAATGACGGCAGCATTTAATTAATTCTACGGGGGCATGATAGGCAGCATCTCAGCGCAAATGCAGAGTAATCCCCGCCCCCCCTAACGCCCTCGGCCTTTACCGCGCCCCCGCTAATCCCCCCGGGGTATAGGTTGTCCCCACCAGTTTCCAATACCCCGAAAACGTTTATACGAATCCCCCCTACCGGATAGCCCCCCTAGGAGCCAACC----GCGGTTAAGTACCAAAGGCTGCGAAACCGCTTAGAGCCCAGCCCAATAGCTAGTCCCAAGAATATAGGCACCCCAGGGCCCCCCCCTATCGATCTCAAAACATTAGATGGTTAGGACAAAGCAAGAACGTAAAAGAAATTTGCAATTTGTGAGTATAAGAGCGCAACTTGTCAAGGATTCAACCGTGGAACTCTTACAATGCTCAAATAATTCAATAAAAAGATAATTCTGTAATAGTGTGAAAAAATGATCGACTAACTAAGCGCCTAATATTATGCCACCGAGCGTAAATGAGATTGAGCGCTGGGGTGGCAGTATACCCGAGAGTGAAAATGTGAAAGTATAGAGCAAAGAGACTTTAAAACGTAAATTAAATGGCTTTATGCGAGCCGCAGACTCCTTGCGAGGAATCGTAACAGAGTGAGTCAATCTGATTCTGGCCAAACGAAAGATTGTAAGTGCAACCAAGCTTAAAAAAGATCTCGAGTGGGCCATCATGAGAGTATAAAAGTCATTCAAACCGGGAAATAAAACGAGGTAGTATACCCAAACATGACTCTAACACATTGCATACAAGACAGTAGACAGTTCCCCGACCAAGGATCTCAATGGCAGCAAGCATAAATAATTGGTAGCCAGCCAGGGGATTGTTTTCGTAGAGAACAACCGAAAGAGAGAAATTTTCGGGATCTGAATGTAATGTTGGTAAACCTAAAATACCATCTCGATATTAAGATTTAAATTGCGTCTCTGTCAAGGGCTGCTAGTTGCACAAACAGAGAATCAGGTTAACCCCCCTCCCTGAGGACGCCGTGAGAAGTTAGCTTTCAGAATAAAAGGAAATAAGAGGGAGCACTTAGATAAGTACCTGAGAGGAACAGACCGTGCTACGATAATTTTCCCACACGACGGAAGATGTGATTACCACTAGATTACCATGCTTGGATCTTGAAAATACCATCCTTGACAAGATTCATCAGCGTCTCTATATGCTTGAAGCGTGAGTTATGCCGTCATGGATAGGCGTTAAATAATAACGTATTCAACGAAATGCAACTATTCGAGGATGTAGGATGGAGACCAGCTTTACTTAGGCTTCAAGAAGGTTCCCCGAGCATAAAATTTGGCGACTGGGTACGGGCCATCGTGTGACCCAATCTGAGCCAGTAGGAGTCTAAGTACGCCCAGTAATGCGTCTGACCTTAATTCAATGTAATTCCCAGAGGTCATGATTGAGTCCGATTCCTCGACCTCAAGGTCCAAAGTTTTTTCAAGTATTAATGACATCGATTAGGAGCGCGAGAAAGATAAGAGTTACCTAACATCGTGGCTAGTAGCGGTAGTATTCGTAAGAGTATAAGATCGAGGAAATCAGAGTAGGTATGGACCCGTTCGTGCACAACCAAGCTTATCATGGTTCGACCCTACTGGAATAGCTTAGAAGCTTTAACACAAACCGAGATCAAGAGTCCGAGGTTTTTCGATGGAAGGATCCTAAGTTTAAAAGCTTGTGACATCTTATCTGCAGCTTAGAAATTCATTGAAGGTGGTTTTAGGTGACCGATCACCCAAAATTGTTTAACGACGTACTTAGGAGACCGGAATGGGTTGACTAAAGGTAAGAATTAAATCTTGGGCGCTCAGTCGGTACATTATGTGCCCATGTCACCCGTTCGAGGATTCTCAGGAAGCCTCACGCCGGGCTTACCGTCGACTGTTTAGACCAGATGAATCTTGTGTGGAAATTCCCTGATAAGTGATCCCATTTTCGTAGAGAATCGAAAGCCTGACAGAATAATAGCGCCATTAGTTCCGCATATATTCCCTCGGACAATGGTAATTGCCGATATCAAAAGATTTGGACTCTCCACAAGCTAGAAGTTGGTCAATCCGTCAGCCCGAGAGCGCAAATTAGTAATCCCACGAGAAGAACCAGGACCCTGAGAATGAACTGGATGTGAAACTTAGAGATTGAAACGAAAAATTGGTTGCTTGAATAGGCGATTCCAGGAGAGAATGAAGTGATGGGACCTTAGTGATATATCCACTCGTTTCTACAAAAAAGGTACCGTCTCCGGGCCACAAACTGTAAAAATTAAACTGACTCAGTGTATAGGGGTAGAGCAAAAGATAACATACACATAATGACATTTGATAACAGACCGAGACCCTACAATAGCAAGGTAGAGATTCTCAGCCCTTCACCTTATGAAATTGATCGGACTAGAATTTGAAAGACCACAATAACGATACAAAGCATTAAGGCCTATGATTATCCGAGAGAAAGATCAAACGCGTCTATGTGTGGGCGGAGGGCCTTGTCGGCGCTTGCGCTCCAAAGCCAAGAAGTCGGTTAGCGTGAAAAACCAAGCGTGTACCTCAGCCACAGAGAATTGGGGACAGTACGTGTTCTGGAATAGGATGAACCCCGAAAGCGAATTTGTTCGATTTTGGTCTTGGGAAAGATTTCCCGATGCTGAGGGCCAACTTTTAAGAGGGGATAGATCCGCAGTAACAGTAATGCCCATCATCCCAACTTTAGGATTGCCTATAGGAAAGAAACACCCTACTATTGAACCCTTGTGTAGCTCAAACGACCACTTCAGCCCAGCCTTTACTTCACACCAAAAGAGAGTTTGAAATCAGTAAAAACTACTTAAATCCTAAATGACATCAGGTTGCGGTATTGAACGTCTTAAAGAATAATTAGATCTCCGATCCATCATGGATTTAGTGTTCCATTTTTCCTTAAGACCCTTACTCAGGAAAGGACTGAATAATTTGAGTGGTTCAACGAGGTTGTAGATGCTGTACAACCATGTGGACGTCAAACCAAGGCGTCTAACATGGCTATTCCTACGTAAACGCGTTCTTTGTCAATTATAATCTCCCTAGGTTTTTAACGCTACGCCAGTCTGTGTCCAGTGAATGGCCCCGAGCATCTGGGTACGAGCTTAAAGGAACAACCAAAAATAACTGGGTGGGCTAAGGAGACAGGAACCTAGTTTCCAGGTAAACGCGAGAAGATGTTCAAAAATGAAAGATAGCGGATGCGGCTCCGATTTCAGGCGCGCAGCTGCTTGGGAGAAGCCGTATAAGAGGTTAAGCACGTCAGCATTCGGACGGTCTTACATGGGCTATTCTCAGATTTTAAGGAAAAGAATTAATCCGCCCACTGGGAACAATCCTTTTAACGGCGGTTAAGTAACATAAGTATAGACCAAACTGGGTTGATTAAGGGCCTCAGAATGCAAATCCGACATCGTATTTCTCAGCTGGCCAAACCACGGGTGACCAACCGACATGAAGAATTCAAGTATAAAGCGAACTTTCCTTTTGAATGCTACAGGTTGCTCGGGATGACAAGAGCCAGCGTAGATTTATGAGAGGCACAATGCCTGCCATCTTGCAAAAATGGCTTAGGGACGGTGGGCTTAGATGTTGGATCAAGAGAGCGCAAGTATTCCAATAAATATATCGCCACTATCAACCCCATCAGGGCAGATGCTCCTGTTTACGACAGATTAGAACATGTTCAGAGTAAGGATGCGAAGATATACATCGACCGTTAGGAGGTTAACGGAGGTCACAAAATGCACAATACGACAATGGATTTTGTTACGGATACCAGACAGTGAAACTACAAGATTAGGTTATTACAAGAGGAGATTCGTGCGGGTTCTCTCAAGTGATATTGCCAGCATCACAGTACAAATGGGCCTAATTTTGGGTTTAAAAGTCCAAAATACTTTAATGCGGCCACTCAGTAATAGAGTAAAAGGGTGCGTGTAACTGATCCCAAACAAGTAAGTCTACCGGACTATACGAGTCGCAGTATAAAAATTGTCGATCTCGTAAAGGCGTCTATTCGGAACAGGTGTTATGCGGGCGAATGGATCTGAGCTGCAACAAGAGAGTTCACTTTCAAGAGGCAGATTCTGCGACTGAAAAGAAAACCATGTGCGCATATGGACTGCTGGGGGGCTGAGTGCCTGCTGCATACGATGCACAAGAAAAAACGTTTGGGCCCGAGTCTCTGGATTTCCGGGCGGGGACCAAGTTCCAGCTATTCCTCCGAGCCTGAATATTTACGGAAACGTCGCCGAAAGCAACGCTGGTTGTGACTCTGTGACCTTGGCCGGTTAACCCCGAGACGACATGATATTGAGAGTGCGTAAGTGCGGGAATGCAGAAAAATAAGTGACGAAAGCCCTTTGAAGATTTAGTTGCAGGGTAGGTTGTAGGACAATTTAAAAGCAAGGCAGTATAAGTTCGGGGCTTACCGCCCCTAAATCTGAGTGCAAACGGCTGAAAGGGCCCGTGGTAAAGCGAAGGAGCTTGGGCTTGCATACACCATCAAGCCTTTGGTTTAAAGGCAACTTTGAAAAAAAGTTGGGCCCAAACGACCCGAAGTGCGTTTGGGCGGTTATGGGCGGATGCCAGTAGGTGAAATCTTGAGTATTTAAGAATAACAGCGGTTTCAAGGCAAACAATTAAAGGTTGAAGGCGTAAAAAAAAATACGTAAGAAGAAAATAATTCAACTATGGACTTGATAAGGATTAAGAGTGAATGTATGAGCGTTTGAGATTGGGTAACAAAGTATAAGAGTGACATAATCCGAAGTGGTTTGCTCAAACTCGCCTCCATCAAAATGCAGGGAGAACGCCGAAAGTGTGGATCATATTTCCCGTGAAAATCACTTTGAGTATACACGACAACTCAAGAACGCGCACGCGTCAGTGGTTAACAGGAAATGTATACGTAAGAGGCCGGTTTAACACCGATCTGCCCATTTTCGAGCATCGCTTTCAGAGGGTGGGCAAGACTGATCTTACAACATTGGTTCCGTGGGCGCACCTGCGAGAGTGGATGAGTGCGCCAATGCGATTTTGGAAGATTGGGAAGTTGGGGTCGAATGGGTTTAGGAATGTGCGCGGTTTTGGCGAAACGGAAGGTGTAATTACTCCGGGTAAGACGGAGTAACCGAGCGAGCATATAAAGCACAATGCCCCGAACATGACGAGAGACACAATAGCTGTACAGTTGTAAGAGCATTTTGCTCAGAGAGTCTGCAACCCTGAGGGAATGGGCGTTTGGCTGGTTCCCCTTCTGGGGCCTTCGTAACGAACTAGGGCGAAAATGTGATGATGACATTAGGACTTAGGCCCATTACCCTGCATTCTATGACAGCAAGATCAGAAAATTCAACAAAAATAGTTTTGCAATTTTGGGGGGAAAGGGGGAGGCCCACCCGGGAGCATCAAGTTCGGAGTGAGAATTTATAAAACAGATACTGAAAAAGTGACAGATTATACGCAAAAAAGGACAAAAAACGGTGCTTCAGCTTAAAGAAAAAGTAGAAACACTGCCAATGAGGACTTACACATGATACAAGGAGCCTGAAAGCAAACAAACGAGTCTAAATATGGTAGCGCAAGCTTAAAAGCCAGAGAATGAATGAAAGTCAGACTATGAGAGTCAGACACAGAATGCAAGAATTCGAGCATTCAACCGTGGTTGAAGGATTGAGAGAGATTGCAAGATTGAGACTGACAGAGATTGAGAACCTCTGCGTTCGGCCGCGCGAGACTCCAGCCCCACGCACCCAAGTCAGAGAGAGAGAGATTAAGACTGCGCTGGCTC--ATACATTTTTCGAACTCCTTCTCAGAAGTACTTGTGACTTGCAGCTCGCAGTAATGAATTAGTTTTTTAAGTACGCGCTCCGATATGGATATGCTCGCCTAAGGAACCTTAACCGGAAGCTTGTCTACAATTTCAGTAGATTGAAAAGCGCACCGATTACGAGACACTATAAAACTGAGAAGGGTCGATAAAAACTTTCACACAACATCAGTCGAAAGGACGGTGTGAACTTGACAAAGGATGAACAGCTGTAAAGTTGATAACGAGCAAATGATGGCGAGTATTTACACGGGGGAGGACTACTATGCGCAGAAATCGAAAGGAAACCCTATGGATAAAGGACCAGAGTCTTGGTACTTGTGCCTCGCTAACGAAATTCCGAGCATAGAACTAGAAGGGATTAGTGATTACGCACGATAGGTACCTGTGGGACAGCTAGACACCATGACTCAGACACACTAATACCGATACGTTCTGATGGTGAGGCACAAAAAAGAGCAGATTCCGTAGGCTTAAGAGTTTATGGGATCTTTCTCAGGTTCTATAGATTTCATGAACGCCCAGTCAACTAAAGTCGGCTACGTTGACGGACGGTCACTCTGTCTTAAATAAAAGTACGACATGGTCGCATTTTAGATGCAACAGAGCAAGTGAATCCGTAAAAAGGATTATAAAAATACTCAATTAAAGTCCTATTTGACCACAACATTATGCTAACGTAGGACCGTGTTTGGACGGTTAATGAACCAGGGTTGCAAAAATGAGTAATCCGATTTGAGCTGCTGTATGAGGGGCTTCTTGTTTAAGAGGGCACGCACCTGAATCAGAGAGAGCTTTGACGTACCTACGAATTTGGAGATAATTAAATAGATTGTAACGTGTTTATGTATCTTAGCGTATGGAGTAAGCTTCGCACCCGAAAACAAGAGAATCCAAGAATTACACAAAGCTCGACTTTAAATAGGAGCCTCAAATTGAATAAGTAAAATTCACACTGCCCAACCTACAAAGTAAAACTAATAAGGAAAAAAGATTTGTACGGGGGCGGTTGTGGAGCATTGTGAAGCTATAGGAGGCAGAGTACATGTGAAATTTTACGGAGAACGAAATGACATGATGGCAGAAATTGATTATCGCAGAATGTAACCTTTAATGAGTGACAATTACACTGCTCCCGCTCCCCCCATAATTTAACCGTAAACATAAACAAACATGGACATAATTTTGGTTGCCGCGGTGGGCCGGTCTGTGCTCACTCGAGTTAGGGACCGAGTCACCCATCGAGATATGGGCAGTAACCATGGCCCGTCTGTAGAGAGGAACGGTGCGAGCCTTGTAGCTAGCAACAGAAAGTGAGTCGGTGCAGATTTAAACTAGGCCAGATCAATAAGAGGAGGTGTAGAATTATTTCAGCCTCAAACATCATACATTAGGAGGGAACAACCGTCTTCATAGTAGGACTGTGAGGCTGTGCTTATAAAGAATATCTTCCATAATTGGAACCGAGATAACATGACATTGCACGTATAAAAATGTGGGGAAAGCCATGTAACAACGGGTCAGAGACCCACGAGAACCGAATAGAGGCAACTTACTAATGCACCAAGTTCTTAAGAGGCTCAAAACGTCATATTCAAAGATTCTCAGAAAGCAAGATCTCTCTTTGTGCTGTGTCAAATCGCAACAGGTGCTGAGATCACCTTTCCAAGACTCCGCGTTCAGATGGGAGGTGCTGAGAAATTGACTTCATTTGACTCAGAAATGTTGAGCTCATTCATATCTGATCTTATGGCGAATTTGAACGAAAGAGTAAATCTCCGATTGAAAGTGCATCCTCCCGAGAAAGACTAGAGTGCCTCGAGATTTCAGTCATGGAGCCACTCAGGTTGAGAGTATCGACTTTGTTCCC-AAATCTGATAACAACTTTAATTGTCCAGCCAATTGAGAATTCGAGAGCGATCGAATTTTCGCTCACAAAGTCAAAAGAGCCGCGGACGAAAAATCAAAAAGAGCGCGCCGTAAGACAAAACGATCAGAAAGATTAGGTGTGTCAAATTGATCGACAAAGCCTCAACAACAGACATTAAAAGAATTCTATTAATCCTATAGGAATTTCAAGAAGGCTTTAAATGCTCACACGGAAACATCATGAAGCGCGTGCTGGACCAAAACCTTTGATGAACGTGAGTGCCCCCAAGCGGGAGTCGATAAATTTTCACGGGTTGCAACGAGCTAACCTGAGGTTGACCGAGGATTTCCTGATCTGGCAGAGGGGGGATGTGAAGGTGGGAGGGTGATCGTAACCGGGACAGTGTCCCTTAATCCCATGGGAATGAATTTGAAAGCCAAACAATTTGAGAAATAGGCACCAGGAAGGGTATCCGAGGACAGCGTTACTGAAGGCAACGTTACATTATGGACAGACTTAGGATAACGTGTGCGAATTCGTGCAAGTGACCAGGCCCCTGAAAGTTGCTCTGGTGGGATCCACGGTAGGGCGCCTAAACGCAAGTGACCAATCAAGTGCATTGGGTTGGACGTGGCTGCGCGCATGGTGAGGAACGGGCTCCGATATGGGTGACTAACCGAAATTGAGTGCAAAATTGGTGACGATTGTAACCAAGACAGAAGCCATCAGAGTTTATGAATACGAGGGGTTGATAACTTGATGATGGAAGTGTACATCGGCGCTTGATCTGCAAAGGTGGGCAAGGTATATGGGTGCGGTCGGCAGAATTCACAGCCTTCACTGTACGGAGGTTGAAGGTCGCTTGGGGTGAAAGAGGAAGGTCCAACTGTGACATAATAAAAAACTATGTGAGATTGTACCAACTTAGTTGAGAATAAAGTCTTGATTATCAGCGGAATCTTCGAGGTGTAAGCATTCCAACCAGACGCCAGCGTTTCTAGCGGGTGTAACCCCCACAAATCAGAGATTCGAGCGGCATGGGATAAGTCTAGTCCACATCTTGGGGGGGGGTTCGAGTGACCAACATCACAGATGTAAAGGGGAACATAGTCGGAGTAGAGTAAAAAACGCCAGCGCGACAGCGCCACGAGAAGTTACTGTCCACATCATCTAGGCATGAAGTTGTAGTCGTAAAAATGATCACGTCTGTCCTCCGTTCAGAATGAGTCAAAGAAAAGAATTAGCGTGTTCCCCGGCTAAAAACGAGTTAGGTTTAAGATTTAAGAGTAAAAGACTTTTGGGCCTCATGGGGAGTCCCTCCCCCCTCCTGAGGGAGTCTCCCCGCAGTCGCACCTCGAGAAGCTGGAGACGGTTCCTCGACAGAACGAAGGAATGAAGGTCTACGAAGGAAGGTGAGACAGCGGTCCACTGCCTGCTTAGCACATTCAAGTTCACTATTTCAGACTGCGATCGCGATTCTTCTCAGTACAGAGAGTGAGCTCTCCTATTCATTCGCGCAAAATTGTACCTGCAGTTTTCCAGGGAAACTTCTTCGGCGAAGGGCTGTTGTTCCGATGGGAAAACCAAAACAGACATACAGTCTTTTTTTTTCAGAGCGGAAAACCCGATCACAGTCTTGCGTCGTCCCTGTCAAACTGAGTGGGTGAGGTCAACAAGGGAAAGATTGTGCTTCTGAGAGAATTCAAGAAAAAGCCAAGTCGACACTCCACATCAGGTTGAAGCATCAAGGTCGAATACTTACAGAATTAAGAGAGTATACATAAGCAAGTAACATCGTGAGCGGAGACGTTCGAATATTCAACCGATTACGTGAGTGAAACGGGAAGTCTTCTTAGTGAGTAAGAATCGACCGAGACCACACGAACTAGAGATCTTCAATACGAGTGCCTTATCGGGATTGAGAGCACTATCGTTCGCGAATATGAGGTACTTAGACTCTATAATACTGAGACGGGGTTCAAGATTGCGAAAATGCGATTTGACACTAGACAAACTTAATGGCTTTAAGAATAAAATTGTGA--ATGCTCCCAGTCGCGTATCATTAGGA--CAGAGTCATCGACTCATTCAAATTAGGAGAACAAACGGGGGTGCACTTGTCCTCGAACTAACAGTTCCGACCGAGATTGAAGGAGAAAAACTTTCCGACCTCTTTGGATTAGTATACAAGTTTTGAGTGAACGACAGTCTCAAGATTTTGTCATATCCTTAGGGCGGCACTATTGAAGGTATCGCCAACCGACTTAGGCCTTTGATACGCACCTATTTAGACGCATAGGCAAATGCGATACTGCTCCAGGCAAGAAAAATTGCATAGATTCAAAGTTCTTGCGCACGCATTATCTAGCATGTCTCCCTCTTTTGGGTTATTGTACGCAAGTCACAGTAACTTTTGAATTTTGGTTAGGTATCCTTTATTAATCCATTCGTCTTGGTATCAGTCCTTTTCATGATCTGTATGTGGGCGCTTTCGGTCGTCTCTATACTTTGCCACGTAGGAGAAAAAAAGTGCATGCGTTTTGCTATTTCTTTCAACCTTTGCGTGGTTGTACTATTTTCA----ATGCCCGGGAAGGTTTGTCAGGCACCCATTAAAACAGACTTCCATTAAGTAAGATTACCCTTACGAGAGTATAGCGCAGCACATAAATGGACATGGCAGTGCCAGGAATCACGTGTAAGCATTCGGGTCAACGTAGTTAAAAGACTGACGAAATACATAATTGGTAGCAAGCAAATTAAATGGAAAGAAGTGCCAGCCGCTGTAAGTCGCGGAGAGAAGAGAGATTCCTGGAAGCTAATGACGGAGTTAAATCTAGCAGTTCTTGTGATGCCGGCAGAATCTATGCACATTTAAGGGCGCGTATGAGCGCTTTTCTATGCGGAAGATCTGCCCACCCAACTCGACATTGCGCATGAATATAATTAACAATCTATCTCAAAAAATGACTGTAAGATCCAGCAAGACATACACAATCTAATTGTGAGGACGTGCGAGGGCCCGTATCCATTCGCCACTAATAAAATGAGTATTGGATAGTGTAAAAATCCGTCCTTCGGATTACTCGACCCGTTATGTATCGTCTTGAGTAAAACCGGTGGAGTGAGACTAAGGGGGTGCGGGGAGATTTAGGGGTTTAAGTGGCAGAATGAGTCGCCGGATGTACAAGAATGAGGAATTATTGAACCATCATCCGATGTTCTTTTGCGACAAAGACTATTAGCGTCCGGGGTTATGGGTGGACAAATGACCACCTTCAGGCGACGATGTGGCAGTCTGGGCGTGGGCCTCCGAATTTACGATTGAATTCTATTCTCTAGAGTTCTGGGTCGACGAGGGAAAAAGGGCAAGTCAAATTACAAACGAGTTTATGTAAATGGTCCTTCACGGGGCGGTTTGCGTAAGCGATTGCAAATAGCTACAACCGTTGACGAATGGGAAAATGCCTAGAGAGGTGAAACATGAGCTATGGTGGGCAATCGAGGGGTACATCGCCGTATTCATTTGGTGACAGACGCTTGAAACTCTGAAAGCACAGCATTTTTTGACCGATGGAGCGTCTCAATTGGATGATCGCAAAGAGTCACCAATAGCGTGCAGATAAAAAACTTAGCCAAACCCAGTGTTTTAACCTCAGTTTGATCATGTAAAATGGGGCCCGTCAACGAGTGCTCCGCATTATGAGATTCGGACTGTAAAAACACAAGAAAGTAAAAAGATTTGATTATCAACTGGCCAGCTTCGAAGACCAATACGGCATCAGAATTTAATTTTCGATGAGGTAAACTCAGTATAAGAAGGAGCATTTTCGCGAACGCCCGATGGCGAGGGATGTGCAAGTGAGGTCATTTCGTGTCAAGAACACATGAGAATGGGCAATTTTGAGAATGTCTCCGAATCGCATCCCGTTGGATGAAAGAGTCGGTTGGAGCTGTGGAAACT-------------------------------------------------------------------------------------------------------------------------------------------------------------------------------------------------------------------------------------------------------------------------------------------------------------------------------------------------------------------------------------------------------------------------------------------------------------------------------------------------------------------------------------------------------------------------------------------------------------------------------ATCCGATATTGGGAGAATCGAAACAAAGGAGAAAGAGAAAGCGAGAGTAAGCTTGAGAGGGAATGCCTCTAAACTAGGGCGGCATAAGAATCATAACAGCGAGAGAATCAGGATTTAAAAGTAAGACTACGGATAAGATCGAACGGCTGCCCCCGCCTTGGACTGCGCGAAACAACCTCAAAGACACCTTCAGTGCCGTGACAAATATAAGCGATCGAGACCAATAATATAAGTAACATTGCAATTGTGTGACTGCGATCGTGCCCACGAATGAGAGGATAGGTGGGTGACGAAAATACAATCAATCCCTCCCCAAATGACCACGTACATATCAGTGAGAAACCGAGTACTAAGGAGTGGGGTGAAGACAATGAAACTAGGAGTGTGAACCCCTTTCACCGAAATTGTAACTGGATGACCCCAAGGGTCTTTTTGGCCCCGGACGGAAACCTTGGCAGGCGTGCAAAGACGAGCTGTTATCGGTATGGTCGACTGTCAAATAGTGGGAGGGCAGATGTAGGACTTTGAATGCAGAAAAAAGCTGTTATTTTTGAGAATGAGCATGGGGGCCGTTGAGAGGGCGGGGGAAAGAGTCACGACATCTGATTATAACATTGAGGTTGACCCGGGAAATAAGTCTATGCACAAAGCCGAATTTGACCGCCTATCGCCGGAGTTGAAGAAGTGATTGGTTCCGACTGAGGAGAGCAATTTAGATCAGCCGTCATAGGTGACGGAATAGTTGACTCTGCAGCTTGCCAAAGACGGGCGAATCGAGGTTGACGAGCGGATTTGCATAGGCAGAGAAATGCACGAAAGATTTTGAGCATAAAAGTATAATCTAGCAATTAGTCACCCCGTAATACTAAAATGGATAATTCTGAGTATAACCTTTGGGATTTCCGAGTGCAACCGAAGAAATCATTCGGAAAGTCTTGACGCATACCTTTATTTTTGTTGTGCAATCCCTTTGGATATTCTCGATCGCGACCTTTATGATCGGTATCTGCTCAACGGGACCTATGATTGGATTCCCATGTACTCGGTTATATCACTCTGCGGGCAAATATGAGTGGGAACCCAAGAAGGCCTTTAAGGGCCAAATTTTGGATGTATACATGGCAGCATGTTAGTATACGGATTAGGGACCGCGAATGGGCGGGTTGATCTATATATCATTTTGTGCGGTTATGTTTTTTTGAGATTTTCAAAGGTAGGTTGGTCGGATTCTTTTATGCACAAATTGGAACATGTTGAAGCTTAGCCGCACGTAAACGGAGGGACGATTGAGGGCATATGCCTTTCATTCTGCACAGCAGAAAGTAGGCCTAGGAGCTTTACGCAAACTCCAACTATAACTTTGCACGTCTGTTTGCGTGTATTATTCAGGTTAGGTGACTCCATAATCGCCGTACGGGCATAAGTCTACCATAATTTTTAACTCAAATCCATATTTCATCGCTTGTTCAACTTAGTATTCCAATCTGCGTAATTAGGGAATTTTGTAATTCTGGGTTGGCGAGTGGGGGCGGCCGCCGGCTACCGTGGGGCTTGTATATTTCCCCCGAAACTGCCAATTTGAGACCATCAGCGTCTTAATGTTTATCTGGTCTGGCTTTTTCAAGCTGATGAGTTCGGTCAGGCAAGAGTGCAACATTAAGACACAATGTATAGGGCAAGGAAATCATATCAGATTAACGTAATCCACGCGCGCTTGGGGCTTGATGGGCCTTCGTCTGCGATTTTGGGCATGGAGGGACGGATCTCTGCGTACATATTACATATTGAATTTGTAAGACAAGGAATGGGGATAGACTTCTATGCGGGTCAACAGAATCGGTTTTCCAGGGAAACCGTAACCTGATTAGACCGATTTACGTTAGCAACTTCTTCAGGTACGCGACACTTGAAAGGTACAGGTAGAAGCGGAGAAAAGGCGGGAAGGACGGAGAAATATAAGATTAAAAGGCAGTATGGTTGGCCAAAAATTTTGCCGGCTAAGCCCGTGTCGGGAAGAGTCTACCACAGACTCCCCGAGAAGCGCACACGATATGAATAGGAAAGTTCACCTTGAAGGGTGAGGGAAAACTCCGGCGAGCTGGCCCCGACCGTGGGAGACATTGAGGTTGAAGAGGTGTATTTAGGTGTATTGATTCGCAATCGGAGGTAGAAATAATCATGTGTGTGGAAAAAAGGCTGTGGTAGGTAGCTCTCTGAAGGCAACGCGCACAAGCAGAAAGGCGCCAGCTTAGTAATAACTTAGAGACAACGTCTCAGATTCAACTCTTGGTCGTGTATAAGTAAAAATCCAAGGTAGGCTGTTGCAAGGTATAGGCATTGGAATGTGGATAAGACTTAGCAAGGCCTCGAAAATCATGGTGTAGGCTTTTATGGCTATAGCACAACCACAGATTGCGAAAGTGGTTCATTGTGACTCGAAGAAGGATTTTCCCAGTGTGCTCCCGAGAGTAGAGGAGAGAATGGCTCAGACCATGATAGACTGTGTCAAAAAAAGTCCAACCAAAATTACCCTTTAATGATTGATCTAAAAAAACTAGGAAGGAAGTTAGAACAGAGAGTAAAGCATTGTGCAATAGGAATTGCAGTTTTACATAGGAGAGAAAGAAACAACCTAAGAACGTGAGAATTCGCGACTCCCCGATCCCGCCCAGTTTGCACTATAATGGCGATTGAGGTAGGTTAATTCAGCGAAATCAGAGGGCATTATGGAAGTGAGAGAAGCCGCCATAGCGGTTCGGAGGGACGATATGAGTAAGGGTAAATGCAAGAAACAAGCAGTGTGAAGATAATCATCCAAGAACAACTCTGTGTGAGAGAGCGAAGTGTAAAGTATAAATGTGTAAAGACCATCAAGTGATAGTAAACCCGTCCCGCCTCTCAAGACCCCAGTAGAAAATAGTCGTAAGGTCCAAATCTCCCTCGGTCCCAATTGAATAATCAAGGAAGCGCCACAGTAAGAAAACATGAAGGAGAGAGAGAAGCCAAATATAAAGGTGAAAAGCCGCTTAAGTAAGAAGGGTCCGAGTCACCCTTAAGGAGTCATCCGATCCCCATCACAAAGTCCAAGAGGGGGGGAGAGCAAAGGCCGCCCGATTGACTAACTAAATAGGCTCGAATCGCAATCTGCGCCGAAAAAAGACCAAAAGCCAATGAATAGCAAATTGAATATCACAATATGTAATTGGGAGTTTCCAATTACGCAAACTCTGGGGTATACTTCAGATGATGGGATCTGGCATTTTTTCCACCGCGATTACCCGTTGACACGACTGGCGGTGCAATTATCCGATTGAAACGGGGTAACTATGCTTTCTGGAGAGTGAAGCAAAAATGATGGGAATAATCTAGCAGATCAAGGAGGTTCCTACCATATTCGAGCAACGGATTGCATGATTGGATGTGACCGCGAAAGAAAGAGGCTCCCTACTGCGGCGTTTATATGGCCGAAACGCTAATTTCATCTTACCGCACACGGAGAATTGAGAATTTCGGTGTGATCTTCACTACGACAAAAAGTGCACCCGCGATGAACAGGGGGATGATGTTTCCAAATAAGCGAGAGTCCGACTTTCCAAGGGTAGGTGTGAGTCCTCGGAAATGCCATCTTACGAATTTCAGCTTCAGATAGTGAGCGACAGATTCGGAGAATAGAAATGTAGGAATGACATGTACGGAATTTAAGTCTCAGGATCACAGAAAGGCTAAGAATATCCATTGAAAAGCAGGATTTTGTAAGTGAAACATAGCAACTGCAATCGTCATATAAGTTCAGACATGAGTTGTACCAAGCTGTTTTTGCGCCTATGTTACTGAAGGAACCTTTGGAGGAGAGCGCAATTTTGGGTAAGTTTCAGCGAGGTTCAGTGACTGAGATTTTATGGCTTTCTCTGCGAGATTTCCGCTGCGTAATGGTACTGGGGATATCCGCCGTCAATGCCATTGTACGATTAAGCGGTTCGCTCTAATTAAAAGAATTTAGAAAATAGAGCTTAATAGACTAAAATGGAGAGTGTTAGACTTCATCGGGTTAACCCCGTAAGGAGAAGACTTCAAAAAA------ATTCTACATTATCCCCCCATCAGAAACCAAGGTGGGCCTGTCCTCCGACATAAAGAATCCTACACATTTCAAAAGACGTTGGAAGTGCGATGACGGAAACTACAGAAGAGTAGCAAAATACATCCATTGGTCGGAACATATCTATTCAGAGAGAGAACACTTCACTGTGAACACAGGTCAAACCATCACAAGGGCGTTCGATAACACAAGAAATCGAACGGACGTTAAATGCCACACACATTCAGTTTTCAAATGCAAGGAGGAAGGACGATCACAGTCGAATGCAAACAATAGCAAATTGAAAAAGGCAGCCCATAAAAAGGAGCTCGTACGTCGCCGATGCAGTATGAGAATGATTCCCGTTGGAATTTCCTCCAAGTAGGAGGAAGAGTAAACTGGGGCCTGATTTAGAAATCTAGAAGGTACTGAACTGAAACATTCAAGGTAAAGATTTCAAAGTACACACGAGACCATATAGCACTACAATCGAGGAAGTTTGCACGAGCATATGCACTTATTGGCACCGTCGTTATCTGGAGTGTGTCACGGTGGAAAATTTTTTGAAAAGGAGATCGATTGACTTTACGTAAGAACGCGCGACCCCCAGAGAGGAAAGATAATCCCAGAACTGCTTGAGCACTTATAACAAATTTCCACAGTTTAAATGGGAGAAACATCTTGAAAGTAACCTTATCAGAGAGAGAGGGAGTGCTCGTGCTAAGTACGACTGGATTGGGAGGGTGACTATGTAGTGGACAGAGCGTATCAGGCCAAGGGACTCATTGTAAGTAAGCTTAAGATGGACCAGTGTCGGGGATGATGCGCAAATTGAACCAAGGGGCGTTTGCAAGATTAAAAAATCTGAACTGCAATGACGTCAGCCTTTGCGGTCGACAATAATTGGTAGTTCCGATCAGTAGGATCTCAACAGCATTTGGACCACATTAACCAAGATTGCGACAATAACTAAATGAAAGCTGGGATCTCGTGATATGAACTGATAATTAAGAGGAATACTATATAAGACCAAAACCGTATCGTTTAGAATCCTATTTGCACATGACCAGAATAACCATTTCCGATACTTGCCTGTGCATCGGTTATGAGACTGTCAGGCCACGAGGGACCTTGCCAGTGCGATTTGAAATATAATTCTAGAGACGGTCACGAAGCAAACATCGAACGGCCGGAGTAAGTCCGATTTCCTCCGAGCACAAGTTGCACAGGCCCTCAGAGCAGGGAATCTCACACTGTGCTCTTACGAAAGCGGGCGTGCAAATCCTTGTGTAACTCAAGAACCGGGATAGCTGGGAGGGGGTGAAGCATATACCACTATAACATTGAGGACGGCCCCCCTTCCAAGAAAATGAGAATCCTTGTAAATTGCAGACAGTGAAAATCTCATGACGTTGATGAGATTAGTTGGGACCGTAGAGTTTCTGCTCACATTCAAAGATGATACCCTGCTGACTCAGGACTGCCATTGCGAACTCTAAGAGAACAACAGAAACCTTGGACCCCTATAATCTCGGTCTCAGCACCGGACAGAATCAGAACCCTCGAGTCCCAGACTCAATCATAGGGAAAATAAGCCCATTCCTCGTTAGATTACGAGATTGAATGAAAGTCGGAGAAGAGAAATGTATGTGGGACTCCGAGATTCTAGATAATCGCACACCATCGTGCGGCACCGCATATTCCATAGGAGGTGGACCTATATACGTGGCAGCGATTGTAAAATAGGGTGCAAATGACCTAGTAGCTAGATGGCACATCTAGAACCCTCGATTAGGGGGAATTCCGCTGAAAAACTTTATCTATTCCCAGGATAAACATTCATGAATTTGAGACGTCGTGTCCGAGACGGTGCTGGTTATAAATTCCGAGAGTTTCAGGACTCGTGAAATGATCCCTTCGGCGCAGGGAGGAAGAGGAAATTAGTACTTTCTAAACCTCAAGTTGCCATCCGTACCCACCCTAATGTGTCCACCCATTAAGGGATCCTATATCTCGCCACCGTCCATGTTACCGCGGAACCGCCACCCGCCCAATTCGAGAGAATAACAATCAGAATTTCCTCTTGAAAGAGTATGTAGGTTTGAAGAGGGGGAAAGGACAGCATAAGCCTTTTCATAGAGGAAATAGATGAATGAACCAATGGGAATCAATGAGACTTAATTCGAAAGAGGTGGAGAGCGGGAGGAGGAAAAGCCTTAAACTTTTCAGCATCGTAGCGAAAGACCTTCCAATTTATCGATCAACGAGACACATGGACCACTCCAGCCAATAAAAATAAAATTTGGTAGGAAACAAAAAGCGAATGACGAAGAACGAAAGCGAAGAGGAAAAACTGAGAGCAAAAATGAATAACTGAGAAGTTCCAACCGTCATTAAATCGGATGGGGAAACGGAAAAGGTAGATTAGGTGGTCACGCTAGAGCAGGAAACCTATTTATACCTAGGAGGACGGTTTTCATGGTCTAAGATTTTTGCAACTAAAGCCTGTCTAGACGATCAGGTTGGTTAGGACATAAGAGTCCGAGGAAAAGCCCGGGGCAGACTCATGGATATGGACTGTGGGAGCCCGCGGGGATGAAAGTCTAAGAGATCCAGTGAGTCATTGAAACGCACTATTTAGGGGAATTTTCAAATATACGCCGTCGGGTATCAGCTTCGGACATATTAGAGCATAGTGAGTACCCCCACCTGTCAGCCAGTGAGGGGTCACCTTTAACTGATATTGGCAGAGCTATTACCATCTCCACTTACTGAACGTATCCTCCTGGGAGTTTTGATGCCATCTACGGCGACATCAGACAGCGCAGTGCGATTACCAATGAGCGATGCCTTATACTTGAGACTCTGACGCTGAGACTATTGGAGTGTGAAGGTTTAATCGAATGGCACTGTTACATTAACCAATTACCCCCAAAACCTTAACGATAATATCGAGCATGATACTAAGACAAAATACAAGAGAGGACTTTAGATTGGGAGAATCCGAATCCGACGAAATACGACAATAAGACCATATCTTGAGTTCCGCGAATAATCTTTAATAGAATGCCGAGAGCAGCTACGATCGTGAGTTTATCCGGGTGGGAATGTGGGGTCATAGATTGAATAGAGATTATGAGGTAAACGGAGGATGACCAAAATATTTGTAACGACAAGAATAGGAGTGCCCAGGGGTAGGCTGGCTGAAGTTATACTGATTTAACGTACAATCGGAGCTGCTTACCCGTTGTGACGTGACCCATTAGAAAGGAAAACCGTTTGCACCCTTCCGGCCTCGACACACCCCTATCGCAGATATGATTGAGAAAGGAAGACGGTAAAATATCCAAGCGGGAGGCCGGCTTGGCGTCTCTACGCTTTCTACTCTATATGCACTTCCGTACCTTTTTTGATAAGTGTCAGATAGAAGGCGTATTTCGCTGGCGCTATAAGGGGGCAAGGCCGGATTTTTATATCCTGATGAACTATGAAGTGACTAGACGTTCTTGAGTCCCCCAGAATCTTCAAGATCGTACGTGCGTGAGCGTGTTATACGATAGAAGCACATGCGTTCAAGTGAGATAGGCATCACAGCTCTGCGCACACCTAGAAGTTTGGACAAAACTTCGAATCTTCGACGGATCATAGCAGTATCATCAGCTGAGAGCACGACCTGGGGTAAGTGAAGGTGAATAAGAGTCGCTCCGTCACTCACGGCATGCGCGAGCGAGCGCAGGAGCAGGCAAGTATGCGCGAGGGACACGGCTCAGGCCTAAGAGCGCGAGTATGCGATCCCTCGCCTCACTAGTACTCAACCTAATCATGCGCGAAAAATCACATGTTTCCCTCCATGACTTTCGGGATGCAAATTTTTGCACTCTTCTCTCTGTCACAACCTGCCAATGGGGGTCCAACAGCCCCACACAGCTAATCACACAGGCAGGCACAGCAACTATAGGAAAAGCAGTCAGAAGGACAATAAGACATTCAGGGTGTGACACCGAGTAGAAATTCGAGAGATTCATTCATATTAAATCAGAAAGAGAAAAAAACTGAGGTGGACTATAATCGTCTCATGCAGTGAGAAGAAATATGGACCAGCCCCCCAGGACACAAATTTGCGATCGATTTCATATATGACCATCTGAATGAGAAGAAAGGAGGTTATGATACCGATTGTGCGCCAAATCAGGGTT----------------------------GGATGTCAATACGATCGTGTCGCGCTAAGGGAGAGCGAAAAACCCGCAAAACGTGAGTGGCCGTAAAC----CCGATCCCGCGCCGGTGATCTTTCTCTCCTGACACGCAAGCACTGAGACTAGAAGTGAGTTCTGCAAACGGTAAGACTGAAACAAAAGGACTTTGATCGCGAGGAATTGCTCGGGTCACAGTGAGAAATAATCACAACTTGACCGTTGCCGAAACAAGGAGTTTAATGTACAGAAAAGAAATCCTTAATGGCGAGAGTAAGATTGTCATGGTGAAAGTCGATAAATTTGCTCCAGGGTCTTTCGGCATGTTTCTTTCTCTGGATTCTCAACAGTTAGGCAGAGCCCTCGAGAAAGTAAATTGATCAACTTCTACCATCCGTCCGACTGGTATAGTAAAAGAACGGATACTTCTAACTCATTCAACGTCCGAGGCAAGAATCTGGAGTGGACTCGAGCAAATAAAAAAAGTAGAGATTCCGCTAGAGAACCGGTATCTGACCCTCCGAGACCAGGATAATAAGCAATAATAAGGTATAAGCCAAGATAGTGCACCAGGCCTTCCAAACGTATGATTTGAGATATTGCATTAAACTGAAATGTATTTGCAAGTATGACAGGCAGTAAGTGAAATATGCCGAAAAAGGACTAGGGATTGTGTAAACCTTCGAAATCTTAAGACAGTGTAGACTTAGGTCGAAGCGGGAATCGAGCGATGTCGCATTCATAACGGTGCCGATTGGGTCCCAGACGATTCGTATGCCTATCACAGCCGAATACGCCGAGAACGTCCATGTGTCATGAGGCGGGTGGAGACGGACGTATCTACGATCAGCTCACGGCATCAGAAAGAGTGAATTTAAAGCTGAGTATAGGACAAGATAAGTGTGAAAGAGTCATAGTTTGCCAGAGCGTTGGATTTCTAGGAAAGACGAGAACCTAAGATTGAGATTTAAGGA--CTGAAACCGAAGCGGTATGACATCGAACCCTCTAGTTCGACAAAGGGCTTTTGGGAACTACACCTCTCTGAACAAGGAGAGGGACAATCAAATCCAGGCTCGCCCGAGTTTGACCCAATTCCCTTCTCGGACGGGGAAGGAGGATTTTCGCCTTCAAGAGAAGGAGTTAGATCGCCGGGGGGCGGTGGACGCTGCGAACCAGATAAGGAACTCTTGGGAGCTTGTACATGCACACAAGCGAGCATAGTGCTGTCTGGTCTCTTCTCTTGCGACACAGACCTTGGTCTGTACGAGGGTAGCCTCCTAGGCCCTTGCTCGTTTCAGTGTCATCGTCGTCTTGAACGTGGACACAAGTGCCTCTGACACCGACTGGATTTTTCGAACTCAGTTGAGTTGTCATTTCAATGGTTTCTAACCGAACCTGTATCAAAAGGAGATTTTTGCAGAGACTTCGCGTCCGAACGGTGCCGATGTTAAAGGGGTTTGTTTCACCTCGTGAACTTTGAATTGTGATTGCGATCGAGGAGTAGAGGGGGACAGGTTTTAAGCTTTTAAAATGTCCAGAATCAAAAACTTCTTATTAAATTATGCAAGTAGTAACTAACCCGCTTAACATTGGCGAAGTAAATGTCATTCAGGCCTTAACCTGCAGTAATTTAACGGACGGCAATTCCCTCACGCGTCACCACTAGTCATTGTCAGTTGCTAAATTTAGGTCGGTCTCCCTTTTCCAGAATCATCTTGCTCTCCAAAATGTAGGCTCGAGTCTAATTTACCTCCCATGAACGAGCGATTTTCTACCCCCTCGTCGCTCGCTGACCCTGGACCCAACACCTCATGGAGTCAAGACTAACGACACTACCACAGATTCCCCTTAGGAAAGAGAGATCTTACCCGAGCGAGAAATTGAACGAGAAAAGGCCCCCATCGCGAGAGACACTACTCGCCACAGATTGAACACAA--GAGCCCGCGGTCGAATGGGATACAGGATGCGCTGGACAGGCGATGATAATGGACGCTGTCGAAAATATAAAGCTCATTCTATGAAACCAGGAAGGAAACCGAATATTTCTGAATAAAACGATATGAGAATCTCGTTAATTAAAATTTTGCGGAAAAGCGATCGTGAGTACATGCGATTGAGGGTCTTTCAATTCAAGTAAGGGAAAACAAATAGGTAGATTCTTAATTTAAAGACTCAGACAGGGCGAGATTCTCGCGGATAGGAGCTTTACGCCCGAGAGGTAAAGTACCTCTTAGACTGAAACCCCGAGAACGAAGTTATCAAAGCGGCTCTAAAGAATGTTGCTCGTTTGAAATATTGATTCAGAAGGGGAGAGGCAAAAGGCGTATCATAAGGAGAGAACTTTAGTGAGCAAGCGAAGGTACGTGTTTAGACATTTAAGAGAGAGAATATATGGAAGTTTATCAGATTAAGAGGAGAAGCAGCAACGCCCCAGTCTTTAGCAAGGACCCCATGACTCAAAACGAGCAGGTGGGAAAATGGTAATACTTGTCTTTCCAGCAACAAAACAGCAGAAAAACATAACTATCAACTTAGGATATTCATACAATAATGTCAAGCTAATCATCCGATCGGCAAACTCGATTTTAAGTTTAAAGGCAGCCGACCAAAGGTGAAAAAACATACGGAGACTTATAGAGACGTTTGTACGGGGGCGGTTATGGAGCAACGTGTGATTCTCAGCGATAGAGTATGTGTGAAATTGTAAGCGTCAGACAGTGGGAGCCCAGTTCGCGGCGAGAATACGGAAAAATACTTTAGATGGACTCTGAAACACGATTCGCATTTTCAACAAAATAATTGTATCATTGCGCGTAAGCGTGGGATCATCAAACCCTTTTATAAAAAAAGTGTAGACATTATTCTGAGTATAAGATAGGGTTAAGATGTTTAGAGTCTGGTGTTAGGAACCCATACTCCATGAGAGCCACCATGGAAGTACAAGTTAGGAGACAATTGCTTGACAATTTGAGAATTGAAGCGAAACATGAAATATTCCTAGTATTAACCGTGGGCCACCACGGCTGTGGGAGACCACAGGCTTACAACTATCCTAATGGCAGTGCACGGAAAGGAGACTGTATTAGGGGGATAAAACGCGAGGACGGGTCGGATTATCAGTATGACTGCACGGCAGTGCGCTTAAAATTGAAAAACCAGTAAAGTTAAACTGGACGGCAGGTAACGTCTCACTGTGAGCTTGAAAGTAGGGAAAAGTCCTAAGATGCGACGAGAGGGGAATCCGCATTGGGGATGTCTTGCGAAAGACTGGTGAGGCGTTAGGCTAAGAATTGGAGATATGCGTGCATCATAACCGAGGTAAGAAAGACGAGATCATAAGAGCAAGAGTATACGATTAAATTTAACCGATTGTTGATAAGAAGTGTAAGAACTCCATAGAAGCAACTAACCGAGAATGATAGAATTACCTCAACATAGCAGTAGGAATGAATAACAAGGTAAAATTTGGTACATAAGTCCGCGCTTTTAGGCATATGGGCAACACAACGTCGAGATGAAAGAACAGACAGGTCAGTCCAAGGGAATACATACGGGAGAAATGGGGTGGGCGCTAAGCAATGAAGATGCAGAGGCAGTGAGCAGATTACCATTGTTCTTCCATAAATGAAATTAAAAAGTTTTGATTAAAAGAGTTTCGAACGGAAGGTCGGGTTGAGCAGATTTCAAACCGAAACTCATTACGTGTACTTACCTCTGAGACGGAAGGAAAGCGCGCGTTTCAAATTAGGAGAGTAGGTCATTGATCAAACCTTCGTTCGTAGGGATGATAATAAGAGACCTCGAGTGAGTCTTAGCAAGTAGGATCGAGAGAGAACCTCAATCTGCGAGCCTCTAAAATTGAGCACGGTTGCAAAACATAGAAGGTAACTCAATACTTATAAACGTTTCGTCGGGAGGGAATCCAGCAGGAACTTGAGCAGTACTCTGAAATAGGGATAGATTGGAAGTAACTGGGAGTCAATTCGTCGTATCGCGGAAGAGGTATATCTCACTCGTTTAATTCCATTCGATTGAATTTGAAGGATTAAAAGTCCGCGAGAGACCGCGCGATTCTGCAGGACAGAGATTGCGGTTGAGAGAAACTGGCTAGTCGAGTCCGTAAGGTTGTCACCCACAATAAGGCCACTCCGCCGTACAGGAGACCCAAAATCGATTGCGGAGACACACAATCTGAGTAAGAGCGAGAGAATAAAAGAGACTAAGATCGCAAAAGATTGAGATGTAACCGTAAGGACAATGAAAGCAACTAAAAAGAAGCGAAAGATGGTGCGACGGAGCGATCCCGGCAGATGGAAGATGCCGCTTGGATTAACCAATCTCCGAGACAAGAACACAGATCGTCATATTTCACTAACATCCCATCCCCCGAAAAATAGGAAAGCCCCCTCGTAACACAGCCTCTGACATATTATCTGCAATCGTAAGGGCGCGCGTGACTATAACAGTTTGAGCCCGGATTAGTTTGGGACTTTGAATCCAAATCAGATTAAAAACCCCAGCCTTACACACTTTTACTTTGCTTGGACTATCAATACTGAAACATCCATTCCCCCTACCCGCATATACAATTAGCACTACATGTTCCTGCACAAAAAATGATCCTATCCGCTTTCAGACTGACTAAAACTCGGACTGAGATTATATGAGTATTAGCGAATGTAGGGAACTGACAAAAAAGCATTGAGTGATAACATGGCGGAATAACCTCGAGTGCACATATTCGTCTTCGATGTGGAAGTGGAGCGTCTACAGATGAAACAATACAAGCAATCACAAGAAATAAAAAGTAACACAATGAGCGAATTAAAGTAAAAAAATAAGCCAACCAGAGGGAGACAATAGTCGAGTATGGTTTGAATGCCAAAAAAGTACAACATTTGTTGACACGGTAAGTTGGACATGATGTTCAACAACAATGGTGTCATCTATTCATGTTCAGAAGGATAGACCAATGCACTTGAAAAGTTTGCGAGGGATGGTCGCTATTGTACAATTTCATGTCTGTTAAAATAGCTGGATTCCCCCAACGCCCGCGGTAACTGCCACTGAGGTTGATTTCCCCTCAAGTGTTCCCGTGCGAATTTCGAAACCTCTGGGAAATGGCAGTCGGCTGGTTCCGTATTCGAGATCCCCCGAAAAACAACGCTCAAGCAAAACAAACCCAACAAACTTGTAAACTCTAATGGAAACACACAAAGGTAGCCGACCTAGGGCTCTTACGCTCACTTTCACCCCGAAATTAGATCACGACAGGCTTACAAGACGTGTGACAGAGAGAAATAAACGCGTCGCTTGATGTTAGAGTGTTAATCAGCCGCAGAGCAAGAGGACCCAGTTTTAAACGTGGTGTATCTATTTAGCTATGCTTTGACGTATATTTTTTTAGATGGCGGCGGGTGATCGACCCTCTGACCCACTAACCAAATAGGTCGGAAAGGCTGTGCCCCAGCCACGGCGCCCGCATGAAAATCCTCGAGAAAGGAATTGGTTCCGTAAATGCCTCCAGACTATTGAATGCGCGAGGGACCGTGGAGATGTTTGACTCGGCGAGCGTCCAAACGCGAAATTCGGCTTTGACGGGAAAGGTAGGTAAAGGAGACTTCACGGTATCCAATTATTGCAGGGGGATTACAACAAAGGACGGGGAGTCATTAGGGAAGTTGAGAGAAATTGTCTAACAACGGCCGGCTCTTCATGCAAGCGGCCAAACAAGGTCCATTTTATACACGTAAACAGTGTTGAGGAACAGTGTTTGGCAGTGTGAGGATGAGTGTAAAACTGAAGTAGGAGCAAGGGAAACAGAAAAATATGTGCGATGGGCACTGAGTTTAAAACCACGCCCAGCCAGGGGGTCAGCACAAATTTTAAGAAATATTCGGAACTTCGAAGATTCAGTTAAGGAGAAAGGTACAGGATCCTAAGCACTTGAGTGAACTCGATCGATTGATCGATCCCACTTACAGCTTCCCAGTTAGAACGAATGACGAGACGAAGGGACACGAATTTATCCACAAAAGAAGGGAGAAAAAGAGGTTCTCGAAGTATAAGTCCGTAGAA--GAACTGGCGACGTGTCTCCGAGACTTGACGAGCAGAAACCAGGTAAGGTAGTTCGTGATCGTTTAAAAGATTCCAAGGAAGTCCGGAAACACAATATCCATGGTTCTGATCTGTTTGGACGCGCTTTTATTTATGGACGTTAATTCGAGTCAAAGTTCCAAACTACAAAAAATATTTCTTTGTGAAGAGGGAGAGAAAAATGATCCAACATATTAACCGCCTCAATTCCGGACTCAAGCTCTGCGCGTGCGGGATAGATGGAACGGACAGAGAGCGCAACACCTCCGAACGAGATTGACAATTTGTTAGCCTTGTTATTGAACACCGGTGCAATATCTCATGGAGAACAATAAGATTCACAATAGGCTTGATCGTGTGCGCAATCTTTGTGCGATCACATCATCATGACACACGACTGCATTTGCTTGTGTATTCGTTTATTCATAAGCGTAATATGAACGAGAAGAGCCAGAAGGAATTAGATTGTGAAAATATGAACCTCAAACAGAGAGGTGGATTGGTCAATCGCCTAAAGCGTGTCAGTAGGAATCTATCCCCGAGAAGAATCAACATGCTTGGAAAGCGTAATTATGAGAAAGATCCGATCGGTGAGACGCAATGCGGGAGGTTAAGTTGAGTGTTTCAATCACGCGAAGGAGGGGCGCAGGAAGTTGCAGGCAGCTTTGCCTAGGGCACCCTGCTAAATAGAAATTTGACCGAGTGATAGGGAGATGCAATTGATCAGAGCATTTGAAATGGAGGAAAAGGATGTCAATGCGTGACCACCCAGGAGGTGGTTACTATTGAATCAGGAGCGCGGAAGCTTAAGCCTCAGGTGTGTTGAGGAATTGTACGTAATACTCGTTGAAGTACTGAAGTTCCTCGCGACATGGTGACCTTAACCTCAAAAGACGCTTCCTTCGCCCTTTTTCTCGCTTGAAGTC--------TTGACAAACCGGTCATGAGACTCAAAAATGAAGAGTTTCCTCGTTTGAGGCTAATTATATAAAAGGCTAGAACATTCAATAGCAACTTAGATAGTCGTACCCTCGGTACGTTGGGCACTAGTGGGCCAGTATAGCCACGAGCTACCATTTGTGGGAATGACCAGGGAACTAAGCAAATATCACATAAAAAGTAGGCAATTGCGCCAGTCAGATCAATAACGTGGCACTACCTGATAAGGGCAGATTACGCTCTCACTTGCAATTGATTTTAAGGTCGGATGCGTCTCATATTCAAAGTACCCTCGTGCCTGGACGAATGTTACATGGGCCCAATCCGGAGGATTGCATCTTCCTGCGGAGTAACAGCCAATAACGTAGGGACGTAAAAACAGGTCAGCTGTATACAAAGAAAGAAACTCAATGGGTGAGTGAACAACTAGTTAGGAAGGTTGTCATGGTACAGTGACTCCAAGCAATTGTTTCGGGATTTGAAGAATGACGTGGGCGTCTGAAAAACTATCCCTCCTTACTTACTTAGGCATTTAACAACAAAACATGCGTTGGTGGGTTATCTGGATTCCACCACGTTTTTGTTCAGTACATTCGTGGCAAATGAAAACCTGACTGACTTAAGAGAACTTATGATTTCGCATGGCAAGAAGGCCTCCGTTTTATCTCAAAGAGAAACTTATCTAAACCTGTACCATAATACGACGAGATTGCATGACCCGGCTGAGGAGCGCGCTGATATATCCGGAAAGAAGGTCCCCACCAAGGCATGGTACAAGGAGCGTTTTTCTGAAAACGTAAATAATAACGGAAAACCTTATGTACCTCATGAACAGGGGAACTCTTACTTTTACAATGGCTGAAGAACGCAAAGGAGATGAGGCGCGCAATCGGGGTTTCACGGAGATCTCTATACTTTTGTATCTCTGTTAGTGGTTGGATCTTTAATTTGAAGGGCCAGGACGATTCTCCAATAGATTTGAAGATTCCAATTATGTGAGGTTCTTTACTGTCTGTTGGAGAGTCTCTAGCGAAGATGCGAGAAAATGCATGCAATCGGTAATTAGATTGAGAAAATAACCTTCACCCGACAACTTGAGACCCCCTTACGTAGGAGAAACAAAATCTCTAGGATCCCTTTCACCTGCCAAAAAAGGATCTCATGATCCCATTAAAAAACGAATCAGAGCATGAAAAACTGAGGACTTGTGACAATATCACTAACACCCCTCCGACAGTTCCGACCTCTCCAGTCAGATACTCCAAGGAGAGGCTTTTGTGAGGATCCACAGGAGCTTAAGTGAAGAGTCGAGGACACAGGAACGTCTCCGGTCTCGAAAACATCATCACGGGGCATCGTATAAACGGCTTGACGCAATCTCTAACGAGACAACAGGCGTCAACGATTCACAATGTTCAGTTAAAGGAAGTCGTCAAACAAGGAGCGGCCGAGTGCCATTACGAGAGATTAGTCGCGCGATTTTAAGACCGCGATTGATTCTCAAAGCGGAGTCAAGCCTCAGATCACCTGGAGTTTCCTTAGTAATTGACCTTTTAAACGGTCTCGGAGAGCTACAAAGTTGCGCGATTGAGCGCAAAGTGTCCTGAGGCAAACAAAGAAAACGAGTAGAGAAACAAGCCATCGAAACACCATCCGAATGCCAGAGCTCGGGTTCTCGTAAGATTATAATTATGAAAACGGGCGGCGCATCTTTCCAACGGGCGTGGGACGAAGTTTACGAGAGAGTAGCAGCTTAAATCAGATTTTTTCAGAAACAATAAAAGAAAGATGAAGACATTAACTTTGAAAGAAACAATATAAAGCACTGTGCATCAAGAGTTATGCTCAGGTATTTGAGACTGTGAGTCTCCAATGATGCGTAAGACAGAAGGTGAATACAGGCAACAAACTGTAAGACGGACAGCTTGAGACTCGAAGTGATCGCTTGCGACTCAAGCGTAGAAATGAATCGTTTGAGGTAAACAAAGAGAAGCTAACAGTGCGGGATTCAAAAATTAGCACAGACAATTAGAATTTAGACCGACCAGAAATTGAAGGCAAGCGAATGAAAGCAACATCAGGAGGGAATTCGTCTAGGCCATTAAAAGCGAATAGGTTCGGTTGAAAGAATGACAAAAAAAGAAACTGACTTCAAATTGGAGACTATTCAAGTAAACTCACAGCAGTCGTTAATCGAGTTTTTGTTGTTACCAGCCTTGACGAAGGAGAGTATGGCTCTATGGGAATGAAGCAAAGTTCCAGTTGTCGTATATTTAGCGTCGAAAAGAAGACGGTGAATTCCCGACACTTCGCGCTCACCAGCGAGCCTGCGAGCCTAAAGGAATAGGTATGGTGTACATCCACCCAATACGTTGCCTCCAGTGAGTGCACCAGCTCTACACTATGACCATTTGTGGTTATTTTCGTTTGAGACCCTAAGACGGACGGCGGGACAAGCGATTCAGGAAGGGTCGCGGCAGGCCGAAAAAAGGAGAAACAGCAGGTCAGTACTGTTCATCAAAGAGCCGAGGGGGAACCCGTTAAGAGGTGAGTCCCTCAATGTCCGTTCCAATAGAGATTGCTGACCTTGTCACTCCCTATTTTGGAGAGAGAGGGCTAAGATACACCATAGATTGAAATTACAACTTTAAAGACGTTAACAATCCTTGCAATGGCAGTATAGGGCCCTTTCAGCCTGATTAGCTATAAAAGACTAACTAAAGTTCAAGAAAAGAGACTATGCACCTGACGCTCAATGCACTTAGTTGATCTTGTAATCCTAATCAACTGACCTCGTCAGACACTAAAAGTTAGCTGGTGCATTCTCTTGCGCGCGTGGGGTAGTCAGTTTACGACTCTGAGGAATTCTACAGTTTTGCATGGACCTTTGGTTATGCTACCGAGAGGAAAAAGACATAGCTGGCTCTACGCTTGCTTTTTCGGCTGGCTGGCCCTCTGAATGTATGCGTGACCTCATGTCCACGCTTCTTCACTGTTATTTGCTGTTACTTAGGCATTTGCGACAAGCATGCTTAATGGGGACTTATTCCTCTTCGTATCTACATTCTTTTAAATTTATGGTCTACTCTTTAAACCAATTACTGGCTGCCTATTGGCTTATTTTAGAACCACTATATGAAACGCGCGGGGAAGGATAATTGCATCGTGACTTTATGACTATAAATTTCGTAATTTATATCTACGAAAGAGCGGAAAAGAAGAAATCCAAAATTGGATAATCAATCGCGAGCTGACCGAGGAGCGTAACAGCGAAAGAAAAAGAAGGAGCGAGAGCCTTGAGGAGAGAAACAGTTTCGAAACCAAGAAGAGGAAGAAAAAAACAGACATTGAAAAACTGCAAAACAGCTAGAGAGAATAGTCGTAATCGCAAACAAGTACCGGCGAATTCGAATCTGAAAACAAGAATGCCAAAGTGCCCTTGAGAAAGTAAAGCTATGTGAGGGAACGCCGTCGTGAGAGCATGCATCTAGATAGGACCAAGTGACGCACCGAAAAGATAAGCGCTACAGATTGAGAAGAACTGCCATTAAGCGAAACCAACTAGTTTCCATTAACAATCTAAAAGATGATAATCCCGAAACCATAACAAGCATTATTAAAACCCAAGCTGACATGCAAATGCGACAGCGATTGTGATCTTTTAAAAAAGTATAAATATTCCCTTTTCTGACCAATTGCGTAGCAGCGTACGGGCCTAGAATTAGGTTGGGGGCAGTGTTCCAGCATGTGCCAGAGTATACGCTTGTTCCTTTAATTTAAAACGATGAACCGTAAGAGACAAAATGATCAAGCGAATTTTTGAGCTGAACTCTTGAATTTGGAAGAGAAACGCGTTCGTTTAAGACAAAGTATTCGTCTTTCCTGCTAAATGAGATTGGTTGAATTCCTGCGTGCCATGCTCAGTGTGTGAGAAACCGAGTACTGATTTTCCAGATCGTATCACATTTTGCTTGCTCCTGACCAAGACCGGCAGTCTATAGATCTTGACGGATGTCTAGATCATCGGAAATGAGATGCCTCACATTCTCGCTTTTCAGTGTGACAACTTTCATCCTAACACGACTGAAGTTTCGAGGATTGAACTATGCGAAAAAAAAATAAGGAGCGAGGCTCTCAAATCGCGCGTGAGAATTTACAATTGACAACCTGCGCAACAGTGCTTGAATCTACAAATTGTTGCAAGAGAAAGAGATGGAGAATAGAGAGGAAAGGGAGATTCCATGAACGAGAATACTTAGGCGTAATTTCCTAAGTCCTGGAGTCAGGTTATGTAACAAACTTTGAAAGTCTAACAATCAATCCTCAAGAGTGCCTAACTCAGAATTCCAGGAAAATGTTAAAGTTCAAGGTAGTGCGGCCTCTTGGTAGAAATGTCAGGTTGAAAGAGATTGGGGCCTCAATTTTGACTTGATAACTGCGATTGCTTAACAACGAATTCGAAAGACACTGAGCGCACAGTCATCGGCGTCTGCAAATGCGAGCAAAGGTGCCATTCACAATACGAAGGATTAATTATACGAATTACTCAACCAGACCAGGTAAGTAAATGTCGATATGCACATGGTGCTTTGGAATCGAAATTAGTCCCAACTATGCGTATGGACTTTTATGATGTGACAAAAGCGATTTGGTACGCGAGCCTGAGCATTTGAGTTTGCGAGACACTGAGGATGCCAGAATTCCTGTGAAACTACCATTCTCCCACTAAGGAAATAACACACAAATCCTGGGACAAATTGTATTTACGCAATCAATTACAGTTATAATAAAAAGGATGCAAAAAACGAGATTCGACTGAATGAGGACAGGGGAGGGTATGAGTAAACGCTTAGGAGTTTAAATTCCTATCAGAGGTTGCCGGGTTCAGAGCGCAAGCCTGAAGAGCAGCATCTTGGTTTGCACAATGGAGACCTTTAGTAATTGTGAGCTTTGGCGACACAATCACTCTAAGTGAAGAAAAAACTGGGATGGCGGCTTGACTTGAAAGAGGAAGCAGAAGTGTGGTGAGTGGTGTGTAAGATAGGAAGAACCAGCCAGAGTTTAAGATATTAATCAAAGGGATCCTCGGAAAACTACAAGAGAGACTCTTTCAGATTAGAGAAGTTCACAATCTCGCTTTTTAGGAAGCTTATGTTCTCATCCATTGTTTTTGAGATCACAATGACCTACATCGCATATTTGCGTGTTCCTGTAGACTGCTGTGCTTGCTAAGAAGTAATTGTCTAACAAAGTGCGTAAAGGAGAGCGTACCGGAATATAGAATTGGGAGAAAAAATTCAAAAGAAAGAGAAGATCTTGAAAAAAGAGTGCGATAGAGCACACTTTCATTTTAAAAAGCCTTTTTATCTATATCTCTTCTTTAGTCTCGTCTTGCCCAGATAATAGTATTCGTGGGCGCGGGCCTTTGCCTTTTCACAGTCCAATGGGTATCATATTGTTTTTACAGTTCTGTTTGCAAGGTTATTTCGCTCCCAAAAGAAAGTGGTAAGAGAGTCAAAGGGTCTGTTCGGGATAGATTAAGAGGGCGGCGGTGATTCTGTACGAACAAGGCAATTTGTTCAGGAAAGTACAAGGAATTGCTTGTACGAGATAGAGTTTGAGCTGTTACTCAACTGAGCGGCAAGGGATGAAGGAATACTTACTTAACAGGGTGAGCAAACTAGAGCATTCGAGTGGAACTAACCTTGATTGACTCAAACTGAGACTTCGATCATGTAAGATTGCTAATCGCACGGAGCGAATAGGAACAAGATCACAAACCGGTCTTATTAGATTTTCATTGTGCTCTGGCTGCACTGCAGTCTTACTCGCGTTTTAAGCAAAACTATGACAATAATCCGAGTCGACAAGTTAAGTGACGGAGCCCAAGGAAACAAATAGGAAATCACATAACGCTTTATTAAAAATTAAGCAACGAACGCAGGAAATGTAACCGCCCTTCAGCACTTACTCGGTCGTGCAGATGCCCAACAAATGTTGGAAACAAGTGTACCAACGCCTCAAGTTAAGAGATTGGAAGCATAGGACCTACAGTGTATCGCAACAATTCCATACCTCTAAGAAGGCAAAAAAAGGTCAATCTGAACGAAGTTGAAAACTTGGCCAAGCCTAGAACGCCTCGTAACAGGAGCTCAGATAATAGGCGCGAGATCGTGAAATAGATCAGAAGAACGACTATGACCGAGCGACCGAAGAAGAGCAAGAATATATCTAAGGCATCAACGTTTGAAGATTTAAAGTATGATCTCGAGTGTATCAGTTTGAGCCGGACCATGGACCGTCAACAATGAAATTTTAGAAGAAATCCAAACACTGTTTGTCTAAAATGGATTGTCCGTTGGTACCACTTGGTACGTTTTCGCGATACCACATGCTTCAGCAGATACAACCTTGGAAGGGCTTATAACTCTAGCATTGGAACTCAGAGAAAAACAATAGGTGGTTATGGTACCAAGTGGAAAGTCATATAAACCTCGTCAAAAGTTGAAGTGCCCATGCGGGAACAAGTTGCATAATACTTATCGAGATTACTATGATGCCGGGTGTTACCACGGGAACGAACGAATGTCTAAGGGTGTCGGTGAAAATAAGACCGACACAATCCGAGTCTGACGGTAACCAATAATCAAGACTAAAGTGATCTGACGATCACGATTTTGACAGTGCCGCTACGGAATTTTAAGGGGGACCGAGTAGACGTGCAAATATCTAAGATGCAAGGGAATTCCTTTTGTAACCCCGTTCGAGACAAGACCCCGGCAGTTCTCGAAAAGCAGCCTGAGACACCACGAGGATCGAGTACGACCCAGACTGCTCCTAAGTGGGTGATTTTGAGAGAATCACCCTGAAGCTCTTGCCAACAATGTACAGAGAACATAGAGTTCCCGAGAATCGTTGCGCGAAGAGAACTAGCAGCCTAAGCGATATTAGAAGTACAGCCTAAAAAGAGGCATTTTGATCTCATCACGTATTTCATCAGCACGTACGAAGTTATCCACTGAAAATTGCCATTATGGTTTCATTTCCGTGCCTTAGCTAATCTTATAAGTAGAAATAGAAAAATGCGACGGGAATAATAGCGAAGCTTTAATTGACAAGTCGCGTATATCCTTAGAGAACATGGACCAATTCGAGGAAGGGAGAATTCTAAGTGACTCCGATTGAGAAAGGCGCGAAAATTCGTGAGACTCGGCAATTAAGAAAGGATGTCCCACGACTGACGAAACCATTAATGGTGACAATCGTTTGATCTAGTCCCCGAGGGAGGAAATGGCTACTCACCCGGGTAACAAAGCGAGATGGGAAAAGGAATCTATTACGTCGAAATAGGATTGATAGATTGAGTCCCACTGCGAAATGCAGAATTAATACGCCAAAGCTTGAGAGAAATTCAGATTGTACGAAATGTATCGAATGTGAAAGTAGCTAAAGGTCGTGAATTATGATCTTGATTCCAGGTGTTATTAGCAGATCCTTTAAAAGAGAATTTGCCAGCACGTCGTTCAACCGCAACTTGCATTAGACGTTGGCGTTATCAGGAGGAGAACGTAAGAGTTTGATAGTGTTTGAAATACTTCGACATAGGGCTGAGATCAGCAAATATCCGATGCACCCCAGGACCATTTAAACTTGTGTAGCATCATCATCTGTTAGGAGCTTTACCGGCCTGTAAGGGTTAAATATCAGACTCGAACGGTGATCAAGAGAGGACGGATTCGCTTTACGCGCTGGGTTCCAAATTCACAGTTTCGCCTTTAACGGGCATAGGGAGAGCAGTTGTGCAGTAAAAGGCGAGTTTGGGTGCGAGGGTGGGGTGCGACTAGGGTGACCTCCGTTTCTAAGTTATCAACTGGAAGCTGTTTGCGGAATTAACCAGTGCCTCGGCTATGCGCAGTATAGACTCTGAAAAGGACAGTATGGAGAGACGCTGATGTGTCTAAAGTCGACAGTATTAACGCAAATGGGAAGGGTTTTGTATAGCAGGCAATGTCAAGTCGAGACACACATATTAAACCCTTCACTTCTTCCCCCCAAATAGGGCTGTCAAGGAAGCCGATCGCGAACTTTCTTCCGTGAGAGGGATTATCTTTGCACGAGGCTTTGAAATTCCGATCGTATGTAACATTTCAACTAGGACAAGATGAAAATCAAAATGCAAAATTGCGTCAGCCGAACTGCTTGAGCAATACTTCCCTTTCCTAGGCCGGCAAGGATGAGCGTGGGGAACCGAGAATACGTCTTTGCTCGTGGTCGGACGGGATGTCCATCTTCCACATATGCCAGAAATGTCCCAGGCTAATAGACGCCTCAAAGGGTGGAGTAGTTGCACTCACGCTACCTAATTAAAACACAGGGGTGCGGGTTCGGATTATGAAAGATTACGATTGTAGGCAACCGGGTGTGTTATTAACCCGAGACGGGCCCAGATACGCGATTCTAAGGGAACGATAAAAGTTCCCGAGCCCGGAGAATGTAATGGTGATAATCGAACGTCGGTTCCATGCAGTTATAACATGCAACGAAACCAGATCAGGCCTGACCCTAACCAAACCTCTACTAAGTGCAGTTCCAACACACGGCGAATGATCTTTTCCTCGCACGACACTCTGAATGCAAACCAGGACAGGAATGCCTTTGATTTGGGGTTCAAAATTGGTTGGACAACAGATTGAGAGAGTCGAATGTTGGAGGATGGGAATTTAAACAACCACTGCTTCCCCTTTCGAGCGTACGCGCCAGCTTGGATGAGACAAACACGCTAATGAATTGAAAGGACACACCTGCTTAATACAGGGGGTGTGTTCGTGATCAGGCACGGGGCATTATGGTCAAACGTAAAAATATGAATAACATACTTTGGACATGCGGGGGCGCGATGGTTATGGAAGATTTGCGAAGTGAGATTAGACTAGAAAGGACGATTCGTGCGCGCTCAACTCTGCAAATATTTAATAAAGGATGGCTTCGTGGGTATATTCGGTGGAAAAGGGCCGGTTTATAGTGAAGGAGGAACGTTGCGGAACTTTGCGTGGTCGGTCACTAGCTAGGGTCTGAAGGGTAAATAGAATAAGAGAGAGCCAGACTGGCGCGGCATTACAGCACCAAGGAGCTAAGGGGGATATCGGTTACAGTAAGAGAGGTGAAAAATAGGAGAGATGAAGACTCATAAATACAGAGAATATATGCTTATGGGGGATCTGTTAATATAGATCTGGAAATTGCTTGAATATGAAAATTCTCCGAACACACAAGAAAGTTCATAAGCGATAAGCACACAGCACTATAAAATAAAACGAGTACAACTAAAAAACTAGGGCTTATCTCGGCAATACATCAGAATGAAGAGGAAGAACTGAGCTTGAAGAAGGCGAAATGAAAGCTTAAGATGGGCAGGGAAAAGAAGACTCTGGACGATTGGACAGCCTCACTCTGGGACGAGATTACGTGAGAATCGCACACACACTGCATGACACAGAAAGGCTGAAGCTTTAAGTGTGTAGCAAACAATGCCAAAATGGGAGACTGACTCAAAGAATATGAGAATATGACAGCGACGACGGGACGTTATAGGAACAAAAGTACGTGTGAAGAATCAAACTGATTATGACATTTACACAGGCAACAGTATTGGGCCTTGCCATCCTAAAAATAGAAAGCTTTTGCAGACTTCGCTTTTCTGGCAACTGCATTAATAAGAAAAGTAACAAATCACGCGTACGAAAACGAGCGACAAGCACTACCTAGGCAAGTAACAACACAAGAGCAGTATTGGGTATATGCGGATGGGTACGGGTATTTTAGCATCTAGGACTTTTCGGCAAGCCAATCGTTAACGAGCTTAATTTGAAAAAGCAAAGTTCGAGCATGGGACCATAAGGTAGGGAACACGCCGGGAGAGAGTAGTAGCAATGATAGTAAGAAAGTAATAATAGATAATTTAATGAGGAGAGCGAAGGACGTCATTGAGTAAGAAAAGAAGGAATAGATAAGTACTTTGTACCTGAGGTACCGCAAACTTGTTTGTGAAAAGCACTGAGCACGTGAGGATGGTTAGCCACCAGGTTAGAGTTGCACAGCACCCCTTCTGTTTACATTGTTATGCTTGGCTACATGTGTCTGCTATTATGGGAAGGACTCCAACCGAATCGATGATGAAAATTTTCAAAATACGATTGAATTGATCCGAAACAATAAAAGTGTAGAACAAACACACACAATCCGAGGAAGCAAAAGCACAAAATTACTCCACATTGTGACACGAAAGCTAGGCTTCTTCAAGTGTGACAGTACGAGAGGACTCTAGTAAATTCATAAGTCACTTGATAGGGGACTAAGCTTACGCTCTTTTAATTACGGGCATGAGGAACACTGGCTACGGAACTTCTCCAATGTAAATAGTTGAAATGTGCAGTTCAAGAGTTGCTACTTCAGTCCTCGCTTTTCCCAACAAAGCCGAAGTGGAGTAAGATTGATTCAGAAGGTGCATGATTATAAGCCTCGATTTGAGAGGCAGCGTTAACTGATAACCCGAACAACTACGAATCTAGATCAGAAGTCATGTAACTCATTATCAACAGTATTATTTGTATGTATACCTCTTGTAGCCTATAAGGCGTACGACCCAAACATTCATGAAAGTCCTTGAGCATAGTTCTGGTTGGCAACGCGAATGAATGTCTGAGGGCGATCAGAAATGCGAATAAACGAGAGGAAAAGACGTATAGTTATAGAGGGATCGTTCGGAAATAAATACCTAAAACCGGACAACTGACACAGGATAAGTGATTTTGGCAATGACTTATAGAAAGGAACACAGATTACTCCTGTAAGACTGCCGCCGGGATTGTCAAAACACTATCTTGATTGTAAGTGAAACCTAGATCTAACGGGCAAGTAGTTAGTATTCTCGGTACATGTCGAGCTTCGAATATAAGATTGAATATGTCAACCTTCTCTACCGAATAATCCCATAAATGAGTGGATGAGATGTTCAATGATTGATAAAAATCAATACATTAAGAGTATGTGGAAATTATTCTCTGTCGATAAATAGCAATGAATGCATATAAAGGAACACGGTCGGCCAATCTAAGGAAAGAACGTGCAATAGAATATGAGGGCCCGTCGGGGATCATCCATAGGTTTTTGCGGTAGATTACCCACATAAGAATAAAAAATTTCGTCGTATACTAATTGTCTGTGAGAGAGACGAGTATTAACACAGAATATTTTGAGAAGGGACTACAGAAACATCACATCCCATGGGCCAGCAA------------------------------------------------------CACTAACAATCTGACAGCGAAAACGAGTGAATTCGAATTGACGTGTACAAGAACCTAACAAGCGGAGAATACACCAACGTTACAAGACAGGAATACCGTTGATAACAAGGCATACTGCTGTAGCATAAAATGGGCAGTCTGAGGACACGAACGCCCACCTCACAGCACACACCCCCCTGCCCACACATAACTAACCTGCCCTCACGCGCTCATATTAACCCGCACATCAGAAGCACGCTGAGCGAGCCACAGACACAGTCACTCATCGTCAACGATTGCCTGACTCCCATCATCCCTCCGAGGGAGACTCCTAGGAGACAAAATTAACTCGGATCGACACAAGGAATACCGAGTTATAGCCCCCCAAAGACGTACGAGGGATCCTCCCCTTTTGAAGACCCCTGTATCGTCCAAGATAGTCAGAGGCCAAGAGAGCTAGTTCCCGGGCATTTCCAATTCAACCATTCGCCATTTGATCCTCTTGTACTGAGGCGCCCGTGATCACACGAAGGGGCACAGGAACAAAGACTGGGTTTCAACCGAATGAAGAATAGAAAACGGCCCCCCCCTAAGGAGTGTAACATGGAATAGACGCAGAGAACAAAAAATTTTCACGGCCAATAGCAATTAAACAATTCGTTGCATAAAGTTAATTTTGAAAAAAAACGATTGCCAAAGCAGAAGAATGCGATAATGCAAGGAATAGAAGGCAAATAGGTGACAATATCGGAGATATTGTGAGCATGAGTGTGAATTATGGATTCTTTGCAGTTGGTTGTCACAATAAACCTGAGAGGTTACGAGCATTCAGTTATTGGCGCCCCGTTCAGCGAGTGCGATTAAACATGCGACATTGCGTAATAGGAACCTAGCCAGCGCAGGAAAGGTTAATCGTAAGAAACTATCAAATTAAGTCAGCCCCCAATTCTGTGAAATACTATGAATGCAAAGCAAAGTTCTAGACCGAGTGAGTCTAAGAGAGAGCACGAGCCTTCGAAGACCTATGATTGGGAGAGGGGATGCAACCCCGAGCGGTTGTGTGGGGGATCCAAGATCCATTACCGGGTCATACCCACCCACCCCCGCCTTAATACCGTAAAGGTGCCCCCCTCCTCGTCCCCAGGGCCTACCACATAGGCGATCATGGTTAAGTGAATCCGCCCCCTAGGAGGTATAAGAAACCCCCCTCACTTGGGCGGGAGGAAGAAACCGTCCGCCCCGACAATTCCGCGAACTTCCGATTCCTCGTCCAAACGTCTCCGATTGAACGCCCGAGAAAAAGAGAGTGATTGAGACTGCAAAGTTGAGACTAAAACGAAATGCGCGTGTAGTTACTGGCAGAAGGTTTCAAGCTTTTCCTTAAGGTGTCAGTAAGTGAAACACTTTTGACATCTTACGTCAAATAGCATAATGCCTATCAGAAAAGGTTTTACCACTATGAAAATCGCAGAATAAGCAAAAGAATAAGAAGCTAAAATTAGAAGAGCGAAACTGACATCGAGCCTCAAAGCAGAGAATAAATCATGATTGAACTCAGGGTCCACAATAAGACAATGATCTTAAGAATCTAAGAGGTTGAGAGCCAAAAGGAATGGAAAAGGAAGAATTCGAGAATGCAATCGCAATCGCGCGAGCCTGCAACAAGGACATTGGAAAGACCCATAGGCGTGCGAAGGTAAGTGTAAGACAATGAGAACTCCTAGGGGCCGATTACGCCCCGAAACTCAAAAGACGAAGAGCAGTCTAAGAGCAACAGTGACCAACTGAGCACGGGTGACTCAAAGATCAATGTTCAAGTGCAAATTAAGAAAAACATATTAAAATTTTGACTAAATAGTAGAGAAGGAAACCGTGTAGGCTCCGCTCTACGAAAGTACGACTTTGGGGCTTTCAAAACGACTTCGAGTTTACGAGTGTAAATGACCACTTAAAAGACATTCTAAGATGGATTGAATATCCAAATTTGAGCATAAAGGGGATTGAATTTAAGATGTGCAGAGCCCTTAAGTCTTCGACCATAACAGCAAACTTGGTACATAGATCCGATCTGAGTTGAAGTGACTGCATGGAAATATGACAGGCCGTCTGTGTACTTCATCCACAATCTGCGTCGAAGCAAGGGAGTGTGAGGGACCGAAAGTCTCGATCATAGTTGGTCTTGAGGACAACGATTGACCAAGCGCTGAACTATGACTTCGCAACAACGACATG--GTGGAAGTCAGTGAGTGAATGGAATTTTATTCAAATGCGACTACCCACAACAAG--CAAAGAGATGCTAGTCTTGCCAAAGGACCATTCTATAAAAATTGGACTCCTGGATACAGACAATGTGTGCAACTCCGACCACACAAATCCAGGAAACAGTCCAACCAACCCCACCGTGGACATTGCAAAGAAGGATCAAAAAAAAAGAAATTGTTTGAGAGCACAAGATGAACCAGTGGGTACGGGATAATCGA----AATGCTATGAGTCCGAAAGCGACCAATTGATATTGCAAGAAAGAAAAAACGAAAATGCAAAAGATACACGTTAGAAATGCGTGCAGAAATAAGTAGAAATGATCGTGAAGGCAAAAGAGAATGCAGTCGTGCACGCAAACTCACGCTCTTGGAATTATAAAACTCCAAGAAACCCCAAAAATGGAAAAAGAATTGATCAATTTTGCGACTAAGTGAAAGAAAAATTCAATTTGAGCATAAAAAAAGCCAACTGAATCAGAGCGTCAGTCAATATAAAATCATGGCGCGCTCAACGTGCGCGTACTGATAATTATTTATGTTAAAATATTTTGATACGGATTTTTTTGTTTGGGTTGATAATTTCCTCACATTCTGACTTCGAGATAGAAGGCGTCCTTATTTATGGACGGACGCATGTCTGTGGTTTTGCTGTGTGACGTAAGGCATCGTTTCTTAATCTTCTTTTCTGGATATCTATATGATTGTGCGGATTCGGTAATTACGCAAAATGCGAGGTTAGACGGTTAAAAAGTTGCTCTAGGAAGGGGATAAGAAAGACTGACTATCATCCACTAATGTGGGGTCAAATAACGATGGAAGAATGCAAAAATCGTCCCGAGTGTGCGGATAAAAATGCATAGA--GGATATGTGAGAATTAACGCGGTGTAATAAGTGTGATTATAACAAACTGGGCATGGGGGGGCGTGGCTGCTGTTCACTCTGGATTTTTTCTTTGCTGCAACAGTAAAAGCAATAGACCATGCATGACTAGAAGAACTTGAGGCTGTACGCGCGAGGACGCGTTCGAACTCTAACCTATTTCAAAGTTTGAGTGCAATGTCCTTTGCTCGAACACGAACGCATGAAATGAATGAAGCGCTTGCGGCTCTACTTCTTTGAGCGCAGCAGAAGAGGCTCTCATAGTCGTCTGAGATGAATTGACAAGAGATAACTTTCTTCAATAGAGATCAAGGGCATCAGGAGTTGGAGATGGAGAGTTCCCAGTATGAGTGATGAGCAGATTGTATAAACAACATGGAAAGTTGGACCAGTAATATTCTTAAACGAAATCAAGCTAAGGAGTACTTTCTGACGTGACACTCAGACTGTCTAATTAAGAGCACAATGATGACGAAGCTCCAATGGAAATATAAATGGAAGTGTCTGTTTAAGGAATAGCGGCGAAGCGTGTGTAAAATAGAGAGGACACGAAACCTAGGCAGCTTATGCGGATGAAGTACCCGAAGTACAGTCATGGAAAAAAATAGAACGAGAAATAACCTTGTAAGTCTAATAAACACTATCCACAGTAATGTGAATCATTGAAAAGATGTAAAAGAGTCTAAGACCGGAAAGCGAAGCAGAGGAGTAAGGAATTGAGAAGTAAAACGGAAAGCGTGTTTTCAAACTAGTTGACTAAAAGCGTTGGATTTAACTTCGGAGATATTGACACGACGTGAAGGCAAAAAAGAGAGAATGCTTGACTGAAAACTTCAATTTGAGATCAGGCACTGGAGCGAGAAAGCCATTTGTTCTAAGGAGGCCTAAGTAATCGATTAGGAGAGCCTGAATTTTCAAGCGTAACTAACCAACTGTGAGCTGAAGACTGGGATGTATGAAAAGGGAATGCGCTCAAAATGTTGAGGGCCTAACATCAAAAGCGCTCCTAGAACTTCATATTTAGCAATGGAAGACCAAGAAAATGCAAGTCAGAAGGTGAAAGCAGGAGCGTAATTGAATCAGAGGAATCTGTAATCTGGAAGCCATTAGCTTTTTTCACAACAAGCCGCATTTAACATGATTCGCTAAACAGCTTCAGAAAACATGTTGAACCGATTCATTAACGGCGTGCTTAATAGAGAAATTCAGAGCTTGAAGTTGAAAGCTCAATAGACCTTTGAAGACCAAGAGACTCACACTTTGATTTTGAAAATCAGAATGTGCAAAAGGCACAAATCAGAAATCGATCTTTAAGCTTAACACACACTGGCCTAGCAAAA--TCTAACAGGAGCGGAATCGTGCTTAACTGTAATTTCGACTCACCGGCAAAGTGAAAGTATCTGGAAGTGTTGAAGTTCTCCAGACCGTTCTTTGTTTGCTATGAGAGAGAACTGATGCGTAGGTTAAACTGCCAGGAAGGGTATATGGGATCGTGCATGCGACCTTGTCACAGTGAGTCATAAAGAAAGTATGCTTAGAGATCGGTAAAGCCATCTTTGTGTAAGGAAAACTAGATAACACAGCCCCCAGCTTCGTACGTAAAGGATTGGCGTTGTAGAGTTAGATGTAAAAATTTTTGCGCGACCTGTCGCTACAATAGTGTCTCTAGTACTCAAGCATCTTAACAAGTTTTCAGCTACCAGCAGTGATCGTAGTAGCCATCACCCATAAACATATATTTGTCCCACAGAGCTGGTGTGAAGATGGAATTAAAAATTTCACCGGCTAATTTTATCCATGTGAAAGTAATAGTCAAGTTAAGATTGCATGAATCCAACATCGCATACTTGAAAGTACTTAAATGAGGGTTTTATTCGGTGTGACCTAAAGCAGTAGGGTGAGACCGATTGCATACCAATGCCAACACATAGTCGATTGGAAATCCTTGAAGGTTTAGGAAGGATCTTAAATGCATGTGAGCATAAAAGCAGGGGCTGGGATGATGCTAGTAGAATCGGAATAGTTCCCAAGGTCAGAGCATCAATCAGTGAGCGAAGAAAAAGGCGCGTTTGATCGAGGGTAGGAGCGAATAAGTGCGAGGAAAACGGCAGATCTGCTCGAGCGAAAACGACAATAAAAGCCAGGGAGCTCGCATCTGCAAGCGAGCAGGCAGTCCTAGGTGTGCGATCCTAACCAATCGGGGGAGCGCGCCTGTATGCGACATAGTCAGCTTAGAACTGCAATCGGAAACTTATCTCCTCAAATGGGAGTTCGGGTGTGCCAGCATTCATTAACACTTTCAGAGGATCTCAAGTTCATGTGCGAAAGTGATCAAGATGGCGATAGTAGGAGAGAGAGAATACTTTCCCACAGAAGAAAGGAACAAAGTTATATTTAGAAAGAAAAATAAGACAAAAGTTGAGTATGTCAGATGGCGCGAAAAAGAGTGTGAAACTCTCACGTCGAGCAGCTGCGAATGAAAAAAAAAGTTTAAAGCAAGTCCTTAGACATCGATACTAAACGCTTAAGTAGAACACAATGAGCAACTGCAAGTGCAAATGAAAAGATCTGTGATATTGAGAATGTAAGATGCAAACTCAAATTCTTCGATCACATTTCTCCACTAGAATAAATTCCAGAGGCTAAGTTTCAGAAAATCAACGCCAAGACTAATCCAAAAAATTGCTTAGAGAAAAAAATCAAAGGATAAGTGAGACAGAAAGAAAAGGAGACCGAGCGCGCATGGAAGAATGACTTAGATGGGTTCGGAATTCGACAAGTTGAAAACAGGAGAATGAAGAAGAGTGGCTCACACTAAAATGGAGTTACTTAGGGCCCAGACGTTTATAAGGCTACGGTGCGGTTTATGGCCGTACACTCGTTTATGAAATGGTAGTGATTTGTATGCTGCACACTAGGTCAAGACACTCAGTCTTTATTCAGTACAGAGATATATGAGAAGAGTCTTCATTGCCCTAAATGACTAGAGGCTGAAGGATTGAACGCGGCTGAAGGACAAAAATGGATCGTGAGATTAATGCTGTTCGGATCCTCCCAATGTCTTCTCCGATCAAGAATCTTGGGATAAATAAAATTATTCTCTCCGCGAAAACGAAAGCATTAAGCCCTCCACAAGAGATATATAGGCCCTTTCAAGATTAGCAAATAGGGTCGAGGTCCATAGAAGAGAGAGTCAGTGTCGGGCATAAAGGCACAGTGGAAGTGTCAGTTACGAAAATAGTGTTAATGAAGATCAAGGAAAGCAAGGGCTCGTCAGTGGATCACCTCAAGTGTATGTAACTAAATGACGGAAGAACACTTTGAAGAGGCAAGGAGCAATGCGAAAGGAAGGAACAACGAGATCGTGCATGAACAGATGCGAGAGGGAGATTGTTTTTACGTGGACATGTACTGAAACTGTTAACAGATTGAGGGAGTTTGCTTGATACAACAAATCTGTATAAAGCCAGACGGGGAAGCAATTAAGAGTCAATATAACTGATATGCAAAATGCGTAAAAGAGGAACCACAGAAATCTCCCCCTAAGTGAAACTTCAGCGTTAACACAGTAAGAAGAATCTTGTGCGGCTGCGCGGGTTCTCGAGGATAACTTAATGCATAAAAACATAGGAGTAATTCAGGAAAAATATGTATAACAGTTCATAGCCCCTAAGCCGAAATGAATTGTGGAAGCGAGAAAGCCTAACAGTCGAAATGTGAAATTATAAGACACCACCCTCCAGCCAAGCGCCCACTCATTCAGAGACTGAACCTAATGAACCGAAATTAGGACATGGTGACATATTTCATGCAAGCATAGCGTTGCAGGCATGACCTCTTGTCCGAAAACATGAACCCATCAACGCTTAAGGTTTCGATTGTACTCCACACCTGCACAGAGCGGTGCAGTCCAACCCACCTCGGGATGAGACAACAATTCTCAGGATGACCCAAGAACCATTTTGCCAGCTTGAGTTGGGAAAATTTGGCATAAAAGATTTTCCTGAACCGTCGAGCTATGATATATACAGGAAAGGAAACCGATCCCAAAAGTGAAATCGACCGCGCAGTGTCGAGATCCCGTCTGACCAACTGAACAAGACTCCGAGTTCTCAATTAAGTGAGAAGGAGAAATTGAGACCGTGATCTCACATGGAGTTAATTTATTGGGGCGCTGTCTAATTAAGCCACATAAGGATCGGAGAATGCATGGTCCTCAAGAACCCAACGCCCACTATAACGGTAACAAAAAAAATTACAGATCTCTCGTGGTACAGTCATCACAGGCGAAATCCCTGGATCCCGAGTACGATGGAGTGTATGCAAAAGCAACTAATCGATAGATCTCTCGACCGAACTCTGCCTTCTTAAGACTCTGACCCCCGTGCAAGGCCGAGTGTGAATGAGAGGTCTCAAACAGGAGGTGTTTCCCGTCAGTAATCTTGGGAGAGTCA------------AAAAACTGAGACGAACAAAGATCTTGTTCTCCCCAGGCGTTCTGAGCCTCAAAACATGTAATCCCAGGCGAAATTGATCTCAAGTCGTCCCAATCATTCCAACCAGCAACGTGAGATCCCTTGATTACTCAATCGAAAATTTCAGAAAGAGAAAACGTCCACGTTCAAGTGCTCGATTCATGAAAAGCAAGAAGGGGTAAGTCCCTTCTCAGGAAAAAGAGAAATTTCAGCTTCGAAAAACTGAGAAAAGAAAATCAGGATTCCTACCTATAAAATGCTGTCTGAGTCCCAATGACAGAGTTGCTTATTTAAAATTGAGAAAGACAGTTCGGGTACCACTAATCTCGTCAAAGGATAGGCAACTTTGACATTCCCATTGAGATAATAACAATTTCCAAAAGAAATTAGGTGTAATGCAGACAATGAATATGTGCCCAGGGGACTTTTTTTCGCAAGGAGGCTTAGTCCACCTAGCTCTCAAATACCTTATTGCCTGGACAGTGAAAGGGCATAGTTGTTTGGGGGCAAATATTGCCGGCTACTCCCGGGCAAATACCCGTCCAAGGACGTGTGCGTGTGCGAGGAACACAGCTTGCGTGGCTACGCATTCACGAGAATTCAAATAAAAGGATGGGTGAAAATCATACTAAGAGGCTTGCAATAACCGT--ATGCGAGAAAAAACGTATGAGTGCAATTCCTTCCCATTACCACTAACACACTGAAGGAATGATTTTGGACTCCTCACACTAAATGCCAACAATTCAGATCAGGATGCTCAAACTAAGTGACCGAGAAACCATCTATCCCTTCGATCATTAGTCCGGAAGTAAGAGTGAAAGTATGTGAGTGGACGGTATAGTGATTGGATCCGCGCATGATATTAACGAAATAATTGTGCACCAATGAAAGTCACAATGCAAGAAAATATATAGGGATGTATGAACATGAAAAACTCAGCGCGTAGTCTTCCGCCACCACTCAATCGCTTTAAACTCAAGTTTTCTCGACCCAGATACGGAGGAGCTCGGTGTTTTCCTTCTTGAAAACAAAATCAATAGAAAATGCTAACAAAGAATGTTACCATCAAACCGAGACCAGAGTCGCTGGTTGCAAACGACAAATAATATCCCAAAAATTGTAATGCTGTTGTCGGGCTTCGTGAGAGCGTAACACTAGTTATTCAAAAGGGCGTGTGCAAGAGTATCAGAGCGCGAATGCGTAGGACAAAGTGATTAAACAATTTGGTGCGATCTAGTGGAGGGCTATGTAAGGGTAGAACAGGCGATAGTTGGACGTTATACGTATGCATATTGTCGTTGTGAGG------------------------------------------------------------------ATTAGGACACTGAAGTTTTTATTTGCTGTTGGCTGCCTAGGTGATTACTTGACTCCGAAAGCAACATGTTCAGAGAATGACAGGGTAAGCACGTGATTCAGTGTACGGGGCATAGAGTGAGCGTATGAGCCCAGGGCAGTCTTAAAGGATAAAACATTGAAGCATCTGACGCGACTACGGGTTAAAGTTGTTAGAAGATTTCACTTAGCAAACTGTTAGTGATTCAGTGGGAGAAACCTTCCGGGTGGGACACTACGCATACAATTGAACTCTCTCAAATCAGACATTAAACGTAAGATACAACCACAAGTTAGGAGCCAGGAGAAAGGCGAGATTAAGTAGGTATTATGTCATGGGAACTTGTATCTGTGTACGTGGCAGTATATCTAAAATTTTTCGAAAAATCACGGTCACAATCAAATTCTTTTAAACATTCCAGTAAGACACTTTATGCCCGGAGGCGTAATAGAGCTTAGAACTCAATACTGGTGTAAGCACGTGAATCCAACTCAATCAGGATGATTGTCAGTCCGTCTGATCGAACGCAAATTCGTCATTGACGGTGCGAAAATCAGCGTAATTATGGGGAAACCTGTCATGGTGCGGGCAGCGTCGCAGTTTGATGCTACTATAATACACGATACTTAAGAGCTTTGTACTCATCAAAGAAGTGTCACCAAAAGGTTTTGACACTATAATAGACACGCTTTGGAGACACGTCGATGTCGGCCCAGATAGACGGGACTTTGTCCGAATTAAAGAGCTGAGGGTTCTTGCTAAAGTTAACAATAAAACACGGCAAAAAGACGAAATTCTTTGAATCCGAGAGTAGGTCCATCCCTCTAGGAGAAATTGAAGTCTCCCGACTTGCCGACAATCCGGGTTCGATTGCTCATGTTCCCCCTTGCGAGCAAGCCACCGATGCTAAGATTGACAGAGAATGGGTTTCAGGTTGGAGTTACGCGCGCTTCTGAAAGTAAGACTCAAACTGCTACACTGGCTGAGAGCAAGAATACCGGGAATTCTAAATCTGAAACTATAGGACAAATGTCACGGACGAATTTGGGAGCGCTTGAAATGACCACTGGGATCGTGAGAAAACCTGACTTCTATTAGTTGAGCTTACCTCACAAATTGATCGCTTAGGCGGGAAATTAAGCCGAACTTTCTTATAAAAGTTGATTATCCGAAAATCGAATTCGAGTTAATACTGAATAGAGAAAATTACGAATAGGAACATTTCATTAACATTAGGTTTATGCAGAAAATTCTGAGATTTCCTCCAAAATTAAATCTCAAACTGAGTTTAATTAGGGAATTTTAAAGTTCCCTGAGTACGAATCAGGCTAATCTTTACTGGGGAACAATGAGAGTACAGGAATCGAACTGAAACTGAGTCTTACTGGGGAAAATTAGGAATCCGCGAATGGCGCTCTAGTTCATCCTATCTTGGAAACACTCAAGCTCCTCACATTCTGCTAGAACTCGTCTTGCCTCAAAAACACTACACCTCCCCGGATGTACTTAAGGTTGTGATTAGCTAGGAAACCTTGTGTAGTTGTCAGACTACTAGACCCCACCTCAGACTGCGCAGTAGTAACTTTAAGTCCTAAGACAGGACTCCCAAATTATTTTATTCAAGGCTGCGTGGTAACCAATGAAGGGTTATTGAAACGGTGACAATAATTGTGATTTGGGAATAAGATCCTTCTCATACTTGTCCCAGTGAGATTCCCACGTCAGTCCGCTAGATCACAGTCGAGAGAGGGAGTCCAGAGCGTTAACAGTTTCTGGATGCCCAAAGAAAAATGTCCAAGGCATTCAAAGATGCAAGTAGTAAACTGTTAACACCATCGAAAAAGAGCAACAAAGATAAAAGCAACTATGCCCAACCGTGGGGCCGTAGCCATGTCATGCCACTTCGTAAAACAAGTAGCTGGAGGGTTACCTGAGATTAAGCGCGGATCAAAAAGAGCAGACATGGATGCGTGATACGAGAAAAAGAGGTGAAGTTCACAAAGTCACGCTAAGATAAGTCAACTATTTTTCCCGAATTTCAACCAAAAGGGAGCACGCGAGAATAAATGCACCACTCAGGGTGTATCCATGTTCCAATAACGGAAAGCCGGTCCACGAGAGAAAAATCAAGCTTGTACCTCGGTGCAGGCGAGCAGCTTGGGAAAGCAATCCCCAATTGACCACGAATAAATGTTACTAGGTGTGGGGGAGTGGGCACTCTCTTGCCCAAGTGGCCCTGGTTTCCCAAAAGTGGGAGAATGCAAGCACGCGATGAAGGTTAAATACGTAACTGTATCAAAAGCAGCCAATGAGTGTCCAGGCGCTCTTATATCGGCCTAAGACCCCCGGAAGAAAAGTAACAGTAACAAGGGAAATACTTGAGAATATACATGCCGACATCGCCAGTCATGCAGAATTGAGGACGTAAGAATCTGGACTGCATCGTGGTGACATGAGGTCCACCCAGATTATAACAATGAAGGGGACTGAGTCCGAGAATGCAAGTAAGCCGGACTCGGGAAAAAAGAGAGTATAACACTGAGATTAACAGATTGCGCTTCGGTGCAAGTACGGGGGCGCTCAACTTCAAATCGGTGTCGAATCATGCAGGTCTACGTTACACAAACAAAGAAATTAGAACTTAAAAAAAAATAAACCAAGACTAGCCAAAAACAGGCATAGAGGCCTACAACAGAGCTCCTAAACCAAAGATTAAAAATAGATTGCCATAGATTAGCGTAAGCATGCGAGATTGAGAAAAGTCGCGTGAGACAAACCCAAAAAGTGCAACAGAAGGGGCGCGACTGAAAGTACGATAGCGAGAAAGAATAGTCAAGAATCAGAGCATTCTTATGGGAAACATCAAGAACGCGAAAGCGCCGCAAAGACTGCAAGTACATAAAAGAGAGTGACTATATAGGACTGAATTCAGAAGTGCGATTAACTAGGACACGGGAAGTGTGAGCTTATGACTACAAATGCCCAAATACGTAAGTCACCGTGTCTTTGCATGCGATCTAGACGCGAAGAACTCCACGGTATGGACCTCTGGATCAGAAAGGGCGTGAGTACAATGTTTGGTCCCAAAGATCGAGAGAGTGCGTGAATGATTGCAAACATTAGACTCACGAAGTAACCAGGAGCATGTGGTGTAGCACGGGCGAGTACTCCATCGTCTATCAGATATAAGCGGAACAAAACCATCACTACGTGAACGCCTACGAGGCGGTAAATAAGCTAACAGACCTTTGGGTCCGGAAGCACGGACATTTACCCTGAAGTGAATATGGTATCCCGAATGTGGTTAAGTGCCACAACAAAAAAAACAAGAGGTAAATCTCCGACTGACAGTGCGAGCTCAAAAATCAGACTCTGAACATATACTAGTGAGAGTCTAGATCGACCCGCGAAAACATGGCGACTTCTGAATGTCAAGGTCCCAATGACAGAGATTGAGAATCTAAGCAAATAAGACTTTATGTGTTACTTCGGCTACAATCAGTTGCTTCAGAAACTAGCTATATTCATTCACATGAAACACTTTAATTAATTGCGCAAGAATGACGAATCAAAATGGAAAGAGAAAGCGAAACTAACTAAAGGCATCAAAAAAAATGAGGGCCGATCAGCGAAATGATCGCAAAAACAGCCTAATATTCGATAGTCAGGTGAGCGTGCAGAGGTCAACGCGTACACAAAAGTACCATCATGCGGGTGTAAGCATGAGCGCATAAAGATAACTGAAAATTCTCTTATGAAATTGACACATTGAGATTGAGTCATCGCTAATGAAAACATAGTCACACACACGCGTCCCAAAGAGTGACACTATCACAGTGCGAGAGCGGCTGATTAAATGACTCCCAGGGAACGGTCTTACTCACGTGCTCACGACAGAGATTTCCACGCTGCAACTCGCAACATGCAATTATAGAGGCTAAAAAATTTGGTGGTAATCTTTCGGCCACCCTTATTCCGAGTCAGTCACGCACAGAATGAAATCTAAGTAACAGTGCGTGCACGCGACTGAAAAGGTCGCTTAAGGAATCTGGGCGAACAGGGCCACGATTCCGACAGGGTACACGTTTGTGATTAAAAACAATTGATTTTAACCCTGGGAAAAGCCATAGAATTTTGAAAAACGGCGGGGATCACAGTTGATGAGTGAAAATAAGAGCGTCAGACTCGCAAAAAATCGATTTAGGAGACCAAATGGGCCAGGAACCGTATTTTTCACCAAGATGGGGGGTTTATGATTGAGAGT----------------------------------TGTTATGAGATTAAAACAAAGTGGATAAGACCCTGTGAGTGAGGTACCAGAAGACTGAATTACAGTAGACTTAGCACAATATTGAACGAAGATGAAACGTATAAGAATGAGAAACTTATTCTCAGCGAGAAAGGAACCTGACCCCACAAACTCTCTGAAAGCGTCCTTGCAAGTGATCGTGAAATCTCCCTCTTAAGCGATTCGCCGGGACTATATAATTGGTCCTACTACAAATTAGGGCTTCGCATGCAAGTGTACTAAGGTCAAACCATCAGTGTGTAACGGAGACAATGTAATTACTTACCCCAACTGGCGGAAGGTTTTGGTGAGTTGTCCGTAAGGACTCATGCTTATATCCGTGTAAAAGATAAAATTACCAGTGTCAGCGAGTCAGACCCCATCAGGGTCAGCTTCAGTCCCGGAGACGGGCTCTTATAGTCCCAAAATTCGACCCGCGTTCACCCAATCGGTCGAACTCCTAAAATTCAAGAACTCTGAAGTTAAAAGCTTCGGGAGGTGAGGGAGCGGAGCGTCTCATACCCGTATTCTGCAAGTAGTGAAACAATTGGCCAGTTCTGAGTTGCGCATGCGGTTGCGAGGGCATTGGCAATTGAAAGATCTCGTGCCCGTACCACAGATTAAGCATGCGAACATAGACAACCGGTCTTACGAGCGGATCACTGGGGGAAATAATTGCTTTTCGAAAAGCTATAGGGAGAAGGAGTCGCTTTGATGTGCACAAACTGTTCTGTGCGCACACGAGGTTCCCCGGCACTAAACGTGTGAAATTGGGATACTCGTCAAAATA------------------------------------------------------------------------------------------------------------------------------------------------------------------------------------------------------------------------TTTTTTGGAATCTCAAGAAGTTAATTGCGTGCGAGAAGGACACACAGAATATCACAGATTCTGAACTAAAAACTACTTAATCGTATCTTTAATGGTAGCAAATGTCAGGCCATAGTATAAACGAGAGAATTTGTAAGTCCAACTGTAACTCTAAAAAAGGCAAA--AACTCTATGGTGTTATAAGGGCGTCCGTAAGATGAATCAATGTTGTCCGAGTGTTT------------------------------------------------------------------------------------------------------------------------------------------------------------------------------------------------------------------GCGTTTTAGTCTTCGTTCTAGAGTTAATACCTTCGAAACTGGCTTATTCACTCGAAACCCCGATTGTAAAAAACTCCCCCCCCGTACGTGAGATTGCGAACCCAGAATGGTAGTAGGTAGATAGAAATTGAGAGAAGAAACGCAGGTATAATTTTGTATACGTTTCTATGGGGACTTATGTGCTAATCCGACTGGAAAGGATGGCACCGGAGCTATTCGCTTAGAAGGAAATTGGCTCCCTATGAAAAATAATGACCGAAAGTGTTTCCTCGAGAGACTGGGAACGAATATCTATTTGTTTTTGATCTCGTGGTAGCGTTTAAGTTTAAGAAAAACTCAGAACGAAATTTTTTGATTGATCCCGACGGCAGAATTTTAACTAACATTGAAATTAAGAATAAGAGCTTTCGTGCACGCGTATGAGGAAATCAAAAATTAAAAGTATAAAATCGTATGGGAGTCAGACACTGCGTGCGAGCAACTGGAAGCATAAGAAATTAAATAGTGGTTCAAACGCATCAGATTATAGTGATCGGGCAATGAAGTTGTGATTCCAAAGAATGCACATGCTTGGCTGCCAAGTTTCAGTAAATTAATTAGCCGAAAATGAACATATATCAGCATGCTTCTGATCTTGAAAGACTAAAATAATATAGTGAAGATGTAGGTGCATTCCGATTTCAAATGTACGAAAACCATAGTAAACGTTGAAATGGCTAGACAAGCATACTCGACTTCGAATATCCGGAAGTGACAGACTAAGAATGCGAATTCATGGACGAATTCGAGAGAATTTCAATCACACTTGCACAATCTGACTCATCTCCGTCGACTCAGATAGTAAAACGATAGGCATGCCCAAGTACTCTTGTGGGAATGTGGGCAGCTATGCCAGCGGTCCTCTAATTGCAACACCGCTCACGTCAATTTGGGCGAAAGCCTTTAGGCTTAATCAACAGAACCCAATAGGTTATTACAGCCATTGTGGCAACAAACCACTAAGGAAATTCAGATTTGCGCAAACGCTTGCTGCGGTGAGCCTGGGAGAAGAGACGTGATTGGATGACAAGGCAATTGAAACACTAAATCTGACAGGGGCCGAAATAGGGACGGAATCAATTAAAGGAAATAGAAAAAAGGAGTCTCATAAAGAGCGAGAACTTCTCAGGTCTGAGTGCATGGTTTCGAGGATAATGGACCACCTAGATGATGACAAAATCCCTCCCCATGTTTTCGATAAAGGAATATTCATTAAAGACCCCCCGGATTTATGTCCGAGAAGGAATACTTATCAGCCTTTACGGTCTTGAACCCTAGAGGGGTTTTTACTGTGTCGTGCCCCGATACCATCGCCCCCGGTAACTATACACGGGAGGAAGTCGTTAACCAACTTAAAAAGGAAGTTGTTAGATCTGGACTGTCGGCCTCTGAGCCGCCAAGATTCACGTCTCTTCATCATCCTATAAGAAACCTATTAAGACCGGTTGAAAGAAGAACCGGGAAGAACGTAAAGAATATAACAGAACCTCGGTGCGTTGGAATCTGAGGGTACTGGATCAGAATGCCCAGCTTCGGAGTATGAAATCTTCCGATTTAGATATAGAGCCAACAAATAACTCAATAGAACACCATGTGACCTTGGGAAACGGGTATTGATAGCAGATCTCAAGTTCAGCATAAGCAACTGAGTAACAAACTACAC------------------------------------------------------------------------------------------------------CAAACAGATGTTGCATGGCAGGGATATCGATTTCAAGAAAGATTTTGAGCTGAAAAAGCAAATTATTGCATTTACGAATCACTTCGTGAAATGTGAAACACTAGGTTTGCAAAACAGTGATCAGTTTGAAATGAGCGAAATCCCTTCTACCACGCTCAATAGGTCTCCACATGTCTTGAAGAGCAAAAATGATCATATGGTTGAGACTGGGGATGAGATTTCACGAATATGATGCGATGCCAGCAAGTATCATAGCGGGACTTTCACCCCGGTCGCGCGCAACACA-----------------------------------------------------------------------------------------------------------------------------------------------------------------------------------------------------------------------------------AGGAGGAGGCGTTTTTTTAGGGGGATTGGACCTCAATGTCGCGAGAGTTTCGGCAAGTATTGATGAAACAATGAGACCCTACCAATAAGGATGTGCATTTGAATAATTTTGGTTCACAATCGCAGCCAACAGCTTAAATGTTCCTTCAGAGCTTCCGCCGTTAAGCGTCAATGTAAGACCGCCTTTGAATGTTTACATGTAACCCTATGGGAAAATAAAACGATTAACCAGGAGAAATAAAGCTCAAATATTTCCCTCATTTCCGAGATAGGGGGACTGGCCTTAAAAAAGATAATAAAACTGC----------------------------ATTTCGAGAAGCCGCTCGCGGATTCTTACGAAGCTTGAAAAAAAGCGCACGCGAAAAAAACAGTAAAATCTTGAGAAAAAGTTTCCACACGTCAAAGAGCATAGTTCAGATCCTGATGGAGAAAGTGAGAATACACCAGAGAGAGATACGTTGCGGGTGAAACCAAGTGTATACACAGCAGACCAGGTAACTAACATTGCAAGATTCGTTGTTTCCAAGCCAAGATAAAGGGAATAGAGTAACATTGTGAGCTGAGGCAAGAGTACGATTGTATGTCAGAACAGGGAACCGAGGTTATATAGCATTCCCAGGCCACGCCGTTACATCTAAACGTATCGCAGAATCCGAGTGAAAATCCCAGATACCCACTGTTTCAAATTAAACAACTGGAAAGGTCAAAATTTAATATTTTCCCACCAAGAGAAGCGCGGTGTTCTTTTAACAGAGATTATTTTTAGCACACATATGAAAAAAATCAATAAGATTGGCCCGTTGACTAATTTAGAATAACTGGACTTGACAGATCGTGCGAGTGATGTCCTCGCCTAACAAACGCCGAACAAGTTCTAGATGAGCCAAGCTAAAAATGCATTTGGGCACGGAGACGGTTGCACGTAAGCGCATAAGCGGTAGAGTACGCTTGTAGGAAGGCAATTCCAGGAATCCGTGCAAGTGTCAGGGAGTTGAAAAGAGAGTATAAGCGTGAGACACAGGGTATATGTCTGGACCGAAGACTAGCCACACGTCTTCGAGGACAAAAATCTGAGCATAAGCTGGGGTAAAGGTTCTGTGATTCTCTTCTTTTGGAAGGAAAGTCCAACCTATTCCGTACGAGACAGACGATTTGAGCTTAAGCAGGAAGGATGGTGCGTTTCCCCCAATGCGAGACCGCAAGGAATATTATAAAAGAGCGCGTGGAGGTATTCAATAGACTGCGAATCTGTAATGCTTGTTGAGACAGTGGCAGCGTGGATGGTACC----ATGCGCCCACGGGGTCAGGTGTGTCCCGAATTCGTTTTGAGACTGACAGGCAAAGGGTGGGAGGACATAGTGGGTTGAGAGAAGGAATACTTACCATGACGGATATATGGCCCCAGACCCTAGAAAAGATTAAGTTAAATGATGGGCTCATACCGAGACCCCAAGTCGTTATTCAAATAAATACGGGTAGGAAGTCGGGTGTGAAACGAGTTTCGTTTAGCGTGCAAGAATATCATAAACGTCTCAGACTCGAGGCATACCTAAGAAACAAGCTAGCACCCCGAATAATTTCAAGTCCCGTTTTAAAGTTTTGAGTCCAGTGGCACGAAGAATGCTGGGTGTACTTGAAAAGAGAATAGCACTCCAGTAAGGTTAAGCAATAGGGGCGTTATGTTCATCTCCGGGAGGATGGCCGACTATACCAGTAAACGTTTCGTCGGGGGTCCGTGATTGAGAGTCATTGATCACTTGACAATGAAAATGAGAGCATACTCATAACGAAGGGTGCATAAGGAAATGAACAGGGCAAACCCATTAATCCGAAGTGATTAGTTAATTGACTTTGTAAGTCTCATGAAAGCACCGGATCAACAGCAAAGAATGAATGTCTATCGCAAAACGAGGGATAAGTGTTGACAGAAGGTCCGGGTGTGAAGTTAAATGTACCGGAAGTCGAGAATGCCGTAGCTTGATAGCCGAACAAAAGAAAAGTACGCGTCAAAGCAAATATAACTGCGAGGCTTTTTGATGTGAAGAGTTCTAGATACCGAATAACAGAAAATATATGAAATGAGATCACTGTTCAACCCACATTGAGTCTTTCTCCAACTTAGGAAATTTAAAAATGCTGGGCTGTGGGGCCGGATATTCGGCAAATAGGAAGATTGCTTTTGAACGGTCAGAAACGGAAAGATGCGGAAAAATGCAACCATGCATCTAGGCAGGTGACTCTCATACTGATTAAAACAGCAAATATGGGAGCATAAAGACGTAAATGACAGTCAACCCGACTGGGGACGCTCACACGAGTGTGACAGTATAACTGTCAGAAAACAATTGG--GAGGCCGGTTGTGGATAATTTGCAGATGAAAAATTTTACCAAGAGAAAGAAAAAGTCTTTTAGCTGCGAATGGATACAGAATTCGGAAAATGATTAGTAAAAATACCAGAGTGAGACTACCAATGTTCGAGTATCAGACCACTTCCAGACGAGACACCTGCCCGTGTGCAAAGATCGTTTTTCAGCCAAGAGAGGCGAGAGAATAGCTTATAGTTGACAAGGAATGACCACGTGACGA
Aliatypus_coylei                          TCAGCCGGCACATTTCGGGCCGGAAGTTTAGACCGATTACATCAATAGTCAAATCAGTCCGAAAATACGTGCGAAGAGGAGGACAAAATCATCCCTTTCATATCAGTCCGAAGATCTGTGCGGAGAAGACAATGAGGCGGACCCTCCGACTCGCTGATCTCTATCTCCCACGCACGGATGTCTACGCCCCCCGGTCTACGTGAGATAACTACCGTAAATCAATGAATGCAACACCTCCACATCGTAAGGGTCAGAGAGAGTGTATCTCGAACAATAGCTTTAACGCGGTGCGGCTGACACTAGCACTCACACAAGGAATATTTTATCGTGGGTATTATTGTATAAGGGTCTTATCCCTCGTCCTGTGAGGTATCCGGGGGTACCCGGAAATATGAATAAGGAAGTCCTAGGGCGA------ATTTCAATAATTTCTGGGCAAATTGATACCCTCACTAGATCGTGAAAACAGTGTGTCGAAACCTCAAAGAGATGGGCCGAGAAAGAGGAGTTCCTTGCACGGAAGATTCGTTATATTTACCACTGAGGTATAATGCGTAAGGTTCATGTGAATAATCAAGCTCCTTGCGGGTAAATCTAAATGAGGCCGTATATAAAAGTACTAAGAACAGGACCAGCCC--------CTCACCCTTAAACCCAGTCCGTTCTACAATCCAAGGATTAAAGGATATATTAATAGGCAGCCTCGCAGGTTAAGTTTCATAACTCATGGGATTCCCTACCCCCCGAATGCTTCATTGAGTCGTTTTAAAAACATGTCGAAACCGACAAGAGTTGGGGAGAGAGTGCGTCCTATTGCTTCACAGCGTAATTGAATATATCGGTGAAAGAAATAATGTGCATAAGGCACATTATGATACGCACGATTTCCTTTCCGATGAACTTTTGTGAAAGAGTATGTACGCGTCGTTATGCTGTCTTCGGGTAGGATCTGCAATTTTAAGGAACCATTA--TGAATTCTCCAGAGAGAACTCATTAGATAAGGAACGGCGCGCAGGCGTAAGGGAATTCCAGATACCGTGTGACAACTAGAGCATGTGTGGGCGGGGGCGGCTCGGCGCTTGGCTGTCAGAGGTTAAACGCTGATACAACTTTCCACAGTCCAACGTGCGCCAGGGGATAAGCGCCTGGAAATGACCGAGATGAATGCAATTAGAACGTAAGGTCGATGCTGGGACAGAGCATCATAATACAGGAGCCCCAGCGTATGACTGAAATAGGATCCTTAGCGACCAGAGGAAATTACAAGGCTTGGGGCATCTAAATTGGAAGGGGCAGCCACGTGTGTGGTGCGAAGACGGCATCTTCTCAACTTTAGGCATCTTCGTTGATGAATTTTGTGATATTGCTTGATTCTATGAAAGGGTTGAAGGGTATGCCTTGTTGAGAGGACTTCAAGTTAGGCAACAACGTATGCACGGGGTAGGAGACTTTTTCTGACTCGCCAACTCACGGGAGGACGCATGTACAGGCGGCTTTAACAGACTGATTATCATTCACCACGGATTAGGGCGGTGCTATACGAGGTCAGGGGAGGGGTTTTATAAAGGTGGGAAGTTATGACGTAGCCCGTGCAAGACTGCTCCGGAGTGTTGAGGCATACATGAATAGGAGGAGGGTGGGCCGAAAGACAGTTACTCATTCACACTCCCCGACACTGCTCAGCTCCGGATTCGAACGCATATTTGCGGGTGAGTACCGGACCATCCGTTTCCACGTCATAAAATGGGGATCCACAATACGGGGAGTATAGCAGACCGAAAGG--GAACATGTCCGGCTTAGCTGGGGAGCGCTGGCTCGTCAGGGCAAAGTTGGGCAATCTTTTGACTGTGTTTGGAGGCTGGCCAACATGCGAGTAGAGCCGGGAAGATCTGACTACCCAAGAGGGAGATCGTGCAACTGAAAGTAGCAGCGAGGTCATCTACTCCACTAGTTAGATCAAAACATCAACCAGCGCGTTTCGACGGGAAGCTTTGAGGTGAAAAATTCGAGTTTAAGGTTCAGATTAATTTGGACGGGATGTTGAAACGATTGTGAACTTGACTCAAACTATTTAAGCGTCAACATTATCGCGAGCAGAAGAAGAGGGGCCAGCAGGAGATTAAGACGAAGAGATAGATATCAACCTTGAGGCAACAAAGCCGTTCCACATGAGAACAACCTTCTGGTGAAAAAGGCAGTACCTATTAAGCCGTATGACAACCTAAGAAAGATGTCCAGTCCCCGCATCGGCTACTATAAGAAGCCCCCAATGATACTGCGGAACCCTGAGTTAATTGGGTCAAACAATTAACTGGCTGGAAGACAAGCGAACACCGAATCTGATTTTCGAGGCTGATAGATAACAGTATGTTGAATTCAACGTTTTTTCAATGGGAAGTTTACTGGGCAGGCAGGGGCGTTGGCAGGTGGAAAACGGTTGTCCTCTTGTCAGGCTGAACCTCGTGGACAGTGCTCGGCAGACACTGTCTTTATGAGGGGCAGTTGACTGGGTTAATTTACACACTGGCAAGCCCCCCGACGTTTTTGCCAACCTTGTTTAACTTTAAGGAAAAGTATGGGTTGGCGCCGTTCATCGTTTTAACACAATCATTAACTTGGCTAAGCGGCATTGGCACCAAGAGACATGCAATCTCCCGCAGTTCTCCTTAAAGAGATGAAATACCAGTGTGCAGGAGGGCACGTTGGCACGAAGGGGAGTTAGTTTCAGATACACAAGAAATGCTCCTAACAGAATAAAAATTCGTGTGGGGCATTGATCCATGGAGTGCACGTACGAAAGGGGTTGATTCGATGTATTTACAAGTGGAAGTTTCTTGAGCATCAACCTTCTACAGTGATTTTCTCGGAGCATTGTGTTCGAATTATTAACATAAAGTGCTTGTACAAGAAAGAGGTTATGGGAATTTCCCAAAAAAGAATCTCACGAGGGGTCCCTT--TCCCGCCCAATCCAAGACTATGCATTAACCTTTTGAAGGAGATGGATTATCGATAAAGATCTCAGTCACGGCACTCATGCTGGATCAAGGAGAATTGCGTTTCATCAGCCAAATGGCTGTGATTCCGTATCCGACCGAATCAAGAGATCTAGTTTTAAGATCACTTGAGAATTTCAGAATGTATAAATGGGCAGCATACCGCCAAATAATTTGCTCCGAGGATATTCGAACTTTAAGCGAGAGGCATCTTAGAA--ACATACATGACAATAACCGAGCTTGACAATTTAATTATTATGAATCTGGATTCTACGAGGTTGAGTATAGGGAAGAATGACCAATTGACA--TGAATTGCGAGTTAAAAGGAAACACACTTCAAAACACCTCAAGAAATTACGGTTTATAAGAATCTTAATCGTCAGAGCAGAGCGCTAAGTGCATTTGCAAAACTGAGAGTAAGTATAAGGAAATAGTTAAGATCATCACTCCAACTACTTGACGAGGACTACAATTTGGAGTAACTAATCAAGAGGGTGATTCCTGCACGTCATCTGTGCAGTTGATATTAAAGATTTCGTTAGTCCTGATCTTCCTTGAATTCTCGAGTATGAGTATCTGATTTTTAACGAGAGCCTAAATATGATCGAGACCGATTTTTGTCGTTTGTACGCGAGAATTTATGACGTTAAGAATTGGAGTGCTTGTGGTTCTACTTAAAAGCCCGACTTTCAATTCAGGTTGAAGCATCACTAAAGTCTGTTCTCCGCATGTGATTAAAACTGAATCTAGGAGAACATAAGATTAAAATCTAAGAACTATTCTCATCACGCGTAATACCCAGCCTATCCCACAAAGGATTAGGAGTGACATTTACCGTAACAAATCGAGTATAGTAAGTCGATCTTATACAAGGCAGAGGAA--GGAAGGCGAGAGACTATCAACGGGGACAAAGAACGTGAGCCTAACACAGAACACATAAGAGTATCTAAATGGGTGATCAAAACATGAT----------GAAAAATAA--------TCCCCTTTGGGATTCCGACTAAACATGTATGAGGAAACGGCAAAACCTAAAAGCCCGGCGGGAACAGAATTTCCACTTCCAAACAAAAATTCTGCGCGCAGCATGGAGCATGAAAATTACCCTCTGCCGACATTCTTTGGAAC--AAGCAAGAAAATCATCTCAAAAGCAATCACGCAACACACCGCCCATAACCTGATAAAA-----------------------AGATGAGGCAGAGAGTGCCTTTGTAGTTAAGCATCACAGCGAGAAAAA--CATGACATAACCAAATAATCTTCACTATAAATGAGACAGCATGAGACTTTGTATTAAAGCGCGAAACCTAGAAAGTACGTTCAGATTTCCGAAAGTGCAGCCGTTGAAAACCTTACTTATGAGTGGCCAGGCATATATGAACATTCGCACGTATGAAATCTCGAG------------TCCAACACTCTTCCTTCGAATTAAACTTCCCTTCCTTCAGCT------GGAAATCATCTTGACCTGCTCCTGAATCCGTGGTCTGAGCACCGCAGCATAAATACCCAAGCGGCGCAGAGACATTCACAGTATAGGGCTATATTCCTCTAGCACCCATCCAGAGGTCCAGAATTCGACGAGTCCTAGTGCGGTA-----------CGCCTAGTCGATGAGCGTCTGCAACTATGACACTAACTCCCAGACCCAAAACAAAGAAAGCA--CACCACCCGAATTTGTGGCTATCAGGGTCTAA------CAATGTGGAGGGCAAACAGTACATGCGATT--CTTCCTGTGAGAGCGATAGTGGGGCAAAGTTTGTGACTTTATTTATGCAGCGGCACTTCAGACTGTTCATTATTGGCATCGACCTTACAGATCGGATCTTCACGTTGTAGGAAGATCTAAAAGAGAGTACGAGAAGCTAACGTCGTGAAGATGTGACAGCAAGAGTATGAATGTTTCGGAGCAAATCGAAGAATGATAGCGCACATAAAATTTTCGCAAAGTAGAGCTATAAGCGTTTAACCCCGAGCGCACTAGGTCTTTTTAGCATTGAGACCTCTTCGACTATGCCTAAATCATGTTTCGAGGCCGCTCATGAAGATGTCAGAAGTTAGAAATGCGTGAATAACCATGTCGTCTGATTCACATATTCGTGAATCGACAAACCCGGTCAAGTCCATGACTATCGCATAGTGTTTAAGAGTGCACAGCCGATCCCCCGCACGAGTACAGAGGGCTCAGAGAAAGCATTCGATCATAAATTCTCGAGTGTATATCCACGAAAGTGCGAACGCTCAGAGGTGAAG--GACCATGAGTGAACCCAGGGCCGACCGAAGGCCTGCGCGTTTAGGATTGCGAAACACATCGTGAAGCAAGGAGTAAGGGGCTCAAAGCTCTCCTCCATCCGAAGGGCTGCGAGTGTGTGGAGGAACTGCAGCGCGTCCCAGATGGTCCATATACAGGAGTCAAGCAAGCGCAGCTCCAGCCCTTAGGAGCTATTTCGGATCCTCAACGAGAAGTATACAGAAGCAAGGCTGCGGCCGTCAAGACCTCCGAAGTTCACAGCATTCGGGCGGGTAGCCATACAGATGAGAATAAAAGAGCTCCAGAACTCCTCAGCGCTAAAGACAGTAATGGCGTCAGACGTTCGTCGATTGATACGCCGACTTTCCAATCGACATATTAATCGGAGAAATAGCAGGGTATCGGTAGCTAACGGAGGCCGCACCCTGGGTTCGCTCAGGGGAGGAATGGGTCCATGCATCAAGGTTTCTGGAGCCTCGAAAGATTCACGGGGAGTATTTCAGTGGGACAGAGCGGAATTACCAATGAGCCAGACTATAATCGCGGAAACTTCAATATGTCAAGTTCCGGGCCCCATCCCGGGC----ATAGCC--TCTTATGGTCGGCGGCACTCTTCACCATTTGCCCAACCACCCCCCACCAA--GTCCCAGCTGAACCAGCCCAAAGTGCAAGCGAGCATGAAATACAGAAAAGAGGAAAGCGCATGTCACAGGTACGACTTCCTTATTCCCAACCAATCCTCAGATACCGTGGTCTACTAGCAGTCAGACCTCTGAAGGCGTCACCCAACCTTGTATAGTACTCC--GCACAAGAGGACGAGTATAACGCATAAAACCCCTCACTTATCCAGAGCGTGCCAAGATACGACAACGGATCACCAAAAAACCTCCCTCCAAGAGCTTCGTAAAC--GCCCAGGGCCCTTCCCAAACGCGCCCCCGCAGCCGGACAATTCAAAATGTGAATACCTTCCCACTTCAATATCAGAGCGAAA--CGTCGCAGCCAGCCGATCAGACCCCCGCATAACGCCCCGCCCACGAGCCATGATAAAGGGGGTCAAGAATATCACATCGGAGTTAAACTTATGCACCTGCATACATGAGTTTGATTCCGAATTTAAGAGAAAGGGCATAACCGGCGTTAATTACAACAGTTTTTTTAAAAAGAAACGGAATTGACAATCAAATCGAATGAGAATAATGCAAGTTGCGCGCTTGGATCGATATCTAAAAGGCACTTTAGTTGGGGTTGTGAGCGACAGAAATTACAATTTTAGACAATTGACTGAATAAACAAGAATTGTTAAGGTGAATGGGACGCAATTCAGGTCGTTTACTTGAGTGAAAAAACGGTTGAATCCCTGGAAGTTCCATGATAAACAAAAGAGTACTTGATTCACAAAGAGAGCGCGTTCTTATGATTCGTTCAGTCCAGGAGCGGTCGAGTGACCGTAAGCTTGTGAAAGTTTGCAAGCAGATATCAGCACGGGAGCATGTATTTAAGATTCATGCTACCCAGGGCGTAGAATAAATTTCCTCTTATCACTCAGGAAACTTGATAAAATCCTTACACGTCTAGCTTTCTCTCCCAAAGAGGCGCAATTTTTGTATAGTTGACCCCATAACAGGCAACAGTACATACTATTTCTTTAGAAGAGAGAGTACATGACTAGCTTCGAAGGAATAAGAAATTGAGAAATTCAAAGAATTCGGAAACTTGAGTATAGCGGTATAAGCGTGTCAAGAAATACGTCCGGACTTACGGCAAGGGACCAGCGTACTGTCTACGGCTGAGGGCTCTTACCCTGAAGGGCTATTAGTCAAACCCCATCAATAGTTGAGAATTCTAGTAATTGCAGAGGGGGAGACAGTCTTGATTGAGTGAACAAAAGCGTGTCAACTTAGAGATGAAAGAGATAGGAGTTTAGATTGCAACAAAAATTAGATAAAAAGAATCAACCGTTAAAGAGA----GACTGTGATCGAGTGAGAGACCGAGCTATTCACGATAAATGAGGCGCACGGAGAGGGGGGTCACGAGAGATCACGAGATCTTGCCCACGAAGGGAGGAGTGCGAGATAGAAGAACCCCACAGTCGAAG----GAGAGAGAAAGAAATCAAAGGCAAACGTAAGACCGGATAGAACAAGAAAAAAGAAAGAGAAAAACCAACGTCCATCGCTTTTTTTTCTGCGAAAAGGACAATAAAAGAAACGGGATTCATACGAATACAAAAGCGGGAATTGAAGAGATCGAAATCAATGGTGAGCGCGCGTGCAAAAGATAGAAAGCATGAGTTAAGGCAGGGAGGATCCCTCAATCCCACAAAACTGCTCTTAAAGAAGATAATAGAGAGGGAGAG--GAAGGAGAAACCCTAAAAGAGAAAATGAGTGAGAGA--TCGAGTATTCGGAGGCTCGACTCTTCTGAACACCGACTGCACAGGCACTTCTAGACGATGTTAATCAAGGCTTAAAGAGCGCGTCATTATCGATCCAGGAGCGATTCCAGGCTTTTCTGACAGCGCCATGTAATAATGAACCCCAAGTAGAATAGCTTCAATATCTGCGGCACGTTAGAAGCGGCAAGAACAGCTTAGGCTAAACAGCGACAGTTAGAGAAGGGTGAATTGCAAGACAATAATTACGCGGCGCTTCGTTATTAACATTGAAGGCTGTTGCTTAATCTTCTGCACCAAGCACACCGCATGACAGCGGTTCTAGGATACTTAGTCTAACATTCTAGCTAATCCCTGGAAATAGACTCCTGCTCCGTCCATATGATGCAGCACAAGTTTCTGGGAGAAAATATAAGAGGTGTTTTGTAAGGAGGGTTGAAGGCGAGTAAAAAGATTGGCAGTTGAGAATGTATATGGGCCAAATGCTCCCCCTCATCCCCACTCATGCTACAGAAACGAAAAGTCCACCATGCGTGTAAGAGTATACTTGAATGTCTAAAACCTTGGGTTCATACATGAAAGTTTCTCTTGTCTTATTCAATCGAGGAG----GAGATCACGCGTCCAAGACTGATTAGAAGCACTCCTAATCGTGTCAACGAGTGTCCCGGTGTTTGACCAGCAGAAAACTTCACTACCTAACCCACTACGGGACTATATACGGTTGCTAAGCTTTTCCAATAATAACCAGCACGATCGAGGACGCGAGTTCTCCAAGCCACTCCTCTTCCTCAGGAACAGTATGATTAAGGCCCGCTAAAGACACGCGAAAATGGAAGTTAGCGCGATACGCTCGTTCAGTATAGCCATCCAATTCAGTAATACATCTTCCCACACTTTTGGGGAGTCACAGTACATGACTTCAAATGGGAAACTCTAGAGGTATGTGCTCCCACCCGGCTTTGCATGGAATTGAAGGAGTGAAACATGCAGTTAAAGAATCCTGAGAAGACCTCCCGTATGCGATGGATGTGGATGAAGTGAGTCAATCCCAGGGGCCTGAGTTCACCGGGATCATCTCTCCATTGATCGGGCCGAACCCGGGACAAATTGACTCTTTTATAGAGCGACCTCCACCAATTAGCACGCTCTCACATCAGATCTAAGCTACCTCATAAGTAGGCAAGCATATAGTTTGTTGAGAAATTGCAAAGCACCGGTCAGGCAAAGATCTCTTCATGAACTTAAATAGGAGATTTCAAGTAGATGCCAGTTCTGGTAGCAGATGTGCTTGTCGCGAGAAGATAAAAGGCCCCGTATCACCAAGAATCTCAATAATTAAGCATGGTTAAACAATCACGTTCAGCAAAGTAAGTTTTCCAGTTCATAGCGGTGAGTGAAGAGACACCCTGTCGATTAGTGCGTCAGTTAATTCCGATTTTTCGTGAAAGTCACATCAATT--------ACAAGATCGAGTAGAGGACATCTTATCTTTCTACATATTGAAGCAAGTCAAGAAGGCAAATGGTATACGGCACACAATCCATGACATTACTATCGCGCCCAGTTCCAAATCACCGTGAGAGCATTTGAAAGAAATCAGATGCGTCACTATGTGGTCTCGTAATGGTTTAACACCTTCAGTCACAAATTAACAAACGTTGTACGTCCGTGATTCTGCCAACACAAGAATGACTCAATACCTGATGACAGGTCCGTAAAGCAGTAGAATCGAGACCCAGGCAATCCCAAATTTCTGGTAGGGAGCGAGGTTTCAGTAACCTAAGATGTCGGTCCTTCTGCGCTTGCTCCCGGACTAAACTGGAACTTGGTACGTACGAAGAAGGGAGTACACCCTACCATTCCCTAATATGTGTAGGCTGGAATGCGAGGGCTCAATTCCGATTGAACCAAAAAGAATTCAATTTTAAAATCTTAAAAGGGAATTGTGTTATGAAAAATGTTAACATGAAAATAGTGGTAGAAGTGGAACTCAAGTGGGACAACACCACCGGCCATGAAATCACCTTTAAGAGAGGAGGGGAATAAGACACTATGAGACTGATAGTTTCTCCGAGAGCTGGATTTTGTGCTGTAGGATGTGAGACACTCCATGCAGAAGTGTGATAGGATTTGTAACATGAAGTGAGTTATTTTGATTAATTTCCAAAAAGACTGACATAATACAAAATTAGAAGCGAACATGATTATGAAAGAATCGAAACTTAAATCCGAGAAAGAACAGCTTGAACGTAAGAGAAACTAGACACTAGAAAAGAAGACGTCAGAGCGGTTTACAGGCAATCTATATGACAAAAAGAGAGGAATGCCAGCAGTAAAGACAGTCGCTTGCTAACAAACACGGAGGGGCGGGAAAAGCCTAAAAACAGCAGACATTCACAGAGTAGGTCGGAGGGAGTA--AGAGTCTA--AATAGATACAACAGGGACGGAAGCCACCGGTTTGGGCTAGAACTGGAAACTGTTATAATCGCATCATGATAGAAACCCCCCTGTGATATTTTGAGACGTATGACGACTAAGTGAAACCTTGGATCAGGGAATGCAATCTTGGGATTATAAGTATTGTCGGAATTACTAACGTCCAGAATTAAATAAGTGGAGTTGCCCCATTTCGGTACACACAGATGCAGATTATGCTTCTTTGAGGCTCAGAGATTAACGGTAAAAAACCTAATGATTAAGAGCGAGGAGCCGAGATCGTTCAGGAGCTGGAAATATTAAAGAAAATCATATGTGAATTTCAGGCTTTAATCACTTGTTGCCGATGTCAAGTTCGTACTTGACCTTTGTACTTCCTCCCTCCATAAAAGAAACAATGATTTTCTATACGCGACCGAAGAGCCATCAATAAGTACGTCCAATTGGGTGTCAGAATTGGAGCCTAGAGATACGGACCCGCAAAATTATGTACGAGTTAAACAAATTCAAAGTCAATACGGGAAAGTACAAATACGAAGGAACATTTGTTAGAGTCCGTTCCCAGGAGAGGAAATCTACCTCCGTTATTAAGAAAAGATAATCTGAGAGACTCTGCATTTTGGCACCCTTTATGCGTCCAGAAAATGACTAGAGTCTTAAAACATTTAATAATTCAGTTGTAAGCCCGACCAGGAGATGTGATGATCAAGATCTCAACAAAGGGAGTGAATTCAAGGGAGATAGAAGGAAAGATTACGAAATGGAGAGGGAGAAATCAAAACACTTTACGTCAAGGTAAATTCGGAAATGAGTGACATTAAGAGAGGTACCTTAATTCAGGAAATTACTGCATGATGAATCAAGCAAGAAATTTAGAGAAAGAGCTTGGCAGAATCAGATCATAATTCGATTCCAAAAACAGTATCACTAAGATGTTGATTTTACACACGAAACTGGGCGAGACCTGTATGCCTCTGAAAACACACAGCACAAAATTGACTTGTCCTCCCAGTCTATATCACTAACGTTTCTAAACGTATGAGGAAACTGAACCTGTGATTCCGTAAGGCTAAATGCAATAGTATAACCTCCAGGCCGCGTTAGATTACGCGTGCAACATAGGGGATGGGGGGCATAACGCTAGCAAAAAAACACGGCATGCATATTGAGAAGACGTACTCTCTCGAGAAGGTGTTCAAGCGCTAGTCTTTTAATCGCGGACCAACCGTAGCGTATCAGAGCAGCATCCGCGCCTGG--GCCCCGAAGCCA--ACTCAGCCGAGAAAGGCTTCTCAGGAGAGATGAGATGAGT--TACATCGAGAATAACACGATAGAAGATTGTAAGACGCTGAAGATAGGGCCACACAACTCAAGAAGAGGTGTCGTAAAATTACGGAGTGCGCTTTGTGGAATTCCAAACATACGAGAGATTCGAAATTTGACATTGGGAATGCGAGTTTTTCAAACAAAGGTTGGTTGTAACTGAACAGCAAAGCGATCGCAAGCAGCTGATTACTTAAGAGGAATATTAGGTAGTTGCACCAGGGCGCCTAAGTAAAACTTCTCTGGTTCAAGACTTTGAGCGCTTTCATTTGGGAGTGAAGGCGTGTATGTGAGACGGGCGCCGTGGGAGGATATGATTTCAGAACAGCGCCACTGCCTAAAGTGACGAGGTGTTCTCTACAGTCCCAGCCGTTTGTGACCTTGACAAGGAGAGAGAGGCTCCGAAAAATTCAAAACAAAACATATTAAGAAGGAATGGCCCGCTGCGACTGGACTTGATAGATTTCAACGTGAAAATTTAGATTGACACAAACGGAAAATGAAAGAATGAGAGGAGCACATTGAGACAATGATAGCATTAGACAGAGCAATTTTCGGAAGCTCGCAATGAGACAAGAGCTATCAAGGAAGGACTCGCGGAGAGACTCGCGGAGAGGAGCGCACAGAATATCTAGCACACAGAGAATTTCGCAGAGCGCATAGCAATCAGGTCGGGGATTCCCGGATTCGGGACATTGGAACAGGACGTTCGGTAGGCCCCTCGGCCGGCCAAGGATATCAGGGCGGATGGATCCCCCGCATCCGTTGACA--CCCCATGGGCGGTTCCTCGGTCGATCATAAAAATGGGGACACGGCCACGGGGCCGGGGAAATCGGGGGCGGAATCCCAGAATATGAAAATGAGATACCATGAGCAAAGCGCGTAATGCTCAGGATCAAGCGAGATCTTTACCATGCGTTTATGAGATTAGAAGAGAGTCACTCGTTAAAGATAAAACTTCACATGCCTGCCTGGGTGAAGACAGAGGATTATCCTTTTACGAACATTAGAGAGAGAGTCTCTGCTTGCGACACTGGCATTACTCCTGTGGGGCCGATTGTCATGTTTTCCCCTTGAAGTTGCACGTGAGAACGTGTCGGAAAGCGTGATCTTCGACATTCCACACAAGGCAAGACTGACATATTGTCCTTGTAAAGCTGCTCGGGATGTTACTCAGACTCGCTGGGCTTTGGGTTGTAGCCGTTTCGGTCCTAAACGACTAGAGCATTCGAACTTGCAGAGAACCCATGTCGAGGCGCGCAGAACTGGGATTGCCGGTGTGATTGATAGTAATCGACTATCCATTGGCACCTGCCAGAGACAGATCGTCGCTTTGCGTGAGCTGGTTCATTCGACTCTCCCAGAGAGTGACATTGTATCCATCTCGCAGCGCGAGAAATCTGAGGTCGTAATGTGCGAAATTAAGAATCAAAGCGTGGCCGAATACAATCGACTGTCCGCTTCAAACTCTAAGATGGAGCGAGTCGGCGCGCGCCAAAGTAAGATTTGCAAATTCCACGAATCAGACAGTATATACAAATTTCCTGATAAGATTGTGCGAGCAACACAGTAATCGCTTGCTCGTATATGGCTTCCCATCTGGAACAAAACATGACATTCTCCCTTTCTTCCACTAAGAGATGCCGAGTAGTTAAATATTCAATTGATGGTAAGAGTATGGATCACATTTCCAAGCTCTCCGCATGTGACTGCGGGAACAATGAGGTAGCTGCATATGATAATCCTTCTGCGGCACTGGGTGATTTTGAGAAATTAAGCCTTGATACTGCTGTGACAGTTTGCATCGGAGCGCACCAAATTAAAACTGTGAAATTGGCCGATGGCACAAACGTATCCAAGTTTAAATTCCAGACAAATATTCACGATACTGTTTTTGGTAAGTCTGCGAGCTGGGGCGAATACTGAAGTATCTCCACGTCTAATTGCACGAAGGTGCAAGTAGTTAAGTGCAAACCTCAAGATGGCCGTCTGATCACGCTTGAGGCAGTAACCTGCTGAAATTAAAAGAAAGAATGAGTAGTATTGCTCGAGCTTGGGCTTGGGCATTCATGACATCTTCAACCCAGTTGGGAGAGATTGAATCCCCCTAGTAAC--TCACGGACGCTCAGTCGTAAGCTCAGGTTTGGAATCATCCGTGATATTAAGGAGCTATGGGGCAACTAGTTTGCCCGGCTAATAAAAATTGGAGACTACA--CATCCACCCACACATCCAAAACGGTCAACACCTCTGCACACCCACTAAAAAATTTTCCCCGCTCCCCAGGGCATATGAAATCCATACAAGCCCCCATCGCGGGGGCATAGCCCACAGAGTTACGAGTCAAGAATATTCCCCATCGTCAATCAGTCATCTAGAAAAAGGACTATCAAGCGCGTCACACAGGACGTCAGCCTCAATAAATAT------TCCAGCCCCAATGCCCATCACACAAGATTTTCACATAGCATCCACTTCTCCATTGGTTCAATGGATGTTCAAACCACACCCCCCGGTCAACAAATCCCGCCTGAACAGGAGAAGGAGAAGACCCTTGCCATTATGGGGATAACGCCTCCCGACCGTGAATTCCACCAAACCCAAAACCAAGCCAAAAAAAAAAAAGGACCAAGACCCAAACCGTTCGCTAGCTTTTTTCGGAACCAGCGCATAAGGCAAACCAAGCAGTTGGGAGTTCAAATGTGCTCATTGGAAGTTGAATGAACAAAAAATAAAAAAAACGAACGCAAAAGATACTAAGCCTGCGCTACGGCACCTGTTCAA--------------------------------------------------------------------------------------------------------------------------------------------------------------CACACACACACAATATGGAAAGCCCCCAATATCAGGAACAATGT--CCGTCAGCCACAATAAGTATGGAAAGCCCAGTACCAATAAGCGTCCACCACTAACATCAATCAAAGCCAGTACCCAAAATTCCCGCTCCACAAAGTAGGGGGGATTCAAATGTTAGAGGGTGCCAACCGCATGATCCCGATGGACGGATATGAGAGGATGGTGTTCCATGAGGAGTTTACCATGGTGCTCAGCAGCTCGGACTAGCTCGTAAATACGAGCAATATTACACACAAAAGGGAATTTGACTAAAGGACTAAAGGAAAAAGAAAAAAGGAGCGTAAAAGTATGCTCATACGTGGAAGAGTAGGCCTTTCCGAGTGTAATGATCAACGAAATTGACTAAAACTGTTACTTATTATAATAGCAAAGCACCGAATGCATATGCGTAAACTTGTAAGATGGAGAGCAACCTTATCGGCTTGCGTCGACATGGTGATAGGTGAAAATACGATACTTGGACCTTAGAATGCTAAGAGAGACCTAGTAGAAACGCGCGTTCGTGCAACTCAGAATAAGCCACTGTGAGACAGGTTCTGACATTAGGACTCTTCGATCAACCATGTGTGCAAGCGTGCGCCTTCGAATAAGAGCTCAGAGGGCACCTTATGAATAAGCCAACATAAAACTCTACGCTTAAGATGACGATGGGCAGTTTATTTGATCTTGCAATGATCCAAGAGAAGGAGCCAAGATGCGAAGGTACCCCGCTGCCAGCAAGCGCGTGTCTTCGCGTAAGTTTATAATTATGAATATAGCCGATCGATTGTACACCTACAAAATTGCCCCCTTGTACCTCTTCAGGACCGAGTCATAGTGCTTCGAAATAACTATGTCAAAAGCCGAATTTAACAGAATAAGTTTTTGTAATAAAGACCATTAGTAATTGAAACTGAATATATCGTTGCTCCAGCAAATGCCAGTCTGCGACTAAGATAGCACGAGTGAGTGATTGTCGAAGCGTCGGCATGGAGTGGCATAAGTGACATCGCGAAGTGGTAGACTTCTGATTATCAACAAGTAATAGTGTCAGAGCATGTGTATAAGAATTTAGAATACCAAAATAGAAGATATTCACCTTGGAAATTGAACCTGAGACCGAGCAGGCTCATATTGATATGGGATAGCGAAGATGAAAGCGAGACTTTGAAGTTCTGAGGTTCAGAGAAAACCAGTCACTCACTCTACGCATGTAATTTTTTAAAGCCACGAACCAGACTGTCACAGTTTAGCTGCACCAGAAGGAAACCGATTAGGACGGGTTATTATGCGTTCTTCACGACCGCGCGCAAGAGTGTCTGCGAAACCCTATTCGAGAACGATTCTGACCTCCTTTGAGACTATTGCAATAGAGCTGCTCGTTACAAACCCCTCGCTTGTGAGGCGCTGGACCGAATCCTCCCCAGCAAATCTTGGTCGAGAGCGCGTCCAGCCAAGTGCAAGACATCACGTATCCAGAGGTGAAGCTATGGGACTCTAGATGACTAAGCCCAAGTCACCGTGCAAGTGCGCGTGATTTTGGGGGGTTGAAGTTCTGGGGGAGGCTGCGGCTTTGGGAATTTGGGTGGGCCCACACTTTAACCCCCAACAATTGCTCCGCGCAGGGAAGGCTGAATACGGACTTACCGCGAAAACAATTTATGACTACATAAAAAAGCATCAGCATGGGCTTGCATCATTAAAAAAAGTTGGCTGCCCGCCACCCTCAGTCCGCCCCTCACCAAGCTCGTGAGCAGCTCACTAAACATGGCCGTCAAAATGACCCTACAATTCAGTGCATAAAAAAGTGAGTTTTATTAGTGCTGTCCCTCAGTTTTGACGAGAGGATATGAAAAGGTTTTTGCACTGAAGAATCCGCCAAAGAGTCATAACATGAAAATCCCTAAACGACAGTTCCAAACTCAAAAGAAATTTACATGCAAAGAAGTGAGGCAGAATCTTACATCCTAATTAGAAGGATTGGTTTGCGAATAAATCACCGGGTTCTCTTACCTTCCTAATCCGGCATGAGTGCCCTCGTCACAACTAGAATGTTTCAAAATAAATACAACTTTCGGTTGCGTGAAAAAATTAGGTCGCAGCCATCGCGTGCAACCGCGGGAGCGAATGATTCTCAAAGACCGTAAGTTCAATCCTAGGGATTCGTATACGCGAAATAAGCCATGCCTTTTCGTTTGTAAAGGGTCCGTAGAAGGGACAACTGGGTGCCAGCCTAGACTGGCCATTTCACACAATCACGCTTGCATACAGAAATGACAAAGGGGAAGTTGGTACTCACAGGAAAGTATTAACGTCATGTTAGGACAGCGAATTGAGGATACTTCGACTATTGCACAGCTTAACCTGGAATTCGAACACCAAAATAAATGATTGCGTCACAAATACCGAGCGTTTTTGAGCCTAAAAGCTCTTAAGGGGCTAGAATCCTTATCCCGCTTATATGGAACAAATCGAATCTCAGATTGTAAAGCATTACGCTCAGACTCATATGGATAAGTGAAAACCTTTGAACGCGTGAAATGTTGAATAAATGGGGGCGAACACGGGATCAATTGGGGGGGAGTAGATGAGCGATACCTAGCCAGCGCATGTGCGAGGGCAGTTTCAAACAAGAAATTAGCTGAGTTTCATGATTTGGACACTCAGACAACATCTCGGCTTTACAACTGGACGCGCGCAAGCACAAAAAGTTTCGTTCTGCTAATTAATAACGAACGGATTTGGGTCAGTTCGGCACCAAGAATAACACTGTAAGGATGTATCAATAGGAGGATAAAACTTCGAGAGAATACAAGCAAAAATCTAAGCAAATCACTGATCGAGGATGTAACAAGGAGAATCTGTCAGTGCGCCTGGCATTAAAGCCGCGATTGAAATCATGAGCTTTCACGCGAATACGCGTGCGCAAGTATAAACAACCGCATGCGCTTGGCCCTCATCACCCTACTGAGACTATATGCGTTTAGGTTTAGAGGTGTATTCCTAAGAGTCTAATGCCGCTTAAGTTTGTCGAAATGG----CAGAGGTAAGGTATCAATACCCTCAGTTGTTAGCACTTAAGAACTTCATTTAGTTTATGCCTGTCCTTATATTTTCGTTGGTAAATTTATGGCCGCGACTGCGAACCCGAGGTAGTCCAACATGGATACAAGCACCATCACGTTATAGCGTATTACTTAAGTCACAAATAGAAAACTTCATAATAAGAGAATGACGACGATGAGATTTGAGAAAGTAAAACTATGCGAAGGAGATAAGGGTGTATAATCCACGAACGGAGCATAAGTAGCAGAAGAGCGATTTCGAGACGCAGGTAATGCCTTGGGAAATATTTATTTGCGGATTGTTTGCAGCTTACCCTCACTACTACACTCGAAGGCAGTTAAGGTTTTCGAGGCTTCCTTAAGAGTACACGCCATAGTCTTTGGTATCCTCTAAGAAAATCCAATGAGAGTTGAACTGCCATCGGATGATCAAAATTGATCATTTCAGCTCAGATTCAATTTTGTGATGAATT--AGATATAATCCACATATTGATCGTATAGGAGAACTCTTCAGAATTACAGCGTCTTCTTAAAATTAATTAAGTGATAGCAAGTTCAAGCCTACTCGCCTAAAAGAGAAGGTTTAATTGGCTGCTTCAGTGCTCGTCTCAGGGACTACCCTTTTGAAGATGAGAGTATGTCAGCGAGAGTGAGGAATACTCATTGAGGGGCTGGATACGCAAACATAGGGGTTACGTTGCGAGTGTAAAGGCCCGCATACGTGACAGCGTAATTACAATATTCTAGCGAATTGTCAGCGTAAGGGCGCCACTTTGAATTTAAATCTACACAAAATTCAATCCGTTCATACCTGCAGAAAGGCTTTTCCCAAACCTTGTCAGTCGATACAAGTTTGGGCTCATGGCCTTACGTACGCGATCGCGTAGCTACGAGAACGCGTTGAGAAAATCTTCATCGTAAGGAGGAATTTTATCCTAATTTTGA----------AAAACCCTAGGGTTTAAACTCTGTACGCCTCCAGAAGCGACCAGCTGTGGAAACGGGCGAATTTGTAAGTATACGAGTGGGTGAAAGCGAATGGACATGACGGACAGCACTCGCAATCATAAGTGATTCCAACTCTGAAGAATTGAGCGATACACAAAGTTTATAATTAGCTAAGAAAAAGTAAACTCATACGCCACAACTTGTCATTTTAAAACAAAAAGAGAATACTTGTGCGACCGATCTTAAGTTAAGTTGACTGAGTTAAGAAGCAGGATTAATAGCTCGGGTTAGAATTCCTATGTGGGAGCGTATATAACCTTACTGAAATGGCAATTCTTACTTCCACAACCAACCCTAAATATGAGACCTTGCCCAAATGAATAACATTTTAGGACAGAAACGCCTCTCCTGTTCAAACTTTCGTTTGTTTATCCTTCTATTTTTATATTGATCGCTGGGCAACTTCAATTCCTGTCTTTCGCGTATTTCACTGGTTTGGGATCTAGTTTTGTATTTTGTTCATTAAATTTACACTTAATGTTTCGGCTGGGTATACTTCTTCGGCACGCTTTAACGTTGCACATAACAAAAGTTTATCCCCACTATGTGAGGTGGAAAGTGCGAGTAAAAATCTGACCTTATCTAGGAAGCAGTAAAAGTAAGAGTTTGATCGAATGCGAGGTTTCCGTCCCAAGACATCTCCTCAATGAAAACTTATCCGACTGCAAGGACGAAGGGGATTTTGCCTGACTGGGGACAATTCGGTATTCCTAACTGACCGACACCGGGATTCAGTAATATAACGTCCGACCTTCGCTGGAAGGGAGATTTTGATTCTGCTCTGATTAGATTATAAGAAAAATTCTGAAACAATCCCTGGTTTGTTTCTTCCATGTCAAAGCTTGAGTGGATCTGTACTGACAAAGTTAATGCCGAGTGTGGAAGAGCGTAATTCTAAGAGCATGCAAAGGGGACTAAGTGAGTGTGCGTGTAAGAACACGGACTTCTAAGGGCTATTGATCAGTGGCATGGCTATTTGGACGGTGAAGCTGTACTGAAAGTGAAAATGAAATGGAGGAACAACGGATAAGAGTGTGTGAATGATGGGGCTTGGGAAAGGGTCTGATTATAAACGATAGACAGCGTGAGACATCTTTTGTAATCTTACTTGAAACTTTGCGGAATTGTGGGACTGCAGCAATTTTTAATTATTCGAAAATCTTTAAGGAATTCCGCGACTTCGCAAAAACTTACGCGCGAGTTCGAATGAAGGAATGAGGTTGAACACAAAAATTTTGAGCTGGATAAGAGTACAAGTGATGGCATGTAATAGTTGGCGTATACGTCGGGGCCGTTTTTCATTGTTGCAATTCTAACGATGAAAGAGAGTACATGCATGAGGTCTTTAAAAACACCAACTCAGATTATGTCATTATTCGAATGCCCAGAGAATTCATTATCTGCGAGAGGAGGGAAGGGCGGCTGTGCGCGTGCATCGTTAGGAGGCAGATTATTCAATCGCGAGAGTCATCGCCTCAATCTCATGATGCGAGAGCATGACATTCAATAAAGGATCTTACAAGAGAGTAACAGCCCGGCCCTCAAGATGGTTGCTTGGGAATAATCCACTCTAGCTATTTCATACAACAAGAGAATGTTCAAGAGTCAAAGTGCCTGTTCCAACATTCGCTAATAGACCTGAAGAGTTCTCAAAATGCATCAATGTTCGAACGGCTTGATAGAGATTTCGTTTTGATCCTGTTTTTCAGAGAAACGGAGGTTCTCGTTGTCGATGCATCATTCGTACCAATTGGACGAGGTAGAGCCTTAACAGCCCCGTATTATAAAGAACACAGCCGGCTGGCATATTTGTCCATTGGTTCCCTTCTGTTTCTCGTCCTAAGACATCGGGTCGATAAAATGAATTCCTTTGAAAATATCTGAGAATAGGCGCAAACCCCTTTGTGTGCAGGCGGGCCCATGTGGCAGTGAAGCTCAAGCTCAGACTTGCGACCAAAATTGCTCAGTGAGGCAAGTTGCGCTTTGTTGTTCGTCCAACTCCTCAAATGGGAAGATACCTCCCTGGACTGCTGGATCCTCTTCCTGGTACTTTAAAAGAAGAGCGCTTGTCAGCGCGGTTAGCAACTTCAGGCATTAATTCTTCCTTGGTTCATCAGCTTGGTAGAAAGTATCAAAATCAGATGTTGATTAGGACACTCTGAAAATGAAGTTGGGATTAAATATAGAAGGAGTTAATCAAGAGGTGACTAGAGTGGGAATGGAAAAAGATAGACTCGTCTTTGAATTTACTCGTATGTTTCATAGCCCAAGAGAGATCAGAGTCGTAAGCAAAATCCCTATTGAAAGTAATCTGTTGGTATTCTTCCGCAGTCCTCATAGATGAGCCTCATTGACACAGGGTTGTTCGATTGCTCTGAACGCCACTTTAAACACCTAAGAGTGATATTGGGTTGCTCAGACACTACATCTAAGCACGTAACAAGGACTTTTACAAACAATAACACGAACTCAGTGTGAATTCAATGGTGGGTGGGGGCAGTAATCCGATTTGGCGAAGTTAAGACTACGAACGGAAGAGAATAAAGTTAATCGATTGTTCAGCTAAACTCGAGCGCTTTCGTGGGAGGGTGAGGATCTTGGTAGTTGGATGCGAGAGGTTGATTAAGATTATGCCTGTATTCACGGCAGAATGAGATCTCAATTCTGAACATTCGAATGTAACAGGATGAAAGCAAAAGATTATCAGAAACAGAAAATCTCAGAGGATTTCGCAGTCCGTCTGGTCTTGTTCTGTGTACCTCCGAAGAACGGATAAGGAGAGTTAGTTTCTCGGGCATGAAGACGAAAATTAAATACAATCAATAATCAATCAAAGAACCGATGGGGACACATTGAAGGACTCAAGCAGTGGGAAACATGCAAGAGGGAGGAACCACGAATAAGAATACAAGGACCTGAGCGTGAAAACGCGAGCCCTTTTAGCC---AGCCGAGCGTGAATTCCCAACAGAAGGGGTTTAAGAATTTAAAGGGACGGTCAGACCCCCACAAGCAAGTCAGTCATAACGGAACTTTGAGGACGTTTGATCAGCGGAAAGAGCTTACTTACCTGGCTGGGAGTATAAGCTGGAATGGGTAGACATAAATGGGATTTGACTTGTTGGGCCGATAGCTAGGGCTCGGAGTCCCAAATCCCCAAGCACCTGTTTGAGTGATTCTAATGGACTCAGATTAGCCGAAAGAGGGGATCAAATTATATACGCGGGAGGTAGTACCCAAGAGAGCGCGTGAATCATTATGGCGTTAAGAGCGTTTGAGACGAAATAATTGATTGAGAGCTCGACAGGATGTAAGGCTGAATGCATAATCCTAAAAGGGAACGCAATGTTTTCTCAATAGCTTGGGGGAGGAATCGCCTAGATCCCCAAGCAGGTGATAGAGTACCTAATCTTGAAAGCAAGAAGTGAAATACTGGAGAAATTCACATCGATTGTAAAAAAGGACCATTTTAAAGGAAATAGATTGCTCAACATAAAAAATGTTCTATTCATTGAACGGCTGAGAGAAAGAAACAAAAATCTTTTCTGCGGTACTAACTGCGCTGTGTTAATTAACACAGAGAGCATAAAATGAAAAGCTCGAATGATCAAAAGTAAGCATTTAGAGGGCAGCTTATGCGAGGGATAGAGAGCAAATGATTCAAAGTTTGCGCGACCTCAAAAGCGCCACACACTTTCATGAAGCAAATAACAATTTGAAAGAAAAAACTAAAAAATTTGAAATTGCAACAGAGCCAAAAAGGCAAAGGGAACGGGAGACTAGGGAATATGCGTACGTACCGAACTGTGACGGCGGAGAACTGTCGTCCATATGGACTTTGTATGGAGTTTTGAACGACGGAGGAGATGTGCCGATTTGGAGTTGAGGGGTCCAGCC----------GACCGATTGTATAGCCGATGATCAGAGGAATATAAAATAACAGTATCGTCAATGAAAATGACTGCTCAAA----GGGTACATTTCATTAGTGGACACGGTTGCTATCACCGACTATAGGC----GTAAGAGGGAGTGGTGAAGCGCAATATCGATTTGGGAAACCTCAGAGGATTCCAAGCTGGACTTAACCATAGCCACATGAATACGAATCGATATACAAGGCCCTCCGATCTTGATCCGGAAGTGCAAACTATCACCATAGGACAGGGATGGCGCTCTGGCTTTCACACGCCTGCTCGACGTTGCATGATCTTGGGTGACGCTGACTTCCCCACACTCTTCTGCAAGAGGGCAAGGCTGGAGGGGCACTGAAAGCTGTTTACTAGAATAGGGTACACGAGATGTTCCTATCAGGGACAAGGCAAAATCGTGCCTTAAATTCATAGTTGAGAAAAAGTCGTGCCGAGGACGAGCATTTTACATCACCCCCTAAGGTGGCCAAGAGAGAATATCGGAATTATAAAGGCCGTCAGCGCTTCGGTCAGGGATTTTAGTAAAAGGGATTACGCAACCACTACAAGACTCC--GAGCTTCGCTCAGGTGCATCGTAGATTTGGTGGGGTGAGTATAAAGCACCGTAATATGGTTGGCAATCTGGGTCTGTGGGGAAAGGTATTCGATCTCGGGGAGAGATGGAATGAATTTATGTGGGTTGGCAAATGAGGCAGTGCGCATTCTTAACCGTCGATCTAAGGGAGCGAGAGAAAGCGAATGCCGATTCTCTTATGGGCATGCATGGGATTGTAAAGACTTGGCCAAGGATGAAAATCTATTCGAGGCGAACAGGAAGTGAATACAAGAGGGCACATTTCGTCATGGGTGAAACCGCGCAAATCTGTGAATTCAAGTCAGAAAGAGTGGGAGGACACAGGTGCGTTTGCGCGACTTTAAGAGCGAAACTATGCATAATTCACCCAACATGTTCGGTAAGAAGCGCGCGAGGAGGAGCCTACGCGCGCAAGACAAGGGGACCGAAATTTGGAGATTATAAATGCAGACACTTAGTCAAATTTGCCCAAAAGATTTTGCAGCTGCCTGAGGGTATCGCTAAGGTCGGAATTCATCATCAATATAAATCCGGGGAGCTTCGATCTTTTGAAAGGTTTTTTGAAAAAGTGGGTAACACCAAAAATAAAAGCCGCTCTATGCAAACCCATGAGCGAAAGTAAATTTGGTCCGGTCGGTGATCATGCAAGTGCGAATGACTGCGAAAGAAAATAAGAAAGTGAATATTTAACAGAATAAGTTTATAAAGCATTATTAAATACCGACACTTTGCGAGCGGGTATGCATGACAGCGATTGAGGATGAAGTTGCCTGTACGGGCGAATGTTCACTTGGCACCGAAAGTAACTGGCATGGACTATGAGAGTATATGGGAGAAACTCTAGTTTCGGGTCCATGGGAGCTGACATGTCTCGGGGCACCACAATTTGAGAGCGACGTCCTCAGAGCTTTGGTCTTCCAACGTAAGAACCGACGTTAGGGGGGTGGCGAATCTATGCAAGCATTCCGTTGCCAAAACGCGGAAGATCTTGCATGATCTTGTAGGCTTCACAATCCATATCTGCGAAAGGGGTAGAAGGCCATTCTTCGACTCGGCGCCAGCGAGGAAAAACTAGGTTAAATTAGAGGAGATGAGAATGATCTTGGGTACGATCTAATGTAACGCAGTTTTTAGGCTCGAGCGCGAATATCTAGGTGAGAATATAAGCGCCCAGAGCGGCCCGAGAAGATGAACGTATGAACGTGAAAACCTGGGCCCTCCCGAGATTGCGCTCGTGTAAGATCAGGTACGATCGAGGGATGGAAGCTACTCGGGCAGTTTTAGGGGTACTCCTACAAGCTTGAAAACGGACAAGTTTATGGGGTTGAACCTGACTATGGAAAAACATGAATTTACGAGGGACCGGTTCGAAAACGGCGTTTTCGAAAGTAATTTCCAGTTTAGGAGCAGGAAAGCGAAGGAGAGAGAACATCATAAGAATTTTGACATTCAGGTTGTCACTGAGTCTGAATCTTCGACAAGCATCAAGTCAAATTAT--ACCTTCGAGAGTACAAAAAATCTTGACAGTAAAGATTCGAAACTCCTCTTGAGAGCTCGAGAGACAGATTATAAGTATTCGACATCGAGCTTCACTTCTTAACC--GAAACTTTCAGTCAGCTCATTCTTTGCTCAGATGATAACACAAAGAAGAAGGTTGACCAACTCTTATCAAGCATAGAGCTGCGATTACGCAATCATGACATTCAAAGTGCGATTATCTGTCAATGAATCCCGAGTCTCATGGCACCATTACGGTTGCTCGCCTAGATGAGTGGATATTCTCAGTTTGAATGTTAGACGCGCGAGATCGAGACCGATCGTACCCTTATACAGGTTACTGAGCTCAAAGACACTAATCAGAGCTTCACTCTGTCCATCTCACTACGGCTAAATCCTTCCGTCAGTACATGGCTTTCAAGTCGTGACCATCAGTGAGCCCCCGAGAAAGAGCTCGAGAGATTTAGTGTGAAACCACCTGATTGAGTTAGCAAAGTATCGGCTGCAATTTAAGCTGTTAATGCGACATGCCTCTTCGATGATCTTAAATGCCTTTTAGTCAGAACTTAAGTAGATTACACAATCAAGAATTCTGAGCGCGGAATCAATTCCGAGTACGGGGTTAAGGAGATCTCCCTGAACCATGATGAACAAAGAAAAGCGCTTAATTGAAACTGAACGACTAAAATAAAAGAATCATAAGAAGATAGCGGGCAGAGACTGGGACATATTGATGGGGACTAGAAGCCTAATGTTTCCGGCCGGATATGACAGGGAACAGTGTAAATTGCTAAGTATAAGTAGGTTATTCAAATGTCCAGTTTACTAGTAAAAGCGAGCACCCGAGTGCGAGGATGGAAGAACAACAGGGTTTACAATTAGTGGCGCGGTTGCGATTGCACAGAATAAATCGCGCAAAATTTTCAGCAGTTGACATGGATTCCGACTCTTCCCAAAAGTGCATTAGGGGCTTGGCTTGCTCTTGAAGCAGACTTTAAAAGTATTCAGAGTCTTAACTTTTTGACTGACCCATTCGGAATATTTCGTTTAGATCAATAGCTCTGTTACCTCTGAGAATAAGAAATTCTCTGAATTATTGCCACAGTAAACCTTAACCAATCGAAAGGCCTATCATATTAGCCTATTTCGCGAATAAAAATGCTCGCTTAAACACATATGCTTGAGAGACTATCATTATCTGAAGCAATCAGCCGATGATCCAAAAAATTTTAGCAAGAATGACAAGAGACACTTGACGGCTTAAATGGCGGATACAAGAGACACGCCTATTTAGTCGCATCTCGAACAATCAGTAAAGCCCCAGGAGGTCCAGGGGGAATAGATGCCCGGAAAG--ACCCAGAGATCCCGGAAAGCGCGACACTGGGATAAAGATCCAAAGGGCAAGAACCTACACGCGCGGTGCCGTGGGAAATTAATCGCACGCGGCCAGGGCCTTCTCTCAGAGTGTTATTGAGAATGCCATTGAAGGACGATCCGACGGTGTCAGCAAGGGCGGGCTTGGTATTGAATACCA----GAATAGAATATGAAGCAAATTTAGGAGTGGAAAGACCCTTGCGTAGTTTCACGTGGGGGAAGGGTCGCGAACGTAGGACCCGGGTTGCGTAATTTAACGAGAGGAATGGACTGTGGAAAAACCCATTTTTATAGGACCTTCTTTCCAGTTATCAACCAAAAGAACCGTACCACTAAGAGTGAATTTTGGATTATACTTAGCCGAACACCACAGTTCTTTTTTTCGAAGGGATCCGAGGTAAGCAATAAGGTAGGTCCAACTTAACTATAAGAAATGCAGCGTTATGAATTCATAAAACGACAGGATAATGCTCCGTGAAAGCAAGATTTCGGTGGACCGATATCATCGGATTTAAAGCATGACAGGAATACCTCTGACTTTAGTCAATATACTTGACAGCGAAATTAGTAAACCTTGACTACAAATTGCCCATCGATACCCTAAAAGTGGAAATGTTTAACGAACCAAAATATTGTGAGTGACAATGCTTTCCCGCCAATATCCGGATGACCAGCCGAAAATCTCAGGCGCTTTGCTAACGAACCAAGCAAGCTGGACAATTCTCAATCCGTAATGCCTAAGGCAGGCAGAATACAAGGAGGCCCAACGTAAGAAACAGAGGGCCCAATATACCAAAGTTCAGGCCGAGAGACCACTGAAGATCACTTAATGACGGATGGACGTTAAAGGCGAGAGAAATTAGCAGTGGGATTTGAGAAGTCTAAGCGAGAAAGACGCTGTAGAAATGTAACAGTATGCGCAAGATTATCAGAAGGCGTAAAATTACCAGCGACCGATA--------------------------------------------GGCTCAGCATGAGATGCTTTCCCCAGAAAGTTAAAATCGAGAGATGAATCAAAATAACAGTGACGACAAAACTAAAAAACTC--AGTATCTGAAAGAGCTGGAAGAGAAACAAAAA--CTTTAGAAAATGTCTCACGCAATCCCACAGATTTGGGTTCCTCACGAAGAATAGTAGAGATTTCAAAAATGAGCAATTGCGAATGAATGAACTTCGTCGAGAATAATCATTTGCCTCCGCATTAAGGGGATTCATCGCAGCAGGGACATGGCTCGTTCGGTCTTCTAAGGTTGACTGATCTCATGGCCCGAATCGAGAGAATTTATTCAAGAGACCTTTTTCCCTTAAGACCCCGTCCGAGGGCATTCGTGAAGTTGAAAATTCGTTAGAAAGATTGTCTACTGAAGCAAAAAAAATAACATGTTTGAGGAGGGACCATTTCGAGATCGATACAGAGTTGGGAAAGGAGGGAAGAGCTTCTCAGAAACCATATAAAGGAATGGTTCATGTCATCAATTGATAACACTGAGAATTCGCAAATACAGGATAGAAAGAAGAGTATTGAAAATCTCAAAGCGAGCTCCAACTAGCACATCGTTTATACGAAACATTGCCATGGCGCTCCA----------------GAATGATGGAAGAAAAGCTTCAGTGCTTAAAAGATGTCTATCTTTCTTTTAACTTTTTAACAAAATCCAGTGTCTCATGGTCAGAGCAAGGATCTCTATCTTCTGTCACCTCAATGATAAAAATCAAATCTCAGATTCTAGAAGAAAGATGAAAGATTTTCCAAAGAATGATAAAACTGTAACTGAAAGAGCAACAACCATTATGTGAAAATAAATTTGATGAATCAACAAATTGAGAACAAAAAAACATAATCATAAATACGA--AAGAGTTCATCAAAAATGAACACCGC--ATATTCGAAGGATAGAAATCGATGTTGAGAAGCTGTGAGTCCGTCCCACTAAATTTCAACATCCATAAGAGAGAGAGCGAATTCAGGGGAGAACGTAGGATGAACACAGCGATGAA--AATCCATTGAAGGTGATGATACTATCTCAGCAGATTACAAAATTGAAGATAAAAATTTCCTCTCAATCAAGTTTCCGAAAGACCTGGCGAAAGAAAGGTCTCCGAATCGAAGCATCATAAATCAACAACATGAAAAACGAACTCTCAAGAGACATAACAAACAGAGAGGGAACAACGATTAAGAGTAAACCAAG--GGATTCAGGATCAGCCACTCAGGGTAATAGAGAGCAAGTCGTGACGTCCGCGTCTCCAAGACGTAACCAGAATCTCTCAAATAAAAAGAAGTGTATACGTACCGACTGAGACCAGTCCGTCAGTAAGAATGCATCAACTCGCTTTCTCTTAATTGACTGATAACTTAAGATCGGGAGAAGAGGACAGACGATCTTAGGAGTCAAGGAGAGCAAATCTTGATCTCAGGATCCACAAAGAAAAATCATTAGTTGTACCAATATCCTCCGATTAGTTTTAATCGTGTGGGAGATCGTTTTTGCCCACAATAAGTTCCATGAATATAAAGGAAACATCAGCCAATCTAGCGGTTGAAATTTAGAAAAACTACCAATAAGATGGATCTTAGGTTTCTCCGAGACTAAAACTATTCAAGTCATCAAAAGAAAACATGAATGCAAAAAGCTGACATCCATCTGACATTCACGCGGCCGATCTCTCAATCTCGATCAATCAGAAGTGTCCAGAGATTTAGAATCTCTCTCGGCATGGAGAAACAAATTGCCATTCCCCAGTGTCAGGCACTCTTGCGCGCAGAAATCTCAGGGAAGGGACGTATAAAAAGCATGTTTAAAATCCTCGGGAGTACTCGGATTCATCCCCAAAGTTCAGACAAATATCAACTAAGTGCCCGAATCGGCACAGGAGAGCGAATAATTCAAACCTTTCGCAATTCCTTTCTGATGAATAAGCTCCCTCGAATAGAACTATAAGTGCGAGTAAAATAGTCACCATAAAAAAATTTGAATTATCGATGGAATATCAACCATCCCAAAAATCACAAACCTTATCCCTAAGA--------AACTTTCACACATTGTGAGAGAACAACTCATCGAATCTCAGTAAAAGGGTAATTTGGAAGAG------AAGTAAAGACAAGGTGTTCAAGATCAAACTAGTCTTGAGAGGCACAATCCTCCTAGACAAACTGTCAAGAAATTGATTGATCGAAACCCCCAGATTGCGTTCCCACCATGTCCCGTTATCCCTCTCGATTTGTTAACAAATCGCAAGGGGAAAATTTTCAGAGCCTTGAAAAACGGCTGTGAAATTCGAAGCACGAGTATTCGACATACGGTAAAGTGAAAAAGAT----CTTCAGAAGCGTTGTCACGGCAAGATGTGCTGCTTGCCGCGTCAACATCTTCGAGGTTCTCCACGTCAGGTTTTGGCCCTCCAATCCCTGAAGTGCGAGCTCGTCACAGGAATTAGAAGAATCAGATTCTAGCGGTAATCGAAATTCTACGAAGACTACGTTAAGCTTATTTGGCTCTAACTCATGCTGATGTGATGGCATTTGACTGCAAGTTATTGCACATACACCACGCCTCTAGCTCTGCCTCCGCGCGCCACTAGCAGATTAGGAATGTAGCCCTTCAACTATTTCATTGATTTCTTGAACAACCGTATATGATGTGCCCCGAAAGCTTCAAAGAACGAGAAGTAAGCAGATTAAGTATGCAAAA----ACTCAAAACCAAGAAAAGAT------------CCGATTGCCTTGGACTGATCAATCCGGG--AACACCTTGATCTCGTGCACAACTAACGAA--AA--------GCGCACGAGATACAGACACATTTGCCGGGTACATAACCTTCCAAGCAAATATGAGATTGAGGGCCAGAGCTTCCCATCAATT--------TAAAGCTCGGGTATATAATCAATCGGAGTCAT--ACGCTCCGGGATAGTTGAAACAAGAGAACAGACTAAAACTGAATCCGACTTCCTTATCAGACGAAGGGTGAGTCCAGCGACACAATTTGCACAAAATCTCGAGCGC--GCTCAAGAGTAAACAAGAGACACATTAAAATTCGCAAATGGAAAATACCTAGTTGAAACACCAATTAACACCATCAAGCAATCCCAAACTCAGTAA----AAAAAGAAAAAATCGTGACCGTAGTCGTCAGAGGATGCGTAACAAGCAAGACACCCCACCTTTCTCAGAATCTTGCCCGTCCACAAGTCGGAACAACTAAAGCCGATCAAACTCTCCAGCTCTCCAGTGTAAGTATAAAGCAAAAGCAATCCCTTTAAACGGAAAATTCACCAATCATATCCGTCAAAGCGCAGAAGGCGTCACTTATTCCTAAACGCCAGCAAGGGGGTTTATTTAAGGGAATATCTCTTATGGAGGGTGACTCATTGAGGCTGAGTAAGATTGGGGACAAAAGGAGATTATTACTCCACGATATTTACAAAATCTCGGGACGTTCATCTTAGTTCCTTTTAGATTCGGATGACTGACACCATTTGGGCAATTATAAGGAAGTTCGCCAATGGGGAATGACGGAAGCATTTAACTAATTCTACGGGGGCATGATTGGCAGCATCTCAGCGCAAATGCAGCGTAATCCCCCACCCCCCTAACGCCCCAGGCCTATTCCGCGCCCCCGCTAACGCCCCCGGGCTATAGGTTGTCCCCACCAGTTTCCAATCCCCCGTAAACGTTTATACGAAT--------------------------------------------------------------------------------------------------------------------------------------------TTGCATGGTTAGGACAAAGCAAGAACATAAAAGAAATTTGCAACTTTTTTATATTCGAGCGAAACATGTCAAGGATCCAAACGTGGATTTCTTACAATGCTCAAGTAAGGCAATAAAGAGATCCTTCTGTAATAGTCTGAGAAAGTGATCGATTAATTAAGCGCATAATTTTTTGACACCGAGAATCAATAAAATTGATTGCGCGGGTGGATGTACTCCCGAGAATGAAAGTGTGAAAGTATAGCTCAAGGAGACTATAGGACGTAAATTAAACGGATTTATGCGAGCCGGAGTCTCTTTGCGAGGAATCATAAAAGAGTGAGTCAGTTTGACTTTGGCCAAACGCGCGATTGTAACCGTAAATAAGTGGAAAAAAGAGTTCAGGTGGTCTATCATGCGATTATAAAAGTCATTCAAACCGGGAAATTAAACGAGGTAATATACCCAAACATGATTCTAACACACTGAATACAAGGCAGTAGACAGTTCCCCGACCAAGGATCTCAATGGCAGCAAGCATAAATAATTGGTAGCGAGCCAAAGGATTGATTTAGTAGAGAACAACCGAAAGAGAGAAATTTTCGGGATCTGAATGTGATGATGGTAAACCGAATATACCATCTCGATATTGAGACTTAGATTGCTTGTCTATAAGGGGTTGCTAGTTGCACAAACAGAGAATAAGGTAAACCCCCCTCCCTGAGGACGCCATAAGAAGTTCACTTTCAGAATAACAGGAAATGGGAGGGAGCACTTCGATAAGTACCTGAGAGGAACAGACCGTGCTACGATAATTCTGCCACACGAGGGGAAATGTGATTACCACTAGATTACCATGCTTGGATCTTGAAAATACCATCTTTGACAAGATTCATCAGAGTCTCTATATGCTTGAAGCGTGAGTTATGCCGTCATGGATAGGCGTTAAATAATAACGTATTCAAAGAAATGCAACTATGAGGGGATGTAGGATGGAGACCAGTTTTACCTACGCCTAGCGCTGGTTCCCCGAGCATAAAGTTTGGCGACTGGGTACGGGCCATCGTGTGACCCAATTTGAGCCAGTAGGAGCCTAAATTCGCCCAGTGATGCGTCTGACCTTAACTAGATGTAACTCCCAGAGCCCATCATTGAGTCCGATTCCTCCACATCAAGGTCCAAAGTCTTTTCAAGTCTTAATGACATCGATTAGGAATTCGAGAAAGATAAGCGTTACATAACACCGTGGCTAGTAGCGGTAGTATTCGTGAAAGTGTAAGATCCAGGAAATCTGAATCTGTTCTGTGGCGCGCGTGCAAAACCAAGCTTATCATGGTTCGACCTTACTGGAGTAGCTTAGACGCTTTCACAAAAACCGAGATTAAGAGTCCGGGGTTCTTCGATGAAAAGATCCTAGATATGAAAGCTTGTGACATCGTAAAAGCAAGTTAGAAATACATTGAAGTTGGTTTTAGTTGACCGATCTCCCAAAACTGTTTAAAGACGTACTTAGGAGAGCGGAATGGGTTGACTAAAGGTAAGATTTAAATCTTGGGTGCTCAGTCGGTACATTATGTGTCCATGTCACCCGTTCGAGGACTGTCAGGAAGCTTAACGCAGGGCTTACCGTCGACTGTTTAGACCAGATGAATTTTGTGTGGAAATTCCCTGATGATTGATCCCATGAAAGTCGAGAATCGAAAGTCTGACAGACTAATAGCGGCATTGGCTCCGCATGTATTCCC--GGCAAATGGCAATTGCCGTGATCAAAAAATTTAGACTCACCACAGGATTAATGTTGGTCAATCCATAAGCCCGAGAGAAGCAATTAGTAAACCCGGAAAG--GTTTGGGACCTCGAGAAAGAACTGGATGTGAAACTTAGAGATTGAAACGAAAAACTTGCTGCTTGAATAGGCGACTCCAGGACAGAATCAAGTGATGGGACCATCGTGGTATATCCACTCATTTTTACAAAAAAGGTACCGTCTCCCGGCCACAAAATTTAGAGTTTACACTGAGTCAGTGTATTGGGATAAAGCAAAAGATAACATATACATATTGACACTTGACAGCAGACCGAGACCATACAATAGCAGGGTAGAGATATTCAGTCCTTCACCTTATGAAACTGATCTGACTAGAATTTGAAAGACCACAATATCGATACAAGGCATTATGGCCTATGAGTGTAGGAGAGAAAGATCAGGTGCGTTTATGTGTGGGCGGCGGGCCCTGTCGGCGCCTACGCGCCAAAGCGGAGAAATCGCTTAGCGTGAAAAACCAAGCGTGTACCTCAGCCACAGAGAATTGGGGACAGTACGTGTTCTGGAATAGGATGAACCCCGAAAGCGAATTTGTTCGACTTTGGTCTTGGGAAAGACTTCCCGATGCTGAGGGCCAAATTCTAACCGGGGATAGATCCAAAGTAACAGTATTGCCCATAATCCCAATTTTAGGAATGCCTATAGGAAAGAAACACCTTACTATTGAATCCTTGTGTCGTTCAAACGACGACTGCAGCCCACCTTTTTCTTCACACCAACAGCGAGTATGAAATCAGTAAAAATTTCTTAGATCCTTAGTGGCATCAGGTTGCGGTATTGAACGTCTTAAAGAGTAACTAGATGTCCGAACCATCGTGGATTTAGTGTTCCATTTTTCCTTAAGACCCTTAATAGGCGAGCGACTGAGTCATTTGAGTGGTTCAGAAAAGTTGTAGATGGTGTACAACCATACGGGCATCAAACCAAGGCGTCTAACATGGCTATTCCTACATAAGCGG--ACTTTGTTTATTATAGACCACCTAGGGGTTCAGTTCTCCGGCAGTCTGTGTCCAGTGAATGGCCCCGAGCATCTGGGTACGAGCTTAAAAGAGTAACCAAAAATAATTGGGTGGGCTAAGGAGACAGGAACCTAGTCTCCAGGTCGATGCGAGAAGTTATGCAAAACTGAAAGATAGCGGATATGGCTCCGATTTGAGTCGCGCAGCTGCTTGGGAGAAGCCGTATAAGAGGTTAAACACGTCAGCATTCGGACGGTCCTACATGGGCTATTTTAAGATTTTAAGGAAAAGAATTAATCCACCCACTGGGAACAATCCCTTTAAAGGCGGCTACGTAACATAAGTATAGACCAAACTGGGTTGATTAAGGGCCTCAGAATGCAAATCCGAAATCGTATTTCTCAGCTGGCCAAACCACGGGTGACCAACCGACATGAAGAATTCAAGTATAAAGAGAACTTTCCTTTTGAATGCTACAGGTTGCTCGGGATGTCAAGAGCCAGCATAGATTTGTGAGAGGCAAGATGCCTGCCATCTTGCAAAAATGGCTTAGGGACGGTGGGCTTACATGTTGAATCAAGAGAGCCAAGGTATTCCAATAAATATATCGCCATTATCAACCCCATCAGGGCAGATGCTCCTGTCTAAGATCGACTAGAACATGTTCAGAGTAAGGATGCGAAGATATACATAGAGCGTTCAGAGGCTAAAGGAGGTCACAAAATGCACAATACGACAATGGATTTTGTTACGGATACCAGACAGTGAAACTATAAGATTAGGTTATTACAAGAGGAGATTCGTGCGGGTTCTCGGAAGTGATATTGCCATCATCACAGTACAAATGGGGTTAATAATGGATCTCGAAGTTCAAAATATTTATTAAAAGCAAATCACTAATAGAGTAAAAGGGTGCGTATAATTGATCCCAATCAAGTAAACTTTCCAGAGTATGCGAGTAGCTATATAAAAGTTGACGATCTCGTAAAGGCGTCTATTCGGAACAGGTGTTATGCGGGCGAATGGATCTGAGCTGCATCAAGAGAGTACACCTTCAAGCGGCAGAATCTATAACTGAAAAGCAAACCATGTGCGCATATGGACTGCTGGGGGGTTGAGTGCCTGCTCCATACGATGCGTAAGAAAAAACGTTTGGCTCCGAATCTCTGGCTCTCCGGGCGGGGACCAAGTTCCAACTATTCCTCCAGGCCTGAATATCTACGGAATCATCGGCGAAAGCAAAAATGGCTGTGATTATGTTCCCTTGGCCGGATAATTCCGAGAGGACATGATACTGAGAGTGCGTAAGTGCAGGATTGCGAAAAATTAAGTGACGAGAGCCCTGCGAAGGCATAATTGCTCGGTTGGTTGTAGGACAATTTAAAAGCAAGGCAGTATAAATACAAGGCTTACCTCCCCTAGGTTTGAGTGTAGACGGCTGAAAGGTTGCGCGGTTCAGCGAAGGAGGTTGGGCTTGCATACACCATCAAGCCTATGGCTTAAAGGCAACCTTGAAAAAACGTTGGGCCCAAAGGCCCTCACGTGCGTCTGGGCGGCTATGGGCGGATGCCAGTAGGTGAAATCTAAAGTATTTAAGAATAGCAACGGCTTCAGGGCAAACAATTTAAGGTTAAACGCGTAAAAAGCGATACGACAGAAGAAATTAATTCAATTGTAGATCTGATAAAAGTTAAAAGCGAATGTATGAGCGTTTGAGACTCAATAACAAAGTCTAAGAGTGAGACAATCCGACATGGTTTGCTCAAACTCGCTTCCATCAAAATGCGCGTAGAAAGCCGAAAGTGTGGATCATATTTCCCGTGAAAATCACTTTGAGTATACACGAAAACTCGAGAACGCGCGCGCGTCAGTGGTTAACAGGAAGTGTATACGTAAGAGGCCGGTTTAACACCGATTTGCCCATCTTCGAGCATCGCTCTCAGAGGGTAGCCAAGACTGATCTTGCAAAATTGGTTCCGTGGGCGCACTTGCGAGAGTGGCTGAGTGCGCCAATGCGATATTGAGGGATTGGGTAGTTGCGGGCGAATGGGTTTAGGAATGTGCGCGGTTTTGGCGAATCGGAAGGTGTAGTTAGTCCGGGTAAGACGAGATAACTGAGCGAGCATCTAAAACACAATGTCCGCAAGTTGACGAGAGACACAATAGCTGTACAGTTGTAAGAGCATCTTGCTCAGAGGGTCTGCAACCCTGAGGGAGTGGGCGTTTGGCTGGTTCCCCTTCTGGGGCCTTCGTAACGAACTAGGGCGAAATTATAATGATGACATTAGGACTTAGGCCCATTACCCTGCACTTTTTGACAGCCGGACCACAAAATTCAACAGAAATAGTTCTGCAATTTTGGGGAGAAAGGGGGCCACCCACGCGGGAGCGTCACGTTAGGAATGAGAATCTGAAAAACAGATTCTGAAGAAGTGACAGACTCTATATCGAAAAGGACAAAAAAAGGTTCTTCAGCCTAAAGAAAAAGTAGAAACATTACCAATGAGGACTTACACATGATACAAGGAGCCTGAAAGCAAACAAACGAGTTTAAGTATGGTAGCGCAAGCTTAAACGCCAGAGAATGAGTGACAGTCAGATTATGAGAGTCAGACACAGAATGCAAGAATTCGAGCATTCAACCGTGGTTGACGGATTGAGAGAGACTGAAAGATTGAGACTGACAGAGATTGAGAACTTCTACGTGCGGCCGCGCGAGACTCCACCCCCACGCGTCCAAGTGAGTGAGAGAGAGAATAAGATTGCGCTGGCTC--ATACATCTGTAAAAATTCATTTCAAGTGTTCAAAAAAATAGGTATATGTAACAAAATATCCGCTCTTTAACTTCCCCCGCCGATATGGGTATGCTCTCGTGAGGTCGTTTGACTAAAAGCTTGTCTACAATTTCAGTAGATTGAAAAGCGCATCGATTACGAGAGACTATACAACTGAGAAGGGTCGATACAAATTCTCACACAACATCAAGCGAAAGGAAAGTATAAACTTGAAAAAGGGTGAACAGGTGTAAAGTTGATAACGATCAAATGATGGCGAGTATTTACACGGGGGAGGACTACTATGCGCAGAAATCGTCAGAAAACCCTATGGATAAAGGACCACAGTCTTGGTACTTGTTCCACGATAGCGAAATTCCTAGCCTAGAACTAAAAGGGATTCGTGATCACGCAAGATAGGTACCTGTGGGACAGCTGGACCCCATGACTCAGACACATTAATACCGATACGTTTTGATGGTGAGGCACAAAAACCAAAAGCTTCCGTAGGCCTAAGAGTTTATGGGATCTTTCTCAGGTTCTATAGATTGGATGAGGAATCCGGGAACTAAAGTCGGTTACGTTGACGGACGGTCACTCTGTCTTAAATAAAAGTACGACATGGTCAAACTTTAAATGCAAGAGAGCAAGTGAGTCCATAAGACACACTATAGAGATACTCAATTAAAATCTTATTTGACCACAACATCATGCTAACATAGGACCGTGTTTGGACGGATAATGAACCAGGGTTGCAACAATGAGTAATCCGATTTGAGCTGTTGTATGAGGGGCTTCTTGTTTAAGAGGGCAGGCACCTGAATCAGAGAGAGCCTTGACGTGCCTTTGA------------------------TTACACGTTTATGC------------GGAGTAAACTTAGCTCTCGAGGAGCAGAGCAGCAGGAGTCCAAAAGAGGCTCGACTCTAAATAAGAGCCTCAGACTGAATAAGTAAATTTCACACTACCCAACATACCAAGTAAAATTAATAAAGCAAAAAGATTTGTACGGGGGCGGTTGTGGAGCACTGTGAAACTATTTGAGGCAGAGTACATGTGAAATTTTACGGAGAAAAAAATGACATGATGGCAGAAATTGATTATCGCAGAATGTAACCTTTAGTGAGTGACAATTACATTGCTCCCGCTCCCCCCATAATTTAACCGTAAACATAAACAAACATGGACATAAGTCTGGTTGCAGAGGTGGGCAGGTCTGTGCTCACTCGAGTTAGGGACCGAGTCACCCATCGAGATATGGGCAGTAACCATGGCCCGTCTGTAGAGAGGAACGGTGCGAGCTTTGTAGCTAGCAACAGAAAGTGAGTAGGTGCCGATTTAAACTAGGCCCGATCAATAAGAGGCGGTGTAGAATTATTTCAGCCTCAAACATCATACATTAGGAGGGAGCAACCGTCTTCATAGTAGGATTATGAGGCTGTGCTTATAAAGAATATCCTCCATAACTGGAACCGAGATAACATGGGATTGCACGTATAAAGATGTGGGGACAGCCATGTAACAACGGGTCAGAGACCCACGAGAACCGAATACAGGCAACTCACTAATGAGCCAAGTTTCTGCGAGGCTCAAAACATGATATTCAAAGATTATCAGAAAGCAAGATCTCTCTTTGTGCTGGTTCAAATCAAAACAGGTGCTGAGAGTACCTTTCCAAAGGGTCGACCTCAGATTGAAGATGATGAGAAATTGATTTCATCTAATGCAAAGATGCTGAAC----ACGCATCTGATCTTATCGAGAGTATCCTTGTAAGCACAATATT-------------------------------------------------------------------------------------------------------------------------------------------------------------------------------------------------------------------------------------------------------------------------------------------------------------------------AAATTCACGTGGAAGTATGATGAAGCGCGTGCTGAGCCAATTCCTTTCATGAACGTAAGTGCCCCCAAGCGGGAGTCGATAAATTTTCACGGGTTGCAACGAGCTAACTTGAGGTTGAGCGAGGCATTCCTGATCTGGCAGAGGGGGGATGTGAAGGTGGGAGGGTACTCGTAAGAGGGACAGTATCCGTTAATCCCATGTAGATGAATTTGAAAGCCAAACAATTTGAGAAATAGACACCAGGAAGGGTATCCGAGGTCAGAGTTACTGAAGGCAACGTTTCATTATGGACAGACTTAGGATAACGTGTGCGAATTCGTGCAAGTAACCATGCCCTTGAAAGTTGCTTTGGTGGGATGCACGGTAGGGCGCCTAAACGCATGTGACGGATCAAGTGCATTGGGCTGGGCGTGGCTGCGTGCATGGTGAGGAAGGGGCTCAGATATGGGTGAATAACCGAAATTGACTGCAAAATTGGTGACGATTGTAACCAGAATTGAAGCCATCAGAGTCTACGAATACGAGGGGTTGATTACTTGATGATGGAAGTGTACATCGGCGCTTGATCTGCAAAGGTGGGGTAGGTATATGGGTGCGCGCACGAGTATTCACAGCCTTCACTGTACGGAGACTGAAGGTCGCTTGGGGTGAAAGAGGAAGGTCCAACTGTGACTTATTGAAAAACTATGTGAGATTGTACCAGTTTAGTTGAGAATAAAGGCTTGATTATCGAAGGAATCTTAGAGGTGTAAGCATTCCAACCAGACGCCAGCGTTTCTAGCGGTTGTAACCCCCACAAATCAGAGGTTCGAGTGGCAAGAGATAATCCAGGGT--------TTAGGGGGACTCGAGTGATCAA--GCCCACATTTCATTATGAACATAATCGGCGTAGAGCAAAAAACGCCAGCGCGACAGCGCCGCGAGAGGTTACTGTCCACATCATTTAGGCATAAAGTTGTCATCGTAAAAATGATCACGTCTGTCCTCCGTTCAGAATGAGTCAAAGAAAAGAATTAGCGTACTCCCCGGCTAAAAGCGAGTTAGGTTTAAGATCTAGAAGTAGAAGACTTTTGGGCCTCATGGGGCCCCTCTCTCTGCTCCGGAGGGAGTCTCCCGCCAGTCGCACCTCGAGAAGCTGGAGACGGTTCCTCGACAGAACGAAGGAATGAAGGTCTACGAAGGAAGATGAGACACCGGTCCATTGCACGCTTAGCACATTCAGGCTCAACATTTCAGACTGCGATCGCGATTCTTCTCCGTACAGAGAGTGAGCTCTCCTATTCTTTCGTGTAATCTTGCAATTTCAGTTTTCCTGACAGACTTTTTCAGCGGGGATCGGCTTTTTCGATGGGAAAACCAAAGCCGACATACAGTCCTTTTTTTTGCGAGCGGATCACTCGACCGTGGGCTAGCGTACACCCTGTCAAAATGGGTGGGTGAGGTCAACAAGGGAAAGATTGCGCTTTTGAGAGAATACAAGATCAAGTCAGGTCGTAGTTCCAATTGGGATTATGCGCTTGAGATCGTGTACTTACAAAACTGAAAGAACATATGTAATCAAGTAACATCGTGAGCGAGAACTCGTGAATAATGAACCGATTACGTGAATGAAAGAGCAAGTCTTCTTGCTGAGTAGCGGTCGAGGGCCAGACCGGGAACTAAAGATCTTCAATAAGAGTTCGTTAGAGGGATTAAGATCACTATCGTTCGCGAATATGAGGTATTTAGACTCTATAATATTGAGAAAGGGTACAAGATTGCGAAAATATCTCATAACGCTAGACAAGTTTAATGCCTTTAGAAATAAAATTGTGA--ATTCTCAACGTCGCGTATCATTACGACACAGAGCCATCGACTCATTCAAGTTAGCAGACCTCGCGGGGGTGCACTTGACCTCGAAGTAACAGTTCCGATCGCGAGTGAGAAAGAGACTCTGGTCTCCCTCTTTGGATTAATATACAGGTTTTAAGTGAACAACAGTGTCAAGATATTGTCATATCCTAACGGAGGCACTATTCACGCAGTAGCCAACCGACTTAGGCCTTTGATACGCACTTATTTAGACGCATAGGCAAATGCGATATTGCTCCAGGGAAAAAAAATTGCATAGATTCAAAGTTCTTGCGCACGCATTATCTAGCATGCCTCCCTCTGTTGGGTTACTGTACGCAAGTCACAGTAACTTTTGAATTTTGGTTAGGTATCCTTTATTAATCCATTCATTTTGGTATCAATCCTTTTCATGATCTGTATTTGGGCGCCTTCGGTCGTTTCTCAACTTTGCCGTGTCGGAGAAAAAAAATGCGTGTGTCTTGGTATTTTTTTCAACTTTTGCGTGGTTGTACTATTTTCGCCTCATGCCCGGGAAGGTTTGTCAGGCACCCATTAAAACAGATTTCGATTAAGTGCGACTACCCCTACGAGTGTATAGCGCAGCACATAAATGGACATGGCAGTGCCAGGAATCACGTGTAAGCATTCGGGTCAACGTCGTTAAAAGACTGAAGAAATACATAATTGGTAGCAAGCAAATTAAATGGAAAGAGGTGCCAGCCGCTGTAAGTCGCGGAGAGAAGAGAGATTCCTGGAAGTTGGTGGTGGAGTTAGATTTAGCAGTTCTTGTGATGCCGGCAGAATTTATGCACATTTAAGGGCGCGTATGAGCGCCTCTCTATGCGGAAGATCTGCCCACCCAACTCGACACTGCGCATGAATATAATTAACAATCTATCTCAAAAAATGACTGTAAGATCCAGCAAGACATACACAATCTAATTGTCAGGACGTGCGAGGGCCCGTATCCATTCGCCACTAATAAAATGAGTATTGGATAATGTAAAAATCCGTCCATAGGATTACTCAACCAGCTATGTATAGTCTTGAGTAAAACCGGTGGAGTGAGATTAAGGGGGTGCGGGGAGATTTCGGGGTCTAAGTGGCAGAATGAGTCGCCGGATGTACAAGATTGAGGAATTATTGAACCATCATCCGATGTTCCTTTGCGACAAAGATTATTTGCGTCCGGGGCTATGGGTGGACAAATGACCACTTTCAGGCGACGATGTGGCAGTCTGGGCGTGGGCCTCCGAATTTACGACTGAATTCTATTCTCTCGAGCTCTGGGTCGACGAGGGAAAAAGGGCAAGTCAAATTGCAAACGAGTCTATGTAAATGGTCCTTCACGGGGCGGTTTGCGTAAGCGATTGCAAATAGCTACAACCGTTGACGAATGGGAAAATGCCTAGCGAGGTGAAACATGAGTTATGGTGGGCAATCGAGGGGTACATAGCCGTTCACCTTTGGTGTCGGACAATTGAAACTCTGAAAGCACAGCAATCATTGACCGATGGAGCATTTCACTTGGATGATCGCATGGAGTATCCAATAGCCTTCTCATAAAAAATTTAGCCCAACCCAGTGTCTTAGCCTCAGTTTGATCTGGTAAAATGGGAGCCATCAACGAGTGCTCCGCATTATGAGACTCAGATTGTAAAAACACAAGAAAGTAAAAAGATCTGGTTATCAGCTGGCCAGCTTCGAAGAGCAATACGGCATCAGAATTTAATTTTAGGTGAGGTTAATTCAGTCTAAGAAGGAGCATTTGTGCGAACGCCCGATGGCGAGGGATGTGCACGTGAGGTCATTTCGTATCAAGAACACATGAGAATGGGCAGTTTTGAAAATGACGAAGAATCACATCCCGTTGGATGAAAGAGTAGGTTGGAGCTGTGGAAATTAAAAGAAAGACTGACGTACTAACGAGTATGGACAAACATCGAAACGACAGCCATCCAGGCCCGTTCACTCATCTCATCGACTCTAATTCAAAAATTCGAAATACAAAGGGAATGAGAATTCGATTCTTCAATTCGACATGTGAATTTGTAACGTTAAAGAATCAGAGGGCGCCATGTAAGAACTAGTCATCCTTTATAAATACAAATCATCCACTTTAATAATCAGACAGAGATCAGGCCATAGAAGCTCAGAAACTAACAGTCGGAGCAGGCGCTTGAGCCTAGGAGACAATGAAACTCGAGGAGCGAGAGCGAAGCAAACAATCAATGCCAAACTGAATATAGAAAAAACAGATACTCATACACGCACTGCATCAAGATCAGACAGAAGGAATCATTCGCAGACAATAACACATACAGTCTCACAGGGGACTTCCGCGGGTGTCCGTCACAGGCCTAATCCCCGCTCCAGGTACCATATCAACTCATCCGCCAGGCACCACTT----CTCCCCTTAGCCTTCACACCGTCCACAACCCCGCGACATCGTTCGCGGGATTCGCACCTTAAATCAGCATGCGGGCATCATCGTCACCGGACCCTTCCATCCGATATTGGGAGAATCGAATCAAAAGAGAAAGAGAAAACGAGAGTAAGCCTGAGAGGGAATGCCTCTAAACTAGGGCGGCATAAGAAATATAACAGCGAGAGAATCAGGATTTAAAGGTAAGACTACGGATAAGATCGAACGGCTGCCCCCGCCTTGGATTGCGCGAAACAACCTCAAAGACACCCTCAGTGCCGTGACAAATATAAGCGATCGAGACCAATAATATAAGTAACATTGCAATTGTGTGATTGCGATCGTGCCCACGAATGAGAGGATCGGTGGGTGACGAAAATACAATCAATCCTTCCCCAAATGACCACGTACATATCAGTGAGAAACCGAGTACTAAGGAGTGGGGTGAAGACAATGAAACTCGGAGTGTGAACCCCTCTCACCGAAATTGTAACTGGATGACCCCAAGGGTCTTTTTGGCCCCGGACGGAAACCTTGGCCGGCGTGCAACGACGAGCTGTTATAGGTATGGTCGACTGTCAAATAGTGGGAGGGCCGATGTCGGACTTTGAATGCCGAAAAAAGCTGCTATTTTTGAGAATGAGCATGGGGGCAGTTGAGAGGGCGGGGGAAAGAGTCACGACATCTGATTATAACACTGAGGTTGACCCGGGAAATAAGTCTATGCACAAAGCCGAATTTGACCGCTTATCGCCGGAGTTGAAGAAGTGATTGGTTCCGATTGAGGAGAGCAATTTAAATCAGCAGTCATAGGTGACGGAATCGTTGACTTTGCAGCTTGCCAAAGACGGGCGAATCGAGGTTGACGAGCGGATTTGCATAGGCCGAGAAATGCACGAAAGATTCTGAGCATAAAAGTATAATCTAGCAATTAGTCACCCCGTAATACTAAAATGGATAATTTTGAGTATAACCTTTGGGATCTCCGAGTGCAACCGACGAAATCATTCGGAAAGTCTTGACGCATACCTTTATTTTTGTTGTGCAATCCCTTTGGATATTCTCGATCGCGACCTTTATGATAGGTATCTGCTCAAAGGGACTTATGACTGGATTCCCATGTACTCGGCTATATCACTCTGCGGGCAAATATGAGTGGGAACCCAAGAAGGCCTTTAAGGGCCAAATTTTGGATGTATACATGGCAGCATGTTAGTATACGGATTAGGGACCGCGAATGGGCGGGTTGATCTATATATCACTTTGTGCGGCTATGTCTCTTTGAGACTCTCAAAGGTAGGTTGGTCGGATTCTTTTATGCACAAATTGGAACATGTTGAAGCTTAGCCGCACGTAAACGGAGGGACGATTGAGGGCATATGCTTTTCATTCTGCACAGCAGAAAGTAGGCCTCGGAGCTTTACGCAAACTCCAACTATAACTTTGCACGTCTGTTTGCATGTATTATTCAGGTTAGGTGACTCCATAATCGCAGTACGGGCATAAGTCTACCATAACTTTTAACTCAAATCCATATTTCATCGCCTGTTCAACTTAGTATTCCAATTTGCGTAATTAGGGAATTCTGTAACTTTGGGTTGGCGAGTGGGGGCGGCCGCCGGCTACCATGGGGCTTGTATATTTCCCCCGAAATTGCCAATTTGAGACCGTCAGCGTTTTAATGTTTATCTGGTCTGGCTTTTTCAAACTGATGAGTTCGGTCAGGCAAGAGTGCAACACTAAGACACAATGTATAGGGCAAGGAAATCATATCAGATTAAAGTAATCCACGCGCGCTTGGGGCTTGATGGGCCTTCGTTTGCGATTCTGGGCATGGAGGGACGGATCTCTGCGTACATATTACATATTGAATTTGTAAGACAAGGAATGGGGATAGACTTCTATATAATTAGTAAAAATCACTTGTTCCCAACACATTCAACCTATTCATTCCTGGTGTAGTTAGCATCTTTTTCAGATAAGCGACACTTGAAGGGTACAGGTAGAAGCGGCGAAAGGGAGGGAAGGACGGAAAATTATCAGACTAAAGGGCAGTATGGTTGGAAAAAAATTTTGCCGGTTAAGCCCTCATCGGGAAGAGTATGCATCAGACTCCCCGAGATCAGCAAACGATCAGAATCGGACAATTCAATTTGAAGGGTGGCGGGAAGCTCCGGCGAGCTGGCCCCGACCATGGGAGAATTTGAGGTTGAAGCGGTTTATTTAGACGTGTAAATACGCCAAAGGAGCTAGCGATAAGCCTGTGTACGGAAAAAAGGCTATGGTAGGCTAGACTCACATGGATACGCGCAAAAGCAAAAAGGCGCAGGCTTAGTAATAAAGTAAAAACAACGTCTCAGATTCAGCACTTGGGCATACGTTTGTGAAAAACAGAGGTAGGCTATTGCAAGGCATAAGCATTGGAATGTGGATAAGATTCAGCAAGGAAACAAAAACATGCGTACAGGCTTATATGGCTATAACAAGACCACACATTGCGATCATGGCTCATTATGACAAGAAGAAGGACTTTCCGACTATGCTCCCGCAATGCGACAAGAGAATGGCTCAGAAGATAGTTAAGAGTATCAGAGGAAGTGTGACCAAAAAATTCCTTTATAGATAGATCTAAAAAAACTAGGAAGGAAGTTAAAACTAAGAGTAGATCGACTTGCAATAGGAATTGAAGTATTACATCAGAGCGAAAGAAACAAGGTAAGAAGGTGAGATCACTCGACTCCCCGAGCCCGCCCCGCTTGCACTGTAATGGCGATTGAGGTAGGTTAACTCAGCGAAATCAGACGGCATTATGGAAGTGAGAGAAGCCGCCATAGCGGTTCGGAGGGACGATATGAGTAAGGGTAAATGCAAGAAACAAGCAGTGTGAAGATAATCGTCCAAGAACAGCTCTGTGTGAGAGAGCGAAGTGTAAAGTATAATAGTGTAAAGACCACCAAGTGATAATAAACCCCTCCCGCCACAC--AACCCCAGTAGAAAATAATCGTAAGGTCAGATTCACCCTCGATCCCACTTAGGAAACTAAGGGAGCCCCAATGAAAGAAAATATGAAGCTAAGTGAGAAGCCAAATCTAA--GTGAGAAGCCAAAT------------------------------------------------------------------------------------------------------------------------------------------------------------------CTAAGTATGTAACTGGGAATTTCCAATTACGCGAACTCGTGGGTATAATTCAGATGATGGGATCTGGCATTTTTTCCACCGCGATTACCCGTTGACACGACTGGCAGTGCACTTGCCCGATTGCAACGGGGTAACTATGCTTTCTGGAGAGCAAAGCAGAAATGATAAGAATAATCTTGCTGTTAAGAGAGGTTCCTACCATATGCGAGAAAAGCATTGCGTGACTGGATATGACCGAGAAAGAAAGAGGCTCCCTACTGAGGCGTTTGTATGGCCGGAACATTAACTTCATCTTACCGCACACGGCGAATTGAGAATTTCGGTGTGATCCTCATTACGAAAAAAAGTGCACCCGTAATGAACAGGGGGATGATGTTTCCTCGTAAGAGAGAGTCCAACTTTCCAAGGGTAAGTGTGAGTCCTCGGAAATGCCATCTAACGAATTTCAGATTCAAATAATGATCGACAGGTTCGGAGAATCGAAGCGTAAGACTGACAGCTAAGGAATTTAAGTTTCAGCATCACACCGAGGATAAGAATTTCCTTTGCAAAGCAGGAATTTTCCGGTAAAAGGTAGCACCTGCAATTGTCATATAAGTTCAGACATGAGTAGTACCACGCTTCTTCTGCGCCTGTGTTATTGATCGAACTTCTAAAGGAGAGCGCAATTTTGGATAAGTTCGCTCGAGGTTCAATGATTGAGATTCTATGGATCTTTCTGCGAGATTTCCGCTGCGTAATGGTACCGGGGATAAGCGCCGTAAATGCCATTGTACGAATAGGCGGTTCGCTCTAACTAAAAGAATCTAGAAAATAGAGCTTAATAGACTAAAATGGAGAGTGTTAGATTTCATCGGGCTAACCCATCATGACAAAGATCGTGTAGACGGGATC--GATACATTATCCCCCAATCAGAAACCAAGGTGGGCCTGACCTCCGACATAAAGAATCCTACACATTTCAAAAGACGATGGAAGTGCGATGACGGAAACTACAGAAGAGTAGCAAAATACATCCATTGGTCGGAACATATCTATTCAGAGAGAGAACACTTCACTGTGAACACAGGTCAAACCATCACAAGGGCGTTCGATAACACAAGAAATCGACCGGAAGATAAATGCCACACACATTCAGTTTTCAAATGCAAGGAGGAAGGACGATCACAGTCGAATGCAAACAATAGCAAATTGAAAAAGGCAGCCCGTAAAACGGAGCTCGTACGTCGCCGATGCAGTATGAGAATGATTCCCGTTGGAACTTCCTCCAAGTGGGAGGAAGAGTTAACTGGGGGGTGATTTAGAAATCTAGAAGGTAATGAACTGAAACATTCAAGATAAAGATTTCAAAGTACACACGAGACCATATCGCACTACAATCGAGGAGGTTTGCACGAGCATATGCACCTATTGTCACAGTCATTATCTGGAGTGTGTCACGGTGGAAAACTTTTTGAAAAGGAGATCGATTGATTTTACGTAAGAACGCGCGACCCCCAGAGAGGAAACATAATCCCAGAACTGCCTGAGCACTTATAACAAATTTCCACAGTTTAAATGGGAGAAATTTCCTGAAAGCAACCTTATCAGAGAGAGAGGGAGTGCTCGTGCTAAGTACGACTGGATTGGGAGGGTGACTGTGTAGTGGACAGAGCGTATCAGGCCAAGGGATTCATAATAAATAAGCCTAAGATGGACCCGACTCGGGGATGATGCGCAAATTGAACCACGGGGCGTCTGCAAGATTAAAAAATCTGAATTGCAATGACGTCAGCTTCTGCGGTCGACAATAATTGGTAGTTCCGGTCAGTAGGATCTCAACAGCATCTGGACCACATTAACCAAGATTGCGACAATAATTAAATGAAAGCTGGGGTTTCGTGATATGAACTGATAATTAAGAGGAATACTATATAAGACCAAAACCGTATCGTTTAGAATCCTTTTTGCACATGACCAGAATAGCCGTTTCCGATAGTTGCCCGTGCATCGGTTATGAGATTGCCAGGCCCCGAATGACCCTACCAGTGCGACTTGAAGTCTCATTCTAGAGACACTCGCGAGGTCCAACGGACGAGCTTAA----TCTCCGGCGGCCTCAGAGCACAAGTTGC--AGAATTTCAGAGCAGGGAGTTTCACACTGTGCTCTGTCGAAAGCGGTTGTGGAATTCCGTTTTTAACTCAAGAACCGGGATAGCTGGGAGGGGGTGAAGCGTATACCATTATAACATTGAGGACGGCCCCCCTTCCAAGAAAATGAGAATCCGTGTAAATTGCAGACAGTGAAAGTCTCATGACGTTGATGAGATTAGCTGGGACCGTAAAATTTCTGCACACATTCAAAGATGATATCCTGCTGATTCAGGACTGCCATTGCGAACTCTAAGAGATCAGCAGAAACCTTGGCCACATAAAAACCCAGAGTCAACAGCGGCCAGAAATAGAGCCATAGAGTCTCAATCTCAAAC--AGGGAGACTAAGCCCACTCCTCGTTAGATTACGAGATAGAATGATGAACGGAGAAGAGAAATGTATTTGGGACTCCAAGATTTTAGATGCTCTCGCTCCACCGTTTACGTGCTCCAATCACAGGAAGCATGGACTTAGATACCTATCAGCGATTGTAAAATAGGGTACAAATGACCTAGTAGATAGATGGCAAAGTTAGAACCAGCGATTAGAGGGAACACCTCTGAAAAACTTCATCTAGTCCCAGGATAAACGTTGTTGAGTTTGAGACGTCATATCCGAGACGATGCTGGGTATAAATTCCGAGAGTTTAAGGGACTGTGAACTGGTCCCTTCGGCGCAGGGAGGAAGAGGAAATAAGTACTTTTTTGCTCTCAAGTCACCGTCCTAGCTCGCCCATATGTGTCCACCCTTTAAGGGTTCCTATATCCCGCCACCGTCCGTCATACCATGTCACACCGCCACGCCAACCACGAGAGAATAACAATCAGAATTTCCTTTAGAAAGAGTATGTAGGTCTGAAAAGAAGGAAAAGACAGCATAAGCCTTTTCATAGAAGAAAGATGGGAATGAAAGCATGGGACTGTATGGGATTTAATTCGAAAAAGGTGGAGAACGGGAGGTCGAAAAACCTTAAACATTTCAGCATAGCTTCGGAAGACCTTCCAATTTATGGATCAAAGAGAAAGCTGGACTGCTCCATCCATTAAAAATAAAAATTGATAGGACACAAAAAGCGAAAACGCAGGAGCGAGAGCCAAGAGGAAGAACTGTGAGCAAAGATGTATAATTGAGAAGCTCCAACCGCAAATAAATAAGAAGACGCTACGAAAGAGGTAAGTTAGGTGGTCACGCTAGAGCAGGAAGCTTATTTGTACTTAGGAGGACGATTCTCATGGTCTAAGATTCTTGCAACTAGAGCCTGTCTTCACGATCAGGTATATTAGGGTATACGAGTCCCCGGAAAGGCCCGGGGCAGACTATTGGATTTGGACTCTGGCTGCCCGCGGGGATGAAAGTCTAAGAGATCCAATGAGTCATTGAAACGCACTATCTAGGGGAACCATCAAATATCTGTCGTCAGATACAAGCTTAGGACATACAGAAGGGTAGTGAGTACCCCCACATGTCAGGCAGTGAGGGGTCACTTTTAGTTGATTTTGGGAGAGCTATTACCATCTCCATTTATTGAACGCCTCCTGTTGGGAGTTTTGATGCCAAGTAAGGCGACATCAGACCGAGCAATGCGATTACCAGTGAGCGATGCCTTATACTTGAGATTCTGACGCTGAGACTATTGGAGTGTGAAGGTTTAATCGAGTGGCAATCTCAGAATAACCAATTCAGCCCAAAACCTTAAAGATAATATCGAGCATATTACTAAGACACAATACAAGAGAGGACTATTGATTGGGAGAATCCGAATCCGACGAAATACGAGCATAAGACCATATCTTGAGTTCCGCGAATAATCTTTAATAGAATGCCGAGAGCAGTTACGATCGTGATTCTTTCCGGGTGGGAATATGGGGTCATAGATTGGATAGAGACTATGCGCTAAACGGAGGATGACCAAAATATATGTAACGACAAGTTTAGGAGTGCCCAGGGGTAGGCTGGCTGAAGTTACACTGTTCTAACGTACAATCGGATCTGTTTACCCGTTGTGGCGTGAACCATCAGAAAGGAGTACCTCTCCATTCCTTGTGC--AGCCACCACCTTTCGCTCAGGAATGATTGAGACAGGAAGACGGTAAAATATCCAGACGAGAGGCCGGTTTGGCGTCTCTACGGTTTCTACTATATATGCACTTCCGTTCTTTTTTTGATAAGTGTCAGATAGACGGCGTATTTCGTTGGCGCTATAAGGGGGCAAGGCCGGATTTTTATATCCTGATGAACTATGAAGTGATTAGACGTTCTTGAGTCCCCCAGAATCTTCAAGATCGTACGTGCGTGAGCGTGTTATACGATAGAAGCACATGCGTTCAAGTGAGATAGGCATCACAGCTCTGCGCACACCTCGAAGTCTGGACAGAACTTCGAATCTTCGAAGGATCATAGCAGTATCATCAGCTGAGAGCACGACCTGGGGTAAGTGAAGGTGAATAAGAGTAGTTCCGTCACTCAAGGCATGCGCGAGCGAGCGCAGGAGCAGGCAAGTATGCGCGAGGGACAAGGCTCCGGCCTAAGAGCGCGAGTATGCGATCCCTCGCCTCACTCGTACTCAACCTAATCATGCGCGAAAAATCACATGTTTCCTTCCATGACTTTAGGGATGGAAATTTTGACATTCTTCTGTCTATACCAGTTTAGCAATGGGG------CAGTCC--CACAGCTAATCACACA--CAGG--CACCAACTATAGGAAAAGCAGTCAGAAGGACAATAAGACACTCAGGGTGTAACACCGAGTGGAAATACGAGAGACTCATTCATATTAAATCAGAAAGAGAAAAAAATTGAGGTGGATTATAATCGTCTCATGCAGTGAGAAGAAATATGGCCCAGCCCCCCAGGACACAAATTTGCGATCGACTTCCTATATGACCATCTGAATGAGAAGAACGGAGGTTATGATACCGATTGTGCGCCAAATCAGGGTTTCACACCGAGGTACGTATAAGAGAGTGTGGGTGTCAGTTCGATCGTGTCGCGCTAAGGGA--CCGAATACTCTTTCAATCGT----------TCGACCGAGC----CCAAATCACGGAGCTATCTCACCTGACACGCAAATATTGAGATCAGAGTCGAATTCTGCAAGAGATAGGATTGAAACAAACGCACTATCAGCTCGAAGAATTTCCAGATTTCGAGTGAAAAATTGTAACATCTGGCTCGTTGCCGAAAGAAAGCGTTTAATGTACAGAAAGTAAATCCATAATGTCCAGAGTAAGATTGTCATGGTGAAAGTCGATAAATGTTCAGCAGG------------------------GGAACTAAGGACGCTCACACCCAAACAACTGTAAATTCCCCGGACGAAACACACTATAACTGAGACTGATATAGTAAACATGTCATCGGGGTTAAGACATAAAATCTAAACGGCACAAACCTGGAGTGGAGAAGTGAAAAACAAAAAAGTAGCGATTTTCCTAGAGAAAAGGTGTCTCAAAACAAAAGACCAAGATAATAAGCAGTAGTGAGGTAGAAGAAAAGCTAATTGACCAGGCCTTGAAAACATCCGATTTGAAATGTTGCAGAGAGTAAGCATTCATACGCAAATATGAAAGGAAAAAATGGAAATATGCCGATCTCGTAATAGGGAATTGGTAGCTCAAAGAGAATTTTTGATAACGTCGAGTTAACTCAAAGGAGACTCGGATAGTAGTCGCATACATAACGCTGCCGACAGGGTCCTCTACCATCCTTGTTAATTTCAGAATAAAGCACAGGAAGTAAACCCATGTCTCATGAGGCGGATGGAGTCGGACGTATCTTTGAATGCTTGAATTCCTAAGAAAAACTGAATTTGGATCTTAAACTCGCACAAGGTAAGTGTGAACATGACATTATTTGTCACAACTTATGATACATTAGGAATACTGAACCTCGCGACTGTCTTATTAAAACTCGCAGTAATCCACAACAGAACAGCTCCCTCCACAGTTGGACACGCATA--------GAACGAACCGGCACCAAACAATCACCAATTTTGGGAAATTCAGCCACCCGCGACCTAACTCTCTCCCTT--TCCCAGAAAAAAGAGGATCTTCACCTTCAAGAGACGGAGTTAGATCGCCGGGGTGCGGTGGAAGTTACGACCCAGGGGCAGAATTCTTAGGAGCTTGTACATGCGGACAAGCGAGCATAGTGCTGTCTGGTGTCTTCTCTTGCGACTCCGGTTTTGGTCTATACGAGGGTAGGCTCTTAGGCCCTTTCTCGTTTCAGTGTCATCGTCGTCTTGATCCTGGACACAACTTCCTCTGACACCGATTGGGTTTTTAGAATTCAGTTGCGTTGTCATTTCAATGGTTTTTAACCGAACATGTGTCAAATGGAGATTTTTGCAGAGACTTCGCGTCCGAATGGTGCCGATGTTAAAGGGATTTGTTACACCTCGTTCACTTTGGATTGTCATTGCGAAACAGGAGTAGAGGGGGACAGGCTTTAAACTTTTAGGCTGTCAAGAATCAAAAACTTCTTATTAAATTATGCAAGTAGTAACTAACCCGCTTAGCGTTGGAGAAGTAAATGTCATTCAGGGCTAAACCTGCAGTAATTTAACGAACGGCAATTCCCTCTCGTGTCACCACTAGTCATTGTTAGTTGATAGATTTAAGTCGGTCTCCCTTTTCCAGAATCATCTAGCACTCCACGTTATAGTCTCGACTCTCGTTTTCCTCGACCGGACGATTGATTTTCTACCCCCTCGTAGACCGCAGACCCAAAATGGAGGATCCGCACCTTCACAGAACGAGCATCCATCGAGAGAATAGCTAATCAATCCCAAGAACCTGC--------TCACCTTCACGAGAGCG------------GTGTGACACTTCGAGATC--------CACTGAGCAGGATCTCGGTCGACTGGGATACAGGATGCGCTGGACAGGAGATGATAATGGAGGCAATCGAGTATTTAGAGTTCTTATTATGAAATCGA------AGCTGTATATCTCTGATTAAAAAGATATGAGAATCTCGTTAATTAAAATCCTGCGGAAAACCGATCATGAGTACATGCGATTGAGGGTCTTTCAATTCAACTAAGGGAAAACAAATAGGTAGACTCTTAATTTAAAGACTCAGACAGGGCGAGACTTTAAAGGATAGGGCCAATACATCCGAGAGGTAAAGTTCCTCTTTGACTGAAAACCCGAGACCGAGAATATGTAAGCGGCTCTAAAGAATGTTGCTCGTTTGAAATATTGATTCAGAAGGGGAGAGGCAAAAGGCGTATCATACGGAGAGAACTTTAGTGAGCAAGCGACGGTACGTGTTTAGACATTTAAGAGAGAGAATATATGGAAGTTTATCAGATTAAGAGGAGAAGCAGCAACGCCCCAGTTTTTAGCAAGGACCCCATGACTGCAAACGAGCAGATGGGAAAATGGTAATACTTGTCTTTCCAGCAACAAAACAGCAGAAAAACATAACTATCAACTTAGGATATTCATACAATAATGTCAAGCTAATCATCCGATCGGCAAGCTCGATTCTAAGTCTAAAGGCAGCCGACCAAAGGTGAAAAAACATACGGAGACTTATAGAGACGTTTGTACGGGGGCGGTTATGGAGCAACGTGTGATTCTCAGCGATAGAGTATGTGTGAAATTGTAAGCGTCAGGGAAAGGGAGCCCAGCTGCGGGCGACGATACGGAAAAATCTTTTAGATGGACTTTGAAACACGATTCGCATTTTCAACAAAATGATTGTATCATTGCGCGTAAGCGTGGGATCATCAAACCCTTTTATAAAAAAAGTGTAGACATTATTCTGAGTATAAGACAGGGTTAAAATGTTTAGAGTCTGGTGTTAGGAACCCATATTCCATGAGAGCCACCACGGAAGTACAAGTTAGGCGACAATTGCTTGACAATCTGAGAATTGAAGCGAAACATGAAATATTCCTCGTATTAACCGTGGGCCACCACGGCTGTGGGAGACCACAGCCTTACAATTATCCTTATGGCAGTGCACGGAAAGGAGACTGTATTAGGGGGATAAAACGTGAGGACGGGTCGGATTATCAGTATGATTGCACGGCAGTGCGCTTAAAGTTGAAAAACCAGTAAAGTTAAATTGGACGGCAGGGTACGTCTCATTATGAGCTTGAAAGTAGGGAAAAGTCCTAAGATACGACGAGAGGGGAATCCGCATTGGGGATGAGTTGCGAAAGACTGGTGAAGCGTTAGGCTAAGAATTGGAGACATGCGTGCAACGTAACCGAGGTAAGGAGAACGAATAC--------AAATCTATACGATTAAATCTAACCGATTGTTGATAAGAAGTGTAAGAATTCCATCGGAACGTGCAACAGAGAATGACAGAGTTATCTCCACACCGTACTTCGCTTGAATAACAGAGGGAAATTTGACACCTAAATCCGCCCCTCTGGTCATATGGAGCATTGCGTTTAGCGATAATAGAACCAGCGAATAAGTCCCCAAGAATACGTACGCTTGAAAAGAAGTGGCTGCTGGTCAATAAACATGCACAAGCAGAGCGCACCTTACCATTATTCTTCCATAATCGAAGCTAAGAGCTATTGATTAAAAGAGTCTTGCATCCGGAATCGGGCTGAGAAGATTTCAAACCGACACTCATTACGTACGCTTATTTTTGAGCAGGACGGAATGCGCGCACCTCAAATTAAGAGAGTAGACATTTCGGGACCCCTAAGTTCGTAAGGATGATAATAAGAGACCTCGAGTGAGTTTTAGCAAATCAGATGGAGGGAGCAGTGCAATTTGCGAAGCTATAGAATTGAGAACGACTTCAGAACACAGAACGTAACTCAATACCTATAAACATTTCGTCGAAACACCTCAGTCCAGGATCTTGAGCCGTTCTCTGACATAGCGATAGATTGGACGCACATTCGAATCACTTCGTCGTAACGCGGAAGAGGTATAGCTCACGCATTTAATTCC------------------------------------------------------------------------------------------------------------------------ACAGCGCCATACAGGAGACCGAAAATCGAATGCGGAGACACAGAATCTGAGTAAGAGCGAGAGAATAAAAAAGATTCAGATCGCAAAAGATTGAGATGTATCAGTACGGACAATGAAATCAAATAAAAAGAAGCGAAAGATGGTGCGAAGGAGCGATCCCGGCAGATGGACGATGCCGCTTGGATTAACCAATCACCGAGACAAGAACTCAGATCGTCATATTTCACTAACAACCCATCCCCCGAA--ATACGAAAGTCCCCTCGTAACACAGCTTCTGACATATTCTCTGCAAACGCAAGGGAGCGCGTGACTATAACAGTCTGAGCCCGGATTAGTTTGGGACTTTGAATCCAAATCAGACTAAAAACCCGAGGCATATACATTCTTACTTTGCTTGGACTATCAATATTGAGGGCTCCATTCCGCCTACCCAGATGTGCAACTAGCACTACATGTTCCTGCACAAAGAATGATCCTATCAATTCTAAGACTGATTAAAACTCGGACTGAGATTATATGAGTATTAGCGAGTGTCGGGAACTGACAAAAAAGCATTGAGTGATAACATGGCGGAATAACCTCGAATACACATATTCGTTTTCGATGTCGAAGTGGAGCGTCTAAAAATGAAACAATGCAAGCAATCACAAGAAGCAAAAATTAACACAATGAACGAGTTTAAGTAAAAAAATAATGCAACCAGAGGGAGACAATAATCGAATATGGTTTGAATGTCAAAAAGGTACAACATTTGTTGACACGGTAAGTTGGACATGATGTTCAACAACAATGGTGTCATCTATTCATGCTCAGAAGGATAGACCAATGCATTTGAAACGATTACGAGGGATGGCAGCTGTTGTACAATTTCATGTCTGCTAAAATAGCAGGACTCCGCCAACGCCCGCGGTAACTGCCACTGAGACTGATTTCCCCGCAAGTGTTCCCGTGCGAGCCTAGAAACCTTTGGGTAATGGCAGTCGGTTGGTTCCTTATTCGAAGACGAACAAAATTGTTCCATCGAGCAAAGCCGTTCTCGTAGGGATACAACCAACAAGCAAGGCATAAAGAGAAAGCCGACCTAGGGCTCTTACGCTCACTAGTTCCCCGAAATTAGAGCACGACAGGCTTTAGCCAGTCGTGACAGAGAGAAATAAAAGCGTCGCTTGATGCTAGAGTGTTAATCAGTTGGGGAACGCGAAGACCCAGTTTTAAAAGTGATGTCTGTGCTTGGCTCTGCTTTGACTTATATTTTTCTAGATGGAGGCAGGCGATCGACCTTCTGACCCACTAACCAAATCGGTCAGAAAATGTATTCCCTCGACAGTATTCAATTGTGAAAATCAGTGAGAAAGCAATTGGTTCCGG--ATGCCTCCAGTGTATTGAATACGCGAGAGACCGTGGAGATGTTTGACTCGTCGAGTGTCCAAACGCGAAATTAGTCCTTGACGGGAAAGGTAGGTAAAGGAGACTTCAAGATATCCAGTTATTGCAGGGGGATTACAACAAAGGACGGGGAGTCATTAGGGACGTTGAGAGAAATTTTTTAACAACGGCCGGCTCTTCATGCAAGCGGCCAAACAAGGTCCATTTTATACACGTAAACAGTGTTGAAAAACAGTGTTAGGCAGTGTGAGGATGAGTGTAAAATTGAAGTAGGAGCAAGGGGCACAGAAAAATTGGTGCGAAGGGCACT-------------------------------------------------------------------------------------------------------------------------------------------------------------------------------------------------------AAAATAAAGTAAGGAAAAGGATAAGCTTACCAAAAGAATTTAAGGAAGATTCTAAGGAAATCCAACGATGGAAAACAGTCAAGGTATTATGAGAGCGTTTAAGGGATTCAAAGAAAGTGCGGAAACACAATATCCATAATTCTGATTTGTCTGGGCGCGCTTTTGTATATGGATGTTAATAGGAGTCAAAGGTCCAGCACGCATAGAATAATTCCTATTGAAAG--GAAACAGACATGATCCCGAACTTTAGCCACCTCTCTTGCGGGCTCAGACTCTGCGCACGCGGAATAGATGCAAAGAGTAAGGAGCGAAGTTCTTTTCACAGAGCTTGAACATTTCGCAGTTTCTCTATGTAAAACCGATGAAATAGGTCATTAGTAGAAAACTGATTAATAATAGGCTTGATCGTGTGCGCAATCTTTGTGCGGTCACATCGTAGTGACGCGCGACTATATTGGTTTGTATGCCTGTTTCTATGCCAGCGTAATATGAACGAGAAGATTCAGAAACAATTAGACTGTGAAAATATGGATTTCAAACCGAGATCTGCACCGGTCAAATGCCTAAAGCGTGTCAGTAGGAATCTATCCCCAAGAAGAAAGAACATGTTTGAAAAGCGTGCTTATGAGAAAGATCCGGTAGCTGATACACAATGCGGGAAGTTAAATTGAGTGCTTCAATCTCCCGAGGGAGCGGCGCAGGAAGTTGCAGGCAGCTTATCCTAGGGCACCCTGCTAAATCGAAATTTGACCGAGTGATAGGAAGATGCAATTGATCAGAGCATCTGAAATGGAGGAAAAGGATGTCAATGCGTGACCACTCAGGAGGTGGTTACTATTGAATCAGGAATGCGGAAGCTTAAGCTTCAGGTGTGTTGAGGAACTGTACGTAATACTCGCTGAAGTATTGAAGTTCCAGGCGAGATGGTGACCCTAACCTCAAAAAAAGCTTCCTTCGCCCTTTTTCTCGCTTGACGTCGACTGCAGAAGGAAAACCGGACATGAGACTCAAAAATGAAGAGTTTCCACGTTTGAGGCTAATTATGTAAAAGGTTAGAACATTCAATAGCAACCTAGATGGTCGTACCCTCGGTAAGTTGGGCACTAGTGGACAACTATAGCCTCGAGCTTCCATTTCTGGGAATGACCAGGGAACTAAGCAAATATCACATAAAAAATAGGGAATTGCGCCAGTCAGATCCGTTGCGTTCCACTACCTGATAAAGGAAGATTACGCTCTCACTTGGAAGTGAATCTAAGGTCGGGTACGTTTCATACTCATCGTTCCCTCGTGCCTGGGCGAATGTTACACGGGTCCAGTCCGGGGGAATGCTTGTTCCTGCGGAGTAACGGGAACTCACATAGGGACATGGGCGCGGGCCATTTGTATACAAAGAAAGAAACTCAATGGGTGAGTGAACAATTAGTTGGGAAGGTTGTCATGGTACAATGACTCCAGGCAATTGTTTCGGGATTTGAAGAATGACATGGGCGTCTGAAAAATTCCCCTTCCTTGCTTACTTAGGGATTTAACAACAAAACATGCGCTGGTGGGTTATATGG--AAAGTTACATAAAGTTTCTATTCGTTCGTTGCAAATGCAAAGCTGAGTGGTTTGAAAGGTCGCATGACTACCAGTGGCA--AAGAGTCCCGTTTTGAGTCGATTCGAAACGCTTCTAGACCTGTACCTTAGTACCTCAATACACAACGGGCAACCTGGCAAGTGCGCTGGCGTGCCCGGACGGGAGGGATCCACGAAATCCTGGTCCAGAACGCAATTTTATGAGACACTTGATAATAACATGAACATTTACGTAACTGTTGAAGATCGGAAATTATACCTACTCAATGGCTGCCGAAA----------TGCAAAGCGAAAAAAAACCTTCACGGAGATCTCTATACTTTTGTATATCTGTTAGTGGTTGGATCTTGAATTTGAAGGGCCAGGGTGATTCTCCAAATGGTTTGAAGATTCCAACTATATGAGGTTTTTTACTGTCTGTTGGCGAGCAGCTAGGGA--ATGCGAGAAAATGCGGCCGATCGGTTGTTTGATTGAGAAAATAACCTTCAACCGAGAATTTGAATCTCCCCTAAGCACGAGAAAGAAAATGTTTAAAATC--TTCCGCACAACAAAAGACGATCACATGATCTTATTAAAAGTTGATTCGGAGTGTGAAACCGTAGACGATAGTGACATTGTGATCAGAGCCAGCCGAGTCATTGCAATCAAAATTTCGAGATGATCCAAGGGAGCGTCATTGAGAAGATTCGTACGAGGTTAGGATCCCAAGAAA----TGCAAAACGTCCCTCTCCTCGAAGGCTTTATCAATCAGAAACATATAACAAGTTTGACACGATATCCATGGAGACAGTAAACTTCAGGGATTAGCAGTACTCAATTAGGTGAGGTCGCCAAACAAGGAGCGGCCGAGTGCCATTACGAGAGATTAGTCGCGCGGTTTTAAGATCGCGATTGATTCTCAAAGCGGAGTCCAGCCTCAGATCGCCTGGAGCTTCCTTAATAATTGACCTTCTAAACGATCGGGCACAACAGCAAAGTTGCTCGACTCAGCGTAAAATGTCTTGAGTAAAACGACGAAGGGGATCATGAAAGCGAATCATTGAAACACCCAAAGTATACGGGAACTCGCGGGCGCGTAGGATTATAATTATGAAAACGGGCAAAGCATCTATCCATCAC----TCGACAAAATTTACGAGAGACTGGCAGCTTAAATCAGATTCTTTAAGAAACATTAAAAGAAAGATAAAGACACTAACTTTGAAAGAAACAATGTAAAGCACTATACCTCAAAAGTAATTCTCAAGAATTTGAGACTTTGCATATCCAATGGTTCATAAGAAAGAAGATGAATACGGGCAACAAACTGCAAGACGGACAGCTTGAGACTCAAGGTGAACGCTTGCGATTCACGCGTAGAAATGAATCGTTTGAGGTAAACAAAGAGATTCGAACAAAGAGCGATTCATCAATTAACAAAGACAATTAGAATCTAGACCGACCAGAAATTGAAGGCAGACGAATGAAAGTAAAATCGGGAGCGATTACGTTTCGGCCACTAAAAGCGAATAAATTCAGTTGAAAGAATGACAAAAGAGGAAAGTGACTTCAGATTGGAGACTATGCAAGTGGAGTCACGCTAGTAGCTTCACGAGTTAATGTTGTTACCAGCCTTCACGAAGGAGAGTATGGCTCTATGGGAATGAGAAAAGGTTCCAATTCGCGTATATTTAGAGTCGAAAAGAAGAAGGTGAATTCCCGACATTTCGAGCTCACCAGCGAAGTTGCCAGCTTTGCGCCATAGGTCTGGTGTACATCCACCCAATACGTTGCCTCCAGTGAGTCAACCAGCGCTACAATATGAGAGGTTATGGCTATTTTCGTTT--------------------------------TGGAGATCGGAC----------------------AACAGGCGGTCAGTATTGTTCATCAACAAGCCGA--CAGACCCCATTAATCGTTGAATCCCTCAATGTCCGCTCCAATAGGGGATGTTGATCTTGTCATTCCAGATTTTGCAGAGACTAGGCTAGGATACAACAATCCCTGAACCTACAACTCAAAGGGCGTTAACAATCTTTGCAGTGCCAGTGTAGGGCCTTTTCAGCTTGAGGAGATACAGAAGATTAAAAGAAGTTGAAAAAAAAAGACTTTGAAATGAACGATTAATGCGCTTAGTTGATCTTTTACAGTTAAACAACTGACCTCGTCACACATTAAAAGTTATCTGGTGCATTCTCTTGCGCGCGTGGGCTAATCAATTTACGGATATGAGGGGTTCTAGAGTTTTTCTTGGTTTTTTGCCTATGGACCCGAGAGGAAAAAGAATTCGTTGGTTTTGTGCTTTCTTCTATGGGTGGCTGGCCCTTTGAATGTATGCGTGACCTCATATTCACGCCTCTTCACTGTTATTTGCTGTTACCTAGGCATTTGCGACACGCATGTTTAATGGGGTCTTATTCCTCTTCATATCTACATTCCTGTAACTTTGTGGTCTAATCTTAAAGCCAATTAATGGTTGCTTTTTGGGTTATCTTAGAACCATTATATGAAACACGAGGGGAAAGATAATTGCATCGTGATTTTCTGACTATAGGTTTCGCGATATATATCTAGGAAAGACGAAAAAAGAAGAAATCCAAAATTGGAAAAACAATCGCGAGCCGGGCGAAGAGCTTAACAGCGAAAGAAAAAGCAGGAGCGAGAGCTTTGAAGAGAGAAACAGTTTCGAACACAAGAAGAGAAAGAAAAGAACAGATACAGACGAATTGCAAAATCGCTAGAGAGAATAGGCATAAGCACAAGCAAGTACAAGCGAATGCAGATCTGAAAGCAAGAAAACCAAACCGACCTTGAGAAAGTAAAGCTGTGTGAGGGAGAGCCGACGTGAGAGCATGCGTTTAAATAGGACACATTGACACACCGAAGAGTTAAGCGCTACAGCTTGAGACAAACTCCCGTTAAGCGAAACCAATTCGCTTCCACTAACAATCTAAAAGATGATAATCCCGAAACCATAACACACAGCTTTAAAAGAAAGGCTCACATGCAAATTGGACACCTTTTGTAATGTTCTGAAAAAGCATAAATGCGCCCTTCTGTGACGAAGTGCGTAGCAGCGTGCGGGCTTAGAATTAGGTGGGGGGCAGAGTTGCAGCATGTGCCAGAATATCCCCTTGTGCTTTTAACATAAAGCAGTGACCCGCAACCGGCAAGATGATCCAACGAATTTTTGAGCTGAACTTTTGAATTTGGAAGAGAAGAGCTTTCGTTTAAGAACAAATCTTCATTTTTCCTGCTAATTGAGTTTGGTTCGATCCTTGCGTGCCATGCTCAATGTGCGAGAAACCGAGTATCGCACTTCCATCACGTTTGACATTACACCTTTTGACAATCACGACCGCTAATTTCTGGGTTTGGGCGAATTTCTAGGTTAAGGGAAATGAGATTCCTCTGGTCTACTCATCTGAATATATCAACTTCAGTTCGTTCGCGATTGATCTTTCGAGAGTTCAGTTAAGTGAAAAAAAAGAAAGGAGATCAAATGACAAACTACAAATGAAAGCTTAAGAATGACATTCTACGCAACAATGCTTGAATCTACAAATTGTTGGGAAAGAGAGAGATGGAGAATAGACAGGAATAGGAGAATGCATGAGTGAGACTCCTCTCGAGTCATTTCTTAAGTCCTGGAGTTAGGTTATGTAACACACTTTGAAAGTCTAGCAATATATCTCCGAGAGTACAAAATTCTCAAAAGCAGGGAGGTGTTAAAGTTCAAGGTAGTGGGGCCTCTTGATAAAATTGTCAGGTTAGGTGAGACTGGGGTCTCAATTTTGGATTGATAAGTACAATTGCTTAAGAACGACCTCGAACGACACTGAGCGCACAGTGGTAGGCGTCTCGAAATGTGAAAGAGGTCACTTTTAACAATAAGATCGAATTCATATACAAGTTGCAAAACGGCAGCAGATAAGTAAGTATCAGCGTGCACCTGGTGCTCTGGAATCAAGACCAATCTTAAACATAAGTATGGTCTTTTATGATCTGGTAAAATAGACTTGGTATGCGAGCGTGAGCATATGAGTTTGCGAGACATTGAGCGTGCAAGAATTCCTGTGAAGCTAAATTTTTCCCATTAAGCAAATAGCAGAAGAATCTTGGGACACTCCATATCTACGCAAACAATTGTCGTTATAATAAAAAGACATC----------ATTCGAATGAGTGAAGGCACGGACGGAGATGAGTTTACGCCTCAGAGTTTAATTGCCAATCAGAGGTTGCCGGGTTCAGAGCGCAAGCCTGAAGCGCAGCATCTTGGTCTGCACAATGGAGACCCTTAGTAATTGTGAGCCTTGGCGACACAATAACTCTAAGTGAAGAAAAAATTGGGATGGCGGCTTGACATGAAAGAGGAAGCAGAAGTGTGGTGAGTGGTGTGTAAGATTGGGAGAACCAGCCAGAGTTTAAGATATTAATCAAAGGGATCCACGGAAAACTACAAGAGAGACTCTCTCAGATTAGAGAAGTTCACAATCTCGCTTTTTAGGAAGCTTATGTTCGCATCCATTGCTTTTGAGATCACAATGACTTAGATCTCATCTTTGCGTGTTCCTATAGACTGTTGTGCTTGCTAAGAAGTAATTGTCTAACAAAGTGCGTAAAGGAGAGCGTACCGGAATATAAAATTGGGAGAAAAAATTCAAAAGAAAGAGAAGATCTTGAAAAAAGAGTGCGATAGAGCACACTTTCATTTTAAAAAGCCTTTCTATTTATATATCTTCTTTAGTTTCGTCTTGCCCAGATAATACTGTTCGTGGACGCGGGGCTATGCTTTTTCACAGTCCAATGATCTTCGCAATTTCTTTGCTCTGTTCTGCGCGATGTTATTTCGTTCCGCAGGGAAAGTGCTAAGAGAATCAAAGGGTTTGTAGGGGATTGATTAGGAGCGCGGAAGTGACTTTGTACGAACAAGGCAATCTGTTCCGGAAAATAAAAGGAATTGCTTGTACGAGATAGAGTTTGAGCTGTTGATCAAATCCACGGCAAAGGATGAAGGAGTAGTTACTTAACAGGGTGAGCAAAGTAGAAACTGCGAGTGGAACTAACCCTGAGTGACTCAAACTGAGACTTCGATCATGTAGGATTGCTAATCGAACGGAGCGAATAGGAACAAGATCACAAACCGGTCTTATTAGATTTTCATTGTGTTCTGGTTGCACTGCAGTCTTATTCGAGTTTTAGGCAAAACTATGACGCCGGTTGAAAGCACCAAGTTAACCGACGGAAACCAAAACAACAAATAGGAAATCACATAAAGCTCTATTAAAAATTAAGCAAAGAAAGAGGGAAATGTATCCGCCCTTCAGCTCCTACTCGGTCGTGCAGGTGCCCAACAAATGTTGGAAACAAGTGTTCCAACTCCTCAAGTTCGGAGATTGGAGGCATAAGACCTACAGTGTATCGCAACAGTTCCATACCTCTAAGAAAGCAAAAGCAGTTCAATTTGAACGAAGTTGAAAACTTGGCCAAGCGTAGAACGCCAGCTAAACGCTCTTGAGATAGCCAATGTCAAAAACTGAAATAGAGCATAAGAACGATTATGACCAGAAGAGAGTAAGAGAGCAAGAAAATATCTAAGGCATCAAAGATTGAAGATTTTAAGTATGATCTCGAGTCTATCAGTTTGAGCCGGACCATGGACCGTCAACAATGAAATTTTAAAAGAAACCCAAACATTGTTTGTCTAAAATGGACTGTCCACTGGTACCACGTGGTACATTTTCGAGATACCGCATGCTTCAGCAGATACAATCTTGGAAGGGCCTATAACTTTCGCATTGGAATTCAGAGAAAAACAATAGGTGGTTATGGTACCAAGTGGAAAGTCATATAAACCTCGTCAAAAGTTGAAGTGCCCATGCGGGAACAAGTTGCATAATACCTATCGAGATTTTTATGATGCCGGGTGTTACCGCGGGAACGAACGAATGTCTAAGGGTGTAGGTGAAAGTAAGACCGAAACAATCCGAGTCTACCGGTAAAAAATAATGAAGACTAAAGTATAGTGACAGTAATGATTTTGACAGTGCCGATAGGGAATTTTAAGGGGGACCGAATTCACGTGCAAATATTTAAGATGCAAGGGAATTCCTTTTGTAACCCCGAGAGATCAAAGAGAAACCACGTACGAGAACGCGAACACTCGAGAAAAATTTCTGAACGCCTGACCCAGACTTCGACTAATTAATTGATTGTGAGAGATCAACCCTAACAAT----------------------CATAGAATACCCGAGAATCGTTAGAAGAAGGTAACTAAGAGCCTAGGCGATTATAAAAATACAACCCATTAGAAGCTAATTTGAGACAATCAAGTATTACTTCATCAACTGGACTATTGTCCAAATAATCTTCTATAATTTCATTTGTTTCCATTTGTTTGGAATTTTGCCACAAGATGATTGAAAAATGAGAGGGGAATAATAGAGAAGAATTAGTTAATGTTACTCATGTATCCAGAGGGAACATGGACCAATTCGAATTAGGGAAAAATATAAATGACTCCGATAGAGCCAGAAGATCAACTACGTGAGAATAGTCGCATAAAAAAGGGTGTCCAAAGGATGAAGAAACCATTGATAGTGACGGTCATATGAACTAGTCCAGGAGGGAGGAAATTCTTATTCAATCGGTTAACAAAACGACTGTGGAAAAGGAATCTAATGCCTAGAAATCGAGGTGATAGATTGAGTCCACCTGCGAAATGCAAAATTAATGAGCCAAAGCCTCAGAGAAGCTCAGACTGTACGAAGTGTACCGATTCTGAAAGTAAAAAATCATCGTGAATTATCATCTTGAACCCAGGTGTCAATCGCAGAGAATATTCAACAAAGTTTGCCAGCACCTAGTTAAACCACAATTTGCGTTAGAAGTTGGCGCTATCAGGAGGAGAATGTAAGAGTCTGATAGTGTTTGAAACACTACGATTTAGGACTGCGATCAGCAAATATCCGATGATCCCCAGGATCATTTAAACTTGTA----ATCATCATCTGTTAGGAGCTTTACCGGTTTGTAAGGGTTAAGTATCAGTCACGAGCGGTGATAAAGAACGGAAGGATTCGTTCTACGCACTGGGATCCAAATTCACAATTTCGCTTCTCACGGGCATAGGGAGAGCAGTTCAGCAGTAAAAGGCGAGTTTGGGTGCGAGGGTGGGGTGAGACTAGGATGACCTCCATTTCTAGGCTATCGACTGGAAGCTGTTTGCGGAATTAACCAGTCCCAGGGCTATGCGCAGTATAGATTTTGAAAAAGACAGTATGGAGAGACGCTGGTTTGTTTAAAGGCGAAAATATTAACGCAAATGGGAAGGGTTTTGTTTAGCAGGCAATGTCAAGTCGAGACACACATATTAAACCCTTCACTTCTTCCCCCCAGATAGGGCTGTCAAGGAAGCCGATCGCGAACTTTCTTCCGTGAGAGGGACTATCTTTGCACGAGGTTTTGAAACTCCGATCGTATGTCACACTTCAACTAGGACGAACTGAAAATCACAATGTAATCTTGCTTCAGCCGAATTGCTTGAGCAATATTTCCCTTTCTTAGGCCGGAAAGGATGAGCGTGGGGAACCGAGAATACGTTTTTGCTCGTGGTCAGCTAGGAAGGTGATCTTGCGCGTGTGCCAGGAATGGTTTAACGTTATCCACGCCTAAAAGGGTGGCGTTGTTTCACTCAAGATACTTAATTAAAAACCAGGAGAGCGGGCTCGGATTGTGAAAGACTATGATTGTAAGCAACCAGGTGTGTTATTAACCAGCGATGGACCCGGATAGGCGATACTAAGGGAAGGATAAATCTTCCGCAGCCAGGAGAATGTCATGGTGATAGCAAAACGTCGGTACCATGAAATTGAAACGGTCATCTAAACCAGATCAGGCATGACCCTTACAAAACCTCTATTAAGTTCAGTTCCAAGACACGGCGAATAAACTTTTCCTCGCACGAGATTCTGAATGTAAAATGGGACACGCATGCTTGATCTTTGGGTTTCGGCGAAGGTTGGATAATCGATTTTGAGAGTGATCTTTTGCAAGGTGGGAATTGTAACATCCACTGCTTCCCCTTCAGAGCCAACGCGCCAGCTTGGGTGAGACAGGAACGCTAAATCATTAAAAGGACACACCTGCTTAATAAAGGGGGTATGTTCGTGATCAGGCACGGGGCATTATGGTCAAACGTAAAAATATGAATAAGATACTTTGGACATGCGGGGGCGCGATGGTTATGGAAGATCTGCGAAGTGAGATTAGATTAGAACGGACGATTCGTGCGCGCTCAATTTTGCAAATATTTAATAAAGGATGGTTTCATGGGTATATTCGGTGGAAAAGGGCCGGTTTATAGTGAAGGAGGAACGTTGCGGGATTTTGCGTGGTCGGGCACTAGCTAGGGTCTGAAGGGTAAGTAGAATACGAGATAGCTAGATTGGCGCGTCATTACAGCACCAAGGAGCTAAGGGGGATGTAGGTTACAGTAAGAACGGTGGAAAATAGGAGAGATGTAGATTCATAAATACAGAGAAAATATTCTTAAAGGCAATATGCTTCTCTTGACTTGGAAATTGCTTGAATATGAAAATACTCCGAACACACTAACAAGTTCATAAAAAATAGGGCAACAGATATATAAAATAAATCGAGTCAGCCTAGAAAGCTAGGAATTATCTCGGCAATACCAGGGAATGACGCGGAAGAACTGAACTTGTAGAAGGCTCAATGAAAGCTTAGGAGGTCCAGGGAATAGAGGATTCTGGGGGATTGGAAAGCCTCATTCTGGGCTAGGTTTACGTGAGATTAACACACACACTGTATCAGACAGAAAGGCTGATCTTTAAAGCGTGTAGCAAACAATGCCAAAATGGGAGATTGACTCAAAGAATATGAGAATGCGACAACGACGACAGGACGCTATAAGAACAGCAGTGAATGTGACGAATCAAACTGGTTATG--ATATACTCAGGCCA--TGGTTCTGCCTTCTCATCTTAGAGGTCAAAAGATTGGGCAGATTACGCTTCTTTGACATGCCCA--AATGAGAAATCACGCAAATCACTCATACGAAGACGAAGGACAAACACTACCTGGGCAAGTAACAACACAAGAGCAGTATTGGGTATATGCGGGTGGGTACGGATATTTTAGCATATAGGATTTTTCGGAGAGCCAATCGTTAACGAGCTTAGATTGAAAGAAGACAGTGCAAGCCTGGGACCATAAGGTAGGGAACAATCAGGGAGCGAGCAGTAGCAATGATAGTAAGAAAATAATAATCGATAATTTAATGAGGTGAGAGAAGGACGTCATTGAGTAAGAAAACAGGGAATAGATAAGTATTTTGTGACTGAGGTACCGCCGACTTGTTTACGAAAAGCATTGAAGAT------ATGGCTAACCGCCAAGTTAGAGTTGCTCAGCACCCCCTCTGTTTACATTGTTATGCTTGGTTACATGTTGTTGCTTTTATGGGAAAGACTCCAACCGAATAGATGATGAAAATTTTACAAATACGACTGAATTGATCCCTAATAAGAAATTTAAGG----AGCAGGCAATTTCCGAGGTTTCCAAATCACAAAATCTCACCTCGATGTGAAAAAAAAGATAGGCGTCTTCAAGTGTGACCGAGAGAGAGAAATCTAGTAAATTCGTAAGTCCCTTGATAGGGGAATAAACTTAGTCGTCCAGCACTAGGGGTATGAGGAACACTGGTTACGGAACTTCTCGCTTTTAAATACCTGAAACGTGCAATTCCGAAGTTGATACTTCAATCCTCGATCTTCCCAACAAAGCCGAAATGCAAAAAGAATAATTGTGAGAGCGCGTGATTGTGACACATGAGCTGAAGGGCGGAACTCAGTGATAACCCGAACAATTACGAATCTAGATCAGAAGTCATGTAATTCATTATCAACAGTATTATTTGTATGTATACTTATTGTAGCCTATAAGGCGTACGTCTCAACCTTTCGCGAAAGTCCCTGAGCATAGTTTTCGTTGGCAACGCGAATGAATGTCTGAGGGCGATCCGAAATGCGAATAAACGAGAGGAAAAGACGTATAGTTTTAGAGGGATCGTTCGGAAATAAGTACTTAAAACCGGACAACTGACACAGGATAAGTGATTTTGGCAATGATTTATAGAAAGGAACACAGATTACTCCTGTAAGACTGCCGCCGCGATTAGCAAAACACTAGCTTGATTGTAAGTGAAACCTAGATCTAACGGGCAAGTAGCTAGTATTCTCGGTACATGTCGAGCTTCGAGTGTAAGAATGAATATGTCAACTTTCTCTACCGAATAATCCCATAAATGAGTGGATGAGATGCTCAATGATTGATAAAAATCAATACATTAGGAGTATGTGGAAATTATTTTTTGTCGATAAATAGCAATGAATGCATATAACGGAACACGGTCGGCCAATCTAAGGAAAGAACGTGCAATAGAATATGAGGGCCCGTAGGGGATCATCCATAGGTTTCTGCGGTAGATTACCCACATAAGAATAAAAAATTTCGTCGTATATTAATTGTCTGTGAGAGAGAAGAGTATTAACACAGAATGTCTTGAGAAGGGACTACAGAAACATCACATCCCCTGCGCCAGGAAATGCAAAGCTCGAGAATGAAAGAAATAAGTATAACGGTAGTAGCGCAAGATTAACACTAAACATCTGAAAGCGACAAAGAGTGAATTCAAATTGTCGTGTAGAAGAGAATGAGAACCGCAAAATTCACCCAAACTACAAAACAGGAATACCGTTGATAACAAGGCATACTGGTCTAACATAAAATGGGCAGTCTGAGGACACGAAAGCCCACTTCGCAGCACACACTCCCATGCCCACACATAACTATCTTGCCC--CTGCACTCGTATTAACCCTCGCATCAGAAGCAAGTTGAGCGAGCCTCAGACACAGTCACTCATCGTCAACGACTGCCTGACTCCCATCGTACTTCCGAGGGAGACACCTATGAAGTAAAGTTAACTAGGATCGACACACAGAATACAGAGTTATAGCCCCCCAAAGACGTCCGAGGGATATTCCCCTTACGAAGGCCCCTGTATCGTCCAAGATAGTCAGAGGCCAACGGAGCCAATACCCGAGCATTACCCCTACAACCATTCGCCATTTGATCCTCTTGTTCAGAGCCATACGTGATCATGCAAAGAAACGACGGATCAAAGACTGAGTT------------TCAATGGAAGACGACCCCCCCCTAAGGAGTGTAACATGGAGTAAACTCAAAGCACAAAATATTTTCACGGCCAATAGGAACTAAACAACTCGTTGCATAGCGTTAATTCTGAAAAAAAACGATTGCCAAAGCCGAGGAATGCGATAATGTAAGGAATAGAAGGCAAATAGGTGACAATATCGGAGATATTGTGAGCATGAGTGTGAATTATGGACTCTTTGCAGTTGGTTGTCACAATAAACCTGAGAGGTTGCGAGCATTCAGCTATTGGCGCCCCGTTCAACGAGTGCGATTAAGCATGCGACATTTCGTAATAGGAACCTAGCCAGCGCAGGAAAGGTTAATCGTAAGAAATTGTCAAATTAGGTCAGCCCTCAAGTCTGTGAAATATTATGAATGCAAAGCAAAGTGCTAGACCGAGCGAGTTTAAGAGAGAACACGAGTCTGCGAGGACCTATGACTGGGAGAAAAATCTTAACCCCGAGCGGTTGTATGGGGCCTAATGAAGGGGTTGCCGGGTCATACCCACCCAAT----CCTTAATACCTCTCGAGTCCCCCCGTCCCTGTCCCCAGGGCCTACCGCCCGACCAATCATGGTTAAATGAGCCCGCCCTCTAGAAGGTGTAAGAAGCCCCGG--AATTGGTTAGGCGGGTGGGCCCGTCCCTCCAGACAATTCCGTGAACTTCCGACTCCTCGTCCAAACATCTCCGATTGAACGCACGGGGAAAAGAGAGTGATTGAGACTGCAACGTTGAGACTAAAACGAA----GCTTACGTTGGCTGGCCCCGAGACAAAGATCTCTCTGTAGGGTTTCTCTAAGGTAGACTTGATTAACATATCTTGTCAAATGCATATCACCC--TCCAAAAAAATTTTTCCAATGTGAAAATCGCAGAATAGAAAAAAGAATAAGAAATTAAAATTAGGAGAAGGAAACTGACATCGAACCTCAAAGCAGCAAATAAAGTTTGAGAGAACTCAGGGTCCACAATAAGACACTGAAAATAAGAAAATAAGAGGTTGAGAGCCAAAAGGAATGGAAAAGGCGGAATTCGAGATTGCAATCGCAATCGCGCGAGCATGCAACAAGGACATTGGAAAGACCCATAGGCGTGCGAGGGTAAGCGTAAGACAATGAGAACACTTCCGGTCAGGTTACAGCCCGAAATTCAAAAGACGAAGTCCAATAGCCGAAAAACAGTGACCAAGTGAGCACGGATGACTCAAAGATCAATGTTGAAGTGCAAATTAAGAAAAACATAGTAAAAATTTGATGAAACAATAGAGAAGGAAACCGTGTAGGCTCCGCTTTACGAAAGTACGACTTTGGGGCTTTCAAAACGACTTCGAGTTTACGAATGTAAATGACCACTTGAAAGAAGTTCTAAGATGGATTGAATATCCAAATTTGATCATATCGGGGACTGAATTTAAGATGTGCAGAGCCCTAAAGCTTTCGCCCATAACAGCTAACTTGGTAAATTGATCAAGTTTGAGTAAAAGTGACTGCATGGAAATGTGACAGTCCATCTATATACTTCATCCACAATCTGTGTAGAAGCAAGGGAGTATGAGGGACCGAAAATTTCGATCATAGTTGGTCTTGAGGACAACGATTGACCAAGCGCTGAACTATGATTTCGCAAAGGCGACATGCTGTGAGAGTCAGTGATTGAATGGAATTCTATTCAAATACGACTATCCACAACAAGAACAAAGAAATGCTAAAGTTGCCAAAGGACCAATCTATAAAAATTTGACTCCTTGATACAGACAATTCGTGTAACTCCGACCAGACGTGTCCAGGAAACCGCCCAAGCAACCCCTCAATGGAGATAGCAACAAAGGATGCAAAAAAAAGAAACTGTTGGAGAGCTCAAGATGAACCCGTGGGTACGAGATAAAAGAAATCGATGCTGTGAGTCCCCAAGCGACCAAGTGATATTGCAAAAAAGAACAAGTCAGCGTGCAAAAGATACACGTTAGAAATGCGTTCAAAAGTAAGTAGAAATGATTGCGAACGCAAAAGACACTTCAGTCATTTTCACAAGCGCACGCTCGCGGAATTGTGAAACTTCAAGAAACCCCAAAAATGGAAAAAGAATTGATCAATTGTAAAAATCAAGGAAAGAAAAACTCAATTTGAGAATAAAAAAAACCAATTGAGTAAGTGCGTGAAGTAGTCAAAACGGATGGCGAGCTCAACGTGCGCGTACTGATAAATATTTATGTTAAAACATTTTGATACGGATATTTTTGCTTGGTTTGATAAATTCCTCACATTCTGATTTCGAGATAAAATGCGTCCTAATTTATGGACGGGCGTATGTCTGCGGTTTTGCTGTGTGACGTAAGGCACCATCTCTTAATCTTCATTTTTGGTTATCTGTTTGAATACGCGGATTCGGTAATTACGGGAATTGAGAGGTTAAACGGCTAAAAAGATAGCATAGGAAGGGGTTAAGAAAGACTGAATATCAGCTACTAATGTGGGCTTAGATAAAGATGAAGATTTGCGAATCTCGTCCAGAGTGTGCGGACAGACGTGGAAAGA--CAGCACGACAGACTTAACTCGGTGTACCAAGTGTGATTATAACAAACTGGGCATGGGGGGGTTTGGTTGCTGTTCAGTCTGGATTTTTTCTATGCTGGAACAATAAAAGCAATAGACAATGCATGACTAAAATGGTTTGAGGCTAATTGCGGGAAATCGCGTTCGAGTTCTTAAATATTTCAGGGTTTGAGTGTAAGGTTCCGTGAAAGGGA--GGGACAATCAAAGGAACAAAGCGCTTGCGGCTTTACTTCTTTGAGCGCAACAGATGGATCTTTCATAGTCGTCTGAGATGAAGTGAGCAGAGATTCCTATACTCAATAGAAACAAAAAACATCAGGAGTTTCAGATGGAAAGATCCCAGTTTGAGTGATGAGCAGATATTATAAACAAAATGGAAAGTGAGAGCAGTACTATGCCTAAAC--AATCGAGCTGAAGGATACTTTCTGACGTGACACTCAGATTGTTCAACTAAGAGCACAAGGATGAAGAAGCTCCAATGGAAATATAAATGGAAGTGTCTGTCTAAGGAATAGCGGAGAAGCGTGTGTAAAAACGAGAGGACGCGAAACCTAGGCAGCTTATGCGGATGACGTACCCGAAGTACAGAGATGGAAAAAGATGAAACGTCAAATAACCTTGTAAGTCTAATAAACATTATCCACAGTAATGTGATTTCTTGAAAAGATGTAAAAGAGTTTAAGACCGCAAAGAGAAGCCGAGGAGTAAGCAATTGAGAAGTAAAGCGGAAAACGTGTTTTCAAACTAGTTGATTCAGGATGTGAGATTTAACTTCGGACATATTGACACATCATGAGAGCGGAAAAAAGAGAATCTTTGAATAAAAATTTGAACTTGGAAAGAAGATCTGGATCGAGAAGGCCATTTGTTCTAAGGAAGTCTAAATAACCGATTGACCGTGCTTGAATCTTCAAGCGTAACTAACCAATTGTGAGCTGAAGATTGGGATGTATGAAAAGGGAATTCGCGCAAAATGTTGAGGGCCTAACATCACAATCGCTCTTAGAATTTCATATTTAGCAATGGGAGACCAAGTAAATTCAAGTCACAAGGTGAAAGCAGGAGCGTAATTAAATCAGAGGAATCTGTAATCTGGAAGCCACTAGCTTTTTTCACACCAAACCGCATCTAACATGATTCGCTACACAGCATCAGAAAGCATAATGAACCGATTCATTAAAGGCATGCCTAATAGACAAATTGAGCGCATAAAGTTGAAAGCGCATTAGACCCTTGCCGACCAAGAGACTCAAAATATAATATTGAGAATCACTATGTCGAAAAGGAACAAAGCAGAGATCGATATTTAATCTTAACCCACACTGGCCTAGCAGGG--TCTAATAAGAAAGGAATCGACACTAACTACAATTGCGATTCAGTGGGTAAGCCAAGGTATCTGGAAGTGTTGAAGTGCTCCAGAACATGCTTTCTTTGCTATGAGAGAGATCTGCTGCGTAAGTTAAATTGCCAGGAAGGGTATATGGGATCGTGCATGCGACCTTGTGACAATACATAATAAAGAAAGTTTGATTCATGATAGGTCAAGCCGTCTCTGTGTAAGGAGAATTAGTCGACACTGCGCCCAACTTCGTACGTAAAGGATCAATGGCAGAAACTACGGTCTCAGAGTGT--CAGTGAGCTTTCACAGAATTTAGCACAGGAGTCTACAGTTCTCATGTCAAGTTTTTGGTAGAAAGCAGCGCCCGTAGTAGCCATCACCCTTAAACGTATTTTTGTCCCACAGAGCTGATGTGAAGATGGAATTAAACATTTAACCGGCTAATTTTATCCTTGTGAAAGTAATAGTCAAGCTAAGACTGCATGAATCCAACATCGCATACTTGAAAGTAACTAAATGAGGGTTTTATTAGGTATGACCTAAAGCAGTAGGGTGAGACCGATTGCATACCAATGCCAACACATAGTCGACTGGAAATGCTTGAAGGTTTAGGAAGGATCCTAAATGCATGTGAGCATAAAAGCAGGGGCTGGGATGATGCTAGTAGAATCGGAATCGTTCCCAAGGTCAGAGCATCAATCAGTGAGCGAAGAAAAAGGCGCGTCTGATCGAGGGTAGGAGCGAATAAGTGCGAGGAAAAAGTCAGATCTGCTCGAGCGAAAACGACAATAAAAGCCAGGGAGCTCGCATTTGCAAGCAGGCAGTCAATCCTCTATGTGCGCGCCTCAAGCATCGGGGAAGCGCTCCTTTGTGCGACATAGTACGCTTAGAACTGCAAACGGAAACTTATCTCCTCAAGCAAGAATTCTCGCGTGCCAGCATTCATTAACACTTGCAAAGGATCAAAACTAA------TAACGCACGAAAGATGGAGATAATAGGACAGAGAGAATAGTTTCCCTTCGAGAAAAAGACCAACA--ATATTAAACA--AAATATAAGACAAAAGTTGAGTATGTCAGATGTCCCGAAAAAGAGTATGAAACTATCACGTCGAGCAGTTGTGAATGAAAAAAAACGCAAGAGAGCGCGCTTCAGACAACGATTTTAAGTGCTTACCAGGAACACAATCATCAATTGCGAATGAAAATGAAAAGATTTATTATATTGAGAATACAAGATGCAAACTCAAATTCTTCGATCACTTTTCTCCACTAGAATAAATGCCAGATTCTAAAAATCAGAGAATCAATGCCAGGATTATTCCAAAAAATTTCTTAAAGAAAAAAAAATGGTGGTAAGT--GACTGGAAGAAACAGATTGC--TTACTC--GAAAGAGTGATTTAAATGGGTTAAGAATTCCACAACTTGAAACAAGGAGAATGAGGAAGAATGGCTTATACTAAGATGAAGTTACTTAGGGCCCAGACGTTTATAGGGCTACGATGCAATTTATGGCCGTTCACTCGTTTATGCAGTGGTAATGACTTTCGTGCTGCACATTCGGTCATCACAATCTCATTTTATTCAATACAGAGTCATATGAGATGTATCCTCATTGCCCTAAATGACTAGAGGTTGAAGGATAACGTGCAACTGAAGAACAAAAATGGATTATGAGATTAATGCTGTGCGGGTCCTCCCAATGTCCTATACGAGCAATAAT------ATAAATAAAAATGTACTCTCCGCGAAAAAGAAAGCATTAAGCCCTCCAGAAGAGATATATAGACCCTTTCAAGACTAGCAAATAGGGTAGAGGTCCATAGAAGAGAGAGTCAGTGTAGGGCATAAAGGCACAGTGGAAGTGTCAGTTAAGAAAATAGTGTTAATGAAGATCAAGGAAAGCAAGGGCTCGTCAGTGGATCACCTCAAATGTATGTAACTAAATGAAGGAAGAACACTCTGAAGAGGCAAGGAGCACTCTGAAAGGAAGGAACAACGAGATCGTGCATGAACACATGCGAGAGGGAGATTAATTTTAGGTGGACGTGTAGTGAAACTGTTAACAGATAGAGGGAGTACGCTTGATACAACAAATTTATTTAATGCCAGACTGGGAAGCAAGTAAGAGTCAATATAACTGATAGTCAAAATACATAAAAGAGTACGCTCACAACCCTCCCCCTAAATGAAACTACGGCGGTAACACAGTAAGAAGCAAGCTGTGCGCCTACTCGGGTAGCCGAGGGTAACTTATTACATAAAAACATAGGAGTTCTGCAGGAAAAATATGTATAACAGTACATATCCCCTAAGCCGAAATGAAGCGTGGAAGCGAAGGAGCTTAACAGTCGAAATGTGAAACAATAAGACACACCGCCATCACCAAACGCCCACTCAATCAGAGACTGAACTTAATGAACCGGAACTAGGACAAGGTGACATATTTCATGCAAGCGTACCTTTGCAAAGTTGAACTAATGCTCGAAAGCGTGAAACCATCAACGCTTAAGGTTTCGATTGTACTCCACACCTTCACAGATCGGTGCAGTTCAACCGACCACGGGATCAGTCAACAAGTCACAAGATGACCCACGAGCCATTTTGCGAGCTTGAGCTAGGAAAATTTGGCATAAAAGATTTTCCTGAACCGTAGAGATATGATATATACAAAAAGGGAAATCGAACTCAACAATGAGAATAACCGTCCAGTGTCTAAGAG--ATGCGCAGGACTGAACAAGATCAAGTATAAAAGTGTAAGTGACAACAGAGTCGATCGAATTCGATCTCACGTGGAGTTAATTTACTGGGGCGCTGTCTAATTAAGCCACAGATGGATCGGTCAATGCATGGTCATCAAGAACCCAACTTGACTTATAAAAGTAACAAAAAAAATTTCAGACCCTGCATTGTAGAACTTAAAAAACCGAAGTCGCTTGATC--GATTTCGACAGAGCTTACATAAAACCAATTAAGCGAAGGACCTGTGGACCTGACTCTTTCGTTTCAAGACTCTGACCCCCGTGCGAGGCAGAACGTGAATGAGAGGTCTCAAGCAGGAGGTGATTCCCGTTTTCAATCCATGGAGATTCTAACATGAGAGGCGCAAAAGCAAACGATC--TGACTAGGTGTCCCAAAAACCTATTGAACTTAAAAGCATGCCATC--------------TCGGACACAATCTCACGTCTTC-------GATCATGTGAGCCCTTGACTTCCCAATTGGAAAGCTTTCTTCAA-AGAAATGCCGAATGGGTTTAACAAAAGAATGATGTGTAGGAGAGTTCCACATCAATCTCAAGAAAGATCAACATTTATGGCCACAGCAAAAGAGATCAGAAAATCGGAATTTTTATCTATAAACTCCTGTCTGGTTCCCAA------AGTTGCATATTTAAAATTACGAAAGACAGTTCGGGTACCATTAATCTCGTCAAAGGATAAGCAATTGTGACATTCCCAATGAGATAATTCCAATCTCCAAAAGAAACTAGGTATAATGCAGACAATGAATATGTGGGCAAGGGACTCTTTTTCGCAAGGAGGCCTATTCCTCCTAGTTCTCAAATACCTTATTGCCTGGACAGTGAAAGGGCATCGTTGTTTAGGGGCAAATATTGCCGGCTACTCCCGGGCAAATACTCGTCCAAGGACATGTGCGTGTGCGAGGAACACAGCATGCGTGGGTACGCTTTCACGAGAATTCAAGTAAAAGGATGGGTGAAAATCATATTAAGAGGTTTGCAATAACCGTAAATGCGACCAAGTGTACGTGAGTACAATTACTTCCCATTACCATTAACACACTGAAGGAGTGACTTTGGACTCCTCACATTAAATGCCAACAATTCAGATCGGGATGGTCAAACTAATTGGTCGAGTAACCACTTATCCCTTCGATCATTAGTCCGGGAGTACAAGTGAAAGTTTATGAATGGACGGTATAGTGATTAGATCCGCGCAGGATATTAAAGAAACAATTGTACACCAATGAAAATCACAATGCAAGAAACTATCTAGGAATGTATGAACATGAAGAATT------------------------------ACTTCAGGATAAGCTTCATTTTAAAAAGGCTTAGAAAGGCCCGCTTTATCCCTTCTGGAATTCAGGTTCAACAGAAAATGCCCACAAAGAATGTTACCCCCAAACCGGGACCCGAGGAGCTGGTTGCATACGAGAAATAATATCCCAAAAATTGTAATGCTGCTGTCGGGATGCGTGAGAGCATAACATTTCTTATCCAAAAGGGCGTCAGCAAGAGTCTCAGAGCCAGACTGCGTAGGACAAAGTGATTAAACAATTTGATGCGATCTATGATAATCCAATATAAGGATAGAACAGCCGATAGTTGGGTATCATACGTATGACTATTGTCGTTGTGAGGCCCCCCGACATATAGGCGCATTACGGGTGAAACTGAAATAATAATCTTAGTCAGGAGTTTAAACATATCAGAATTCTGAAGTTTTATTCTTCTGTTAGCTGCATGCGTGACTACTTGACTCCGAAAGCAACATGTTCAGAGAATAACAGGGAAAGCACGTGATTCAGTGTACGGGGCATAGAGTGAGCGTATGAGCCCAGGGCAGTCTTAAAGGATAAAACATTGAAGCATCTGACGCGACACCGGGTTAAAGTTGTTAGAAGATTTCACTTAGCAAACTGTTAGTGATTCAGTGGGAGAAACCCTCCGGATGGGACATTACGCATACAATTGAACTCTCACAAGTCAGACACTAAACATATGATACAACCACAAGCTAGGACACAGGAGAACGGCGAGATTAAGCCGGTCTTATGTCTTGGGAGCATGTGTCTGTATGGGTGGCAGTATGTTTAAAATTTTTCGAAAAAACGGGGTCAC------ATTCATTTTGACATAACAGTAAGACACTTAATGCCCGGAGGCCTAACAGATCCTACAAATGGATACTGGTATAAGCACGTGAATCCAACTCGTTAGGAATGATTATCGGTCCGTATGATCGAACAGAACTTCGTCATTGACGGTGCGAAAATCATCGTCAATCAGGGGAAACGTGTCATGGCGCGGGCAGCGTCGCACTTTGATGCTATTATAATACACAATACTTAGGAGCTTCGTACTCGTCAGAGAGATGTCGCCAAAAGGTTTTGACACTATAATAGAAGGATTTTGGAAACACGTGAATATCGATCCACGTTCGAGTGATGTAATCCGAATTTTCGAGATGAAGGTTGTTGCTAAAGATAGAAACTCAACAAAGAAAAATCAAGAAATATTTTAATTTCGAGACTAA----ATACTTCTAGCAGAAACTGAAGTCTCCCGAATTGCCGACAATCCGGGTTCGATTGCTCATGTACCCCCTTTCGAAAAACCCACCGATGCTAAGATTGACAGAGAATGGGTTTCAGGTTGGAGTTACGCGCGCTTTTGAAAGTAAGACTCAAACTGCTACACTGGCTGAGAGCAAGAATACCGGGAATTTTAAATTTGAGGATGAGGAATCATGAAGACAGGTGAAATCAGTATCGCGAGAAATGGCCAATGAGACCGGAAGAAGGTCTGACTTCTATTGGCTGAGCTTACCTCACAAATTGAGCTTGCGAAATCCAAGTAAAGCCGATCTTATTCATAAAAGTTGATTATCCGAAAATCAAGTTCGTATTGACACTGAATAGAAAAAATTACGAATAAGAACATTTGATTAACATTAAGCTTATGCAGAAAATTCTGGGATTTCTTCCAAAAATAGGTCTGAAACTGAGTTTAATTAGGGAATTATCATCTGCCTCGAATACGACTCAAACTACTCTTTACTGGAGAACAATGAGAGTCCCAGAATTGAACTCAAGCTGAGTCTTACTGGGGAAAACTAGGAATCCGCGAATGGCGCTCGTGTTCATCTTATTTTGGAAACACTCAAGTTCCTCACATTCTGCTAGAATTCGTCCTTCCTCAAAAAAATTACACCTCCCCGAATGTACCTAAGGTTGTGATTAGTTAGGAAACCCTGTGTAGTTGTCAGACTACTAGACCCCTCTTCGGATTGCGCCGTGGTAAATCTCGGTCCTAGGGAAAGACTCCTTAATTGTAATATTAAAAGCTGCGTGGTAACCAATGAGGGGTTATTGAGACGGTGAAAATAATTGTGATTTGGGAATACGATCCTTCTCATATTTGTCCCAGTGAGACCACCGCGTGGCCACGGTCGATCAAAGTCGAGAGAAGGAGTCCAAAGCGTTAACGGTCTTTGGATGCCCAACGAAAAATGTCCAAGGCATTCAAAGATGCAAGTAGCAAACTGTTAACACCATAGAAAACGAGCAGTAAAGATAAAAGCAGACATGCCCAGCCGCGCGGCCTTAGCCATGTCGTGCCACTTCGTAAATCAAGTAGCTGGCGGGTTACTTGAGACTAAGCGCGGGTCAAAAAGAGCAGACATGGATTCGTGATACGCGAAAACGAGGTGAGGTTCACAAAGTCACGCTAAGATAAATCAATTATCTTTCCCGAATTTCAACCAAAAGGGATCTCGCGAGAATAAATGCACCATTCAGGATGTATCCATGTACAAGTAACGGAAAGCCGGTATACGAGAGAAAAATTAAGCTAGTACCTCGATGCAGGCGAGCAGTTTGGGAAAGCAATCCCCAATTGACCTCGAATAAACGTTATTAGGTGTGGGGGAGTGGGCACTCTCTTGCCCAAGTGGCCCTGGCTTCCCAAAAGTGGGAGAATGCAAGCACGCGATGAAGGTTAAATACGTAACTATATCAAAAGCAGCCAATGAGTGTCCAGGCGCTCCTATATAGGCCTAAGACCCCCGGAAGAAAAGTAACAGTAACAAGGGAACTAGTTGAGAATCTATATGCAGACATCGGAAGTCATGCAGAACTGAGGACATAAGAATCTGGACAGCATCGTGGTGACATGAGGTCCACCCAGATTATAACAATGAAGGGGATTGAGTCCGAGAATGCAAGTAAGCCGGATTAGGGAAAAAAGAGAGTATAACATTGAGATTAACAGATTGCGCTTAGGTGCAAGTACGGGGGCGCTCAATTTCAAATCGGTGTCGAATCATGCAGGTCTACGTTACACAAACAAAGAAATTAGAACTTAAAAAAAAATAAACCAAGATTAGCCAAAAACAGGCATAGCGGCCTACGTAAGAGCTCATAAACGCAAGACAAGAATTAGGCTGTCATCGAATAGCGTAAGCATGCGAGAATGTGAAAAGTCAAGCGAGACAAACCCAAAAAGTGCAACAGAAGGGGCGCGACTGAAAGTACGATAGCGAGAAAGAATAGTCAAGAATCAGAGCATTGTTATGGGACACATCAAGAACGCGAAAGTGCCGCAAAGACTGCAAGTGTATAAAAGAGAGTGATTATGCACGATTGAATTCAGCAATGCGATTAACTAGGACATAGGAAGTGTGAGCCTATGACTACAAATGCCCAGATACGTAAATCACCGTGTTTTTGCATGCGATCTAGACGCGAAGAGGTGAGCGGTATGGACCTTTGGGTCAGAAAGGGCATGAGTACAATGTATGGTCCCACAGATCGAGAGAGTGCGTGAATGATTGCAAGCATTAGACTCACGAAGTAACCACGAGTATGTGGTGTAGCACGGGCGAGTACGGCATCGTCTATCAGATATAAGCGGAGCACAACCATCACTACGTGAACGCCTACGAAGCAGTAGTTAAGCTTACAGACCCTTGGGTCCAAAAAAACGGACATTTACCCTGAAACGAATATGGTAGACCGAATGTGGTTAAGTTGCAAAACAAAAAAAACAAGAGGTGAATCTCCGATTGACAGTAGAATCGCAAAAATAAGACTTTGAGTGTATAGTAGTGAGAGTTTAGATCGATCAGCGAAAAAGTGGAGACCTATGAATATCATGGTCCCAATGACCGAGATTCAGAATTTAATCAAATAAGACTTTATGTGTTATTGCAACTACAATCCTCTGCACCAGAAACTAGATTTATTCGTTCTCATGAAACACTTTAATTAATTGCGCAAGATTGAAGAATCAAAATGGAAAGAGAAGGCGAAAATAATTAAAAGCATCAAAAAAAATGAGGGCCGATCAGCGAAATCATCGCAAAAACAGCCTAATATTCGATAGGCAGGTGAGCGTGCAGAGGTCAACGCGTACACAAAAGTACCATCATGCGGGTGTAAGCATGATCGCATAAAGATAACTGAAAATTCGCTTATGAAATTGACACATTGAGACTGAGTCATCTCTAATGAAAACATAGTCACACACGTAGGTCCCAAAGAGTGACACTATCAGAGTGCGAGAGCGGCTGATTAAATGACTCCCAGGGAACGGTCATGCTCACACGCTCGTGACAGAGACTACCAAGCTGCAACTCGCAAC------ATATGCGCGTGTAACAGTACAAGTTGAATTTTCGGTGTGCTC----TCCGTCACAGTCAAACACAAAATGAAATTTAGGTAACAGTGCTTGCACCAGATTGAAATCGTCACTTAAGGAATTTGGGCAAACAGGACCACGATTCCGACAGGGTACACGTTTGTGATTAAAAACAATTGATTCTAACCCTGGGACAAGCCATGCAATTTTGAAAAAAGTCGGGGATCACAATTGGTGAGTGAAAATAAAAGCATGAGATTAAAAAAAAATCGGCTTAGGACACCAAGTGGGCCAGGAACCGTGTTTTTCACCAAGATGGGGGGTTTATGACTGAGAGTAAGTAGGACTATAACAAGGAAGATGAAGGAGTTGTTCTTTGAGATTAAGACAAAGTAGATTCGATCCTGTGAAAGAGGTACCAGAGGAGTGAGTTAGCATAGTCTTAGCACAATATTGAACAAAGATGAAGAATATAAGAATGAAAGGCTCAGCCTCAGCGAGTAAGTAACCGTCTAAGA--AACTCAAAAAGAGTATGCTTGCAAGTGAACGTGAAAAATCCCTCTACTGCGATTAACCGAGACTATATAATTGGTCGTAGAAGAAATTAAGATTTCTCATTCAGGTGTTCTTAGATCAAACCATCAGTGTATTTAGAAGAGACTAATACTGTTTATCCAAACTGGAGGAAGGTTTTGGTGACATACCCTTAACA----ATGCTTATATCCATGTAAAAGATATCATTACCGGTGCCAGCGAATCAGACCCAATCAGGGTCAGTTTCAGTCCCAAAGACGTGCTCTTATAGTCCCAGAGTCTAACCCACATTCTCCCAATCGGTCCAACTCCTCAAATTCAAGAACTTTGACGTTAGAAACTTCGGGAAAGGAACGATCATCGCGTCTCACGCCCGCATTCTGCATCTAGTGAAACAATTGGCCAGTTCTGAGTTGCGCATGCGGTTTCGAGGGCGTTGGCAATTGAAAGATCACATACCCGTACCACAGATTAAGCATGCGAACATAGAAAGCCAATCTTACGAGGGGATTACTGGGGGAAATAATTGATTCGCGAAATGTTATCGGGCGAAGGAGTCGCTTTGGTGTGCACAAACTGTTCTGTGCGCACACGAGGTTCCCCGGCACTAAACGTGTGAAATTGGGATACTCGTCAAAATACATCTCCGGTGTACGTATGGTGAAACAAGAACGTATTGAATCTGGCCAGACAGCTCCC------AATCGTCCGGAAAAATAAACAGTTCCCACCTACATAATATAAAAAGGACTTGTCCGGAGTAACCAAAAGGAACTTCTTGTATCTGTTGAGGCCTAAAAGCGAGAAGCAACATCGGAACTGGGTCGTATAAAAGAGGAACTGCTCGTAGGTGCTTCTATGGTATCTCAAGAACACCAAAGCATGTGAGATCACGCCAAAGAATATCAGAAATTGTGATCTACAAACTACCTAATCGTATTTCTAATGGTTCGATTTGCCAAGTCATTATCTAAACGAGAGAATTAGTAAGTCCAATTCTGTACCTTCAACTCTCAAGTCAAGTATTTGGGTCTTTCGAAGCAACCAACGAACCACGCAATGTAGTCCAATCCATTGAAGGAGTTTCCGATACTTCGGACGGTAGCATACAGGAGTGTCCAATTTAAAGCAGTTGGTTCCTTCTGTATGAGAGTTTATACGGCTTGGCAGGAGCGGGTAGCGATAAATAAGGTTGCCATGCGAGTCCCACGGTGGCTTAAGAGGATACGGCACAGTACCCAGGAATCG--------------------------------------GCCTTTTAAGTCCACTTTACGAAGGAATTCCCTCAAAATTGGCCTATTCTCTCAAACCCGAGAGTTTCCAGAATACCCCGCCCAAACGTGAGATTAA----CCAAAATGATAGTAGGTAAATAGATCTAGAGAGATTAACACACGGCATAGTTATTAATTCTTCTATGTCTCTCCTACTATTGTAGCCCGACCCAGCCGAATGGCATCGGAGCTACTGAGTCACGAGGAAATTGGTTCCTTATGAAAAATAATGACCGAAAATGTCTCCACGAGAGAATAGGATTGAGTGTATATTTGTTTTTGATCCCGCGGTAGCGTTTAAGTCTAAGAAAAATTAAGAACGAAACTTTATGATTGAACCCGAAAGCAGAATTTTAACTAACATTGAAATTAAGAATAAGAGCTTTCGTGCACGCGTGTGAGGAAATAAAAAATTAAAAGTTTAAAAGTGTATGAGAGTCAGACATTGCGTGCGAGCAACTGGAAGCATAAGAAATTAAATAGTGGTAGAAAATCATCAGACTATAGTGATAGAGCAATGAAGTTATGATCCGCAAGAATGCGCATGCCTGGTTGCCAAGTTTCCGTAAATTAATTAGCCGAAAATGAACATATGTCAGCATTCCTCTGAGATTGAAAGATTAAAATAGTATCGTGAAGATGTAGGTGCATTCCGATTTCAAGTATTCGAAAACGCTAATAAACGTCTATTTGGATAGACAAGCGCACACGATTTCGAATTTACGAGAATGAAGGAGTAAACTTGCGAATTCATGGACGAATTCGAGAGAATACAAATCAAATTTGGAGAGTTTGAATCAAATACGACCACTTTGATATTAAAAAGATATGCATGCCCAACTACTCTTGTGGGAATGTGGGCAGTTATTCCAGCGGTCCTATAATTGCAACACCGCTCACGTCAATTTGGGCGAAAGCTTTTAGGCATAAGCCACAAAACCCAATAGGTTATTACAGCCATTGTGGCAACAAGTCATTAAGGAAATTCAGATTTGCGCAAACGTTTTGTGAGGTGAGCCTGGGAGAGCAGACGTGACTGGATGACAAGGCCACTGAAGCAGTAACACTGAGCGGGCTCGAGATAGGGACGGAAGCCTGCAACGGAAATAGAAAAAAGGAATATCATAAAGAGCGCGATCTTCTCATGCTTATTCGCTTGGAACCGAACAGTATGGACCACTTAGGTGATGGCAAGAAGCCTCTCCATGTTCTAGATAAAGGAATATTCATTAAAGACCCCCCGGATTTGTGTCCGAGAAGGAATAGTTATCAGCCTTTACGGTCTTGAACCCTAGAGGGGTTTTTACTGTATCGTGCCCCGATACCATCACCCCCGGTAAGTATACACGGGAGGAAGTCGTTAACCAATTTAAAAAGGAAGTTGTTAGATCTGGACTGTCGGCCTCTGAGCCGCCAAGATTCAGGTTTCTTCATCATCCTATAAGAAACCTATTAAGACCGGTAGAAAGAAGAGCCGGGAAGGCCGTAAAGAATATAACAGAACCTAGGTGCGTTGGAATCTGAGAGTACTGGATCAGAATGCCCAACTTAAGAGTATGAAATCTTCCGATTTTGATATAGAAGGTGCAAGCAACTCAATAAAGCACCATTCGACCTTGGGAAACGGGTATTGATAGCTCATCTCAAGCTCAAAAT------------------------ATGAAAGTGTGAAAAGTTCTCAGCGCAAGTGTGAGACAATGAGCGAATGAAACTGAAATTGAGAGAGATTGAGTATCGCAAAAGATTCGAATAAAACAATTCCGAAAAGATTCTACTTGGCAGGGATATCCACTTCAAGAAAGATTTTGAGCTGAAAAAGCCAATTGTTGCATTTAAGAAAGACTTCGTGAAATGTGAAACACTGAATCTGCAAAACAGTGAACAGTTTGAAATGAGCGAAATCCCTTCTACAACGCTAAATATGTCTCCTCATGTCTTGAAGAGCAAACAAGATTATGTGGTTGAGACTGGGGATGAGATTTCACGAATTTGATGCGATGCCAGCAAGTATAATAAGGGGATTTTACTCCCGGTC----TCAAAATCAAATTCTTTTGGAGAGAAACAAAAATAGGGGAATTTAAAAGCGATTGACTGGGAACCCGACGCGCGGATCATAAGATTAGCGTTATAAGGGAAGATTCGCCATATGAGAAATTCTCTCGTTCTCGACAGAATTGAACGAAAGCTTGCGCCTAAAATATAATTTAATTCGTATCAAATTTACGATTAACCTCGAATAACAGTATGATTAAGTATACGTTTCCTAAGGACCGGGGTCGTGTGCGCGTCGGCGGTCTTGAATGAAAGCCAATGAGAATTTGCACGCCTATTTGGGAAAATATGATCGAGTACCAATTGGGGCATGCTTATGACTAAGGACTCCTAATTATCGCACCCAATTCTTACGATGTCGGCTCAGATGTTCCACAGATAAGCGTCATTATAAGACCTTTATTACTTGTTTAAATTTAAGCTTTTTCGAAATTAAAAAGTTCATTCAGGAGGACTACACCTCAACCAGTCCCCTCATCTCCAAGATTGGGGGATTGGCCATGATCTCGGTAAAAGGACTTCCAAGGAGAATTAGAAAAATCAATAGGTTATTTCGAGAAGCCGCTAGCGGATTTTTAAGAATCTTGACAAAAAGCGCGTTTGAAAAAAGTAGTAAACTCTTGAGAAAAACTCTCCACACCTCGGAGAGCATCGATCAGATCTTGATGGAGACCGT--GAATACACCAGAGAGAGATACGTGGCGGGTGAGACCAAATGTGTACACAGCAGACCAGGTAATTAACATTGCAAGAATACCTGTTTCCAAGCCAAAATAAAGGGAATAGATTAACATTCTGAGCTGAGGCAAAAGTACGATTGTATATCAGAACCGGGAACCGAAGCTATATAGCACTCCCAGGCCACGCCGTTACATTGAAACATATCGCAGAATACGAGTGGACATCCCAGATACCCACTGTATCAAATTAAACAACTGGAAAGGTATAAATTTAATATTTTCCGTCCAAGAGAAGAACGGTGTTCCTTTAACAAAGATTATTTTTAGCATAACTACGAAAAAAGTCACTAAGACTGGCCCGTTGACTAATTTAGAATAACTGGACTTGACAGAGCGTGCGAGTGATGTCCTCGCCTAACAAACGCAGAACACTTTCTAGAAGAAGGTACTTAAAAGTGTATTTGGGCACGGAGACGGTTGCACGTCATCGCATAATCGATAGAGTACGCTTGTAGGAAATCAATTCCAGGAGTCAGTACCGGTGTCAGGGAGTCTAAAAAAGAGTACGAGCGTAAGGCAGAGGGTATATGTTTGGACAGAAGACTAGCCACAAGTTTTCGAGGACAAAAATTTGAGCATAATCAAGGGTAAAGGTTCTGTGATTCTCTTCTTTTGGACGGGAAGTCCAACCTAATCCATACGAGACAGACGATCTGAGCCTAAGCAGGATCGATGGTGCGTTTCCCCCAATGCGAGACCGCAAGGGGTAGACTAAAAGATCGCGGGGAGGTATTCAATAGATTGCGAATCTGTAATGTTGAGCCCGACAGTGGCAGCATGGATGGTACCTTAAATGCGCCCACGGGGTCGGGTGTGTCCCGAATTCGCTCTGAGATTGACAGGCAAAGGGTGGGAGGACATAGTGGGTTGAGAGAAGGAATACCTACCATGACGGATATATGGCCCCAGACCCTAGAAAAGATTAAGTTAAATGATGGGCTCATACCGAGACCCCTGGTCGTTATTCAAATAAATACGGGTAGGAAGTCGGGCGTGAAACGAGCTTCGTTTAGCGTGCAAGAATATCATAAACGTCTCAGACTCGAGGCATACTTAAGAAACAAGCTAGCACCCCGAAAATGCTGAATTTTCGGGAGAAACTTTCGAACTTAGACGTAGGCAAAATCTTGGTGTTACTAGAAAAGAGAATAGCACGTCAGTAGGGCGCAGCAATAGGGGCGTTATGTTCATCTCCGGGAGGATGGCCGATTATGCCAGTAGGAGTTTCGTTGGGGGTCCGTGATTGAGAGTCATTGATCACATGACAATGAAAGTGAGAGCATACTCATAACGAAGGGTGCATAAGGAAATGAACAGGGAAGACCAATTAATCAGAAATGACTAGTTAATTGACTTAGTAAATCTCATGAAAGCACCGGATCAACCGCAAAGAGTGAATGTCTATCGCAAAACGAGGGATAAGTGCTGACAGAAGGTCCGGGTGTGAAGTTAAATGTACAGGAAGTCGAGAATGCCGTTGGTTGATAGCATCAAAAAAGAAAAGTACGCGTCAAAGCAAATATAACTTCGAGGCTTTCTCATGTGGCGAGTGCAAGATACCGAATGATTAAAAATATATGAAATGAGATCATTGTTCAACCCACATTGAGTCTCTCTCCAACTTAGGAAATCTAAAAATGCTGGGATGTGGGGGCGGATACTCGGCGAATAGGAAGATAGCGTTTGAACGGTCAGAAACGGAATCATGCGGAAAAATGCAACCATGCATCTAAGCAGGTGATTTTGACACTGGTTAAAACAGCAAGTGTGGGAGCATTACAACGTAAATGAAAATCAACCCGACTGGGGACGCTCACACGAGTGTGAAAGTATAAATGTCAGAAAACAAATTGCCGAGGCCGGTTGTGGATAATTTGCAGATGAAAAATCTTACCAAGAGAAAGAAAAAGTCTCTTAGCTGCGAATGGATACAGAGTACGTAAAATGATTAGTAAAAATACCAGAGTGAGATTACCAATGTTCGAGTATCAGACCACTTCCAGACGAGACACCTGCCAATGAGCAAAGATCGTTTTTCAGCCAAGAGAGGCGAGAGAATAGCTTATAGTTGACAAAGAATGACCACGTGACGA
Antrodiaetus_unicolor                     TCAGCCGGCACATTTCGGGCCGGAAGTTTAGACCGATAACTTCAATAGTCAAATCAATCCGAAAATACATGCGAAGAGGAGCAAGAAATCGTCCCTTTCATATCAGTCCGAAGATCTGTGCGGGGGAGACAATGAGGCGGACCCTCCGAGTCGCTGATCTCTTACTCCCCCGCATGAATGTCTACGCCCCCCGGTCTACGTGAGATAAATACCCTAAATCAAAGAGTGAAACACCTCCACATCGTAAGGGTCAGAGAGAATGTAGGTCGAACAATAGCTTTAACGCGGTGCGGCTGACACTAGCACTCACACAAGGAATATTTTATCGTGGGTATTATTGTATAAGGGTCTTCTCCCTCGTCCTTTGGGGGATCCGGGGGTACCTGGAAATATGAATAAGGAAGTCCTAGGGCGA------ATTTCAATAATTACTAGGAAAATTGATACCCTCATTAGATCGTGAAAACAGTGTGTCGAAACCTAAAAGAGATGGGCCGAGAAAGAGGAGTTCCTTGTACGGAAGATTCATTATATTTATCACTGAGGTATAATGCGTAAGGGTCATGTGAATAATCAAGCTCCTTGCGGGTCAATCTAAATGAGGCCGTATATGAAAATATTAAGAACAGGACCAGCCC----TGTCCTCACCATTAAACCCAATCCTTACTACAATACAAGGATTAAAGGATATATTAATAGGCAGCCTCGCAGGTTAAGTTTCATAACTCATGGGGCTCCCTACCCCCCGAATGCTTCATTGAGCCGTTTTAAAAACATGTCGAAACCGATAAGAGTTGGGGGGAGATTGCGTCCTATTCCTTCAATGCGTAATTGAATATATCGGTGAAAGAAATAATGTGCATAAGGCACATTGTGATACGCACGATTCCCTTTCCGATAAACTTGTGTGAAAGATTATGTACGCGTCGTTATGCTTTCTTCGGGTAGGATCTGCAAATTTAAGGAACCATTA--AGAATTCATCAGAGAGAACTCATTAGGTAAGGAAAGGCTCACAGGTGTAAGGGAATTCCAGATACCGTGTGACAACTAGAGCATGTGTGGGCGGGGGCGGCTCGGCGCTTGGCTGTCAGAGGTTAAACGCTGATACAACTTTCCACAGTCCAACGTGCGCCAGGGGATAAGCGCCTGGAAATGACCGAGATGAATGCAATTAGAACGTAAGGTCGATGCTGGGACAGAGCATCATAATACAGGAGCCCAAGCGTATGACTGAAATAGGATCCTTAGCGACCAGAGGAAATTACAAGGCTTGGGGCATCTAAATTGGAAGGGGCAGCCAAGTGTGTGGTGCGAAGACGGCATCTTCTCAACTTTAGGCATCTTCGTTGATGAATTTTGTGATATTGCTTGATTCTATGAAAGGGTTGAAGGGTATGCCTTGTTGAGAGGACTTCAAGTTAGGCAACAACGTATGCACGGGGTAGGAGACTTTTTCTGACTCGCCAACTCACGGGAGGACGCATGTACAGGCGGCTCCAACAGACTGATTGTCATTCACCACGGATTAGGGCGGTGCTATACGAGGTCAGGGGAGGGGTTTTATAAAGGTGGGAAGTTATGACGTAGCCCGTGCAAGACTGCTCAGGAGTGTTCAGGCATACATGAATAGGAGGAGGGTGGGCCGAAAGACAGTTACTCATTCACACTCCCCGACACTGCTCAGCTCCGGATTCGAACGCATATTTGCGGGTGAGTACCGGACCATCCGTTTCCACGTCATAAAATGGGGATCCACAATACGGGGAGCATAACAGACCGAAAGG--GAGTGTGTCCGGCTTAGCTGGGGAGCGCTGGCTCGTCAGGGCAAAGTTGGGCAATCTTCTGACTGTGTTTGGAGGCTGGCCAACATGCGAATAGAACCGGGAAGATCTGACTTCTCAAGAGGGAGATCGTGCAACTGAAAGTAGCAGCGAGGTCTTCTACTCCATTAGTTAGATCAAAACATCAACCAGCGCGTTTCGACGGGAAGCTGCGAGGTGAAAAATTCGATGTTAAGGTTCAGATTAATTTGGACGGGATGTTGAAACGATTGTGAACTTGACTCAAACTATTTAAGCGTCAACATTATCGCGAGCAGAAGAAGAGGGGCCAGCAGGAGATTAAGACGAAGAGATAGATATCAACCTTGAGGCAGCAAAGCCTTTCCACATGAGAACAACTTTCTGGTGAAAAAGGAAGTACCTGTTAAGCCGTATGACAACCTAAGAAAGATGTCCAGTCCCCGCATCGGCTACTATAAGAAGCCCCCAGTGATACTGCGGAACCCTGAGTTAATTGGGTCAAACAATTAACTGGCTGGAAGACAAGCGAACACCGAATCTGATTTTCGAGGATGATAGATAACAGTGTATTGAATTCAACGTTTTTTCAAGAGGAAGTTTACTGGGCAGGCAGGGGCGTTGGCAGGTCGAAAACGTTTGTCCTCTTGTCAGGCTGAACATAGTGGACAGTGCGCGGCAGACACTGTCTTTATGAGGGGCAGTTGACTGGGTTAATTTACACACTGGCAAGCCCCCCGACGTTTTTACCAACCTTGTTTAACTTTAAGGGAAAGTATGGGTTGGCGCCGTTCATCGTTTTAACATGATCATTTACTTGGCTAAGCGGCATTGGCACCAAGAGACGTGCAATCTCCCGCAGTTCTCCTTAAAGGGATGAAATACCAGTGTGCAGGAGGGCACGTTGGCACGAAGGGGAGTTAGTTTCAGATACACAAGAAATGCTCCTAACAGAATAAAAATTCGTGTGGGGCATTGATCCATGGAGTACAAGTACGAAAGGGGTTGACTCGATCTATTTACAAGTGGAAGTTTCTTGAGCATCAACCTTCTACAGTGATTTTCTCGGAGCATTATGTTCGAATTATTAACATAACGTGCTTGTACCAGAAAGAGGTTTTGGGAATTTCCCAAAAAAGAATTTCACGAGGGCGCCCTT--TTCCGCTTAAGGCAAGTCTAAGCATTAACCTTTTGAAGGAGATGGATTATCGATAAAGATCTCAGTCACGGCACTCATGTTGGATCAAGGAGAATTGCGTTTCATCAGCCAAATGGCTATGATTCCGTATCCGACCAAATCAAGAGATATAGTTTTAAGATCACTTGAGAACTTCAGAGCATATAAATGGGCAACATACCGCCAAATAATTTGCTCCGAGGATATTAGAACTTTCAACGAGAAGCATCTTAGAAGCACGTATATGACAATAACCGAGCTTGACAGTTTAATTATTATGAATCTGGATTCTACGAGGTAGAGTATAGGGAAGAATGCTCAATTGACA--TGAATTACAAATTAGAAAGAAACACACTTCAAAACACCTCAAGAAATTGCGGTATCTAGGAATTTTAATCGTCAGAGCAGAACACTAAGTGCATCTGCAAAACTAAGAGTAAATATGAGGAAATAGTTAAGATCATCATTCCAACTTTTTGACGAGGACTCCAATTTGGAATAACTAATCAAGAGGGTGATTCCTGCACGTCGTCTGTGCAGTTGATATTAAAGATTTCGTTAATCCTGATCTTTCTTAAATTCTCGAGTATGAGTATCTGATTTTTAACGAGAGCCTAAATATGATCGAGACCGATTTTTGACGTTTGTACGCGAGAATTTATGACGTTAAGAATTGGAGTGCTTGTGGTTCTACTTAAAAGCCCGAATTTCAATGCAGGTTGAAGCAACACTAAAGTCTGTTCTCCGCATGTGATTAAAACTGAATCTAGGAGAACATAAGATTAAAATCTAAGAACTATTCTCATCGCGCGTAATACCCAGCCTGTCCCACAAAGGATTAAGAGTGACATTTACCGTAACAAATCGAGTATAGTAAATCGATCTTGTAAAAGGCAGAGGAA--GGAAGGCGAGCGACTATCAACGGGGACAAAGAACGTGAGTCAAACACGGAATACACAAGAGTATCTAAATACGTGATCAAGACATGAT----------GAAAAATAA--------TCGCATCTGGGATTCCGACTAAACATGTATGAGGAAACGGCAAAATGTAAAAGCCCGGCGGGAACAGAATTTCCACTTCCAAACAAAAATTCTGCGCGCAACGTGGAGCATGAAAATTACCCTCTGCCGACATTCTTTGAAAC--AAGCAAGAAAATCACCCCAAAAGCAATCACGTAACA----CCCCATAACCTGATAGAA-----------------------AGACGAGACAAAGAGTGCCTTTGTAGTTAAGCATCACAGCGAGAGAAA--CATGGCATATCCAAATAATCTTCACTATAAATGAGACAGCATGAGACTTTGCATTAAAGCGCGGAACCTAGAAAGTACGTTCAGATTTCCGAAAGTGCACCCGTTGAAAACCTTACTTATGAGTGGCCAGGCATATATGAACATTCGCACGTATGAAATCTCGAG------------TCCAACACTCATCCTTCGAATTAATCTTCCCTCCCTTCAGCT------GGAAATCATCTTGACCTGCTCCTGAATCCGTGGTCTGAGCACCGCA--ATAAATACCCAAGCGGCGCAGAGACATTCACAGTATAGGGCTATATTCCTCTAGCACCCATCCAGAGGTCCAGAATTCGACGAGTCCTAGTGCGGTA-----------CGCCTAGTCGATGAGCGTCTGCAACTATGACACTAACTCCCAGACCCAAAACAGAGAAAACA--CACCACCCGAATTTGTGGCTATCAGGGTCTAA------CAATGTGGAGGGCAAACAGTACATGCGATT--CTTCCTGTGAGAGCGATAGTGGGGCAAAGTTTGTGACTTTATTTATGCAGCGGCACTTCAGACTGTTCATTATTGGCATCGACCTTACAGATAGGATCTTCACGTTGTAGGAAGATCTAAAAGAGAGTACGAGAAGCTAACGTCGTGAAGATGTGACAGCAAGAGTATGAATGTTTCGGAGCAAATCGAAGAATGATAGCGCACATAAAATTTTCGCAAAGTAGAGCTATAAGCGTTTAACCCCGAGCGCACTAGGTCTTTTTAGCATTGAGACCTCTTCGACTATGCCTAAATCATGTTTCGAGGCCGCTCATGAAGATGTCAGAAGTTAGAAATGCGTGAATAACCATGTCGTCTGATTCACATATTCGTGAATCGACAAACCCGGTCAAGTCCATGACTATCGCATAGTGTTTAAGAGTGCACAGCCGATCCCCCGCACGAGTACAGAGGGCTCAGAGAAAGCATTCGATCATAAATTCTCGAGTGTATATCCACGAAAGTGCGAAAGCTCAAAGGTGAAG--GACCATGAGTGAACCCAGGGCCGACCGAAGGCTTGCGCGTTTAGGATTGCGAAACACATCGTGAAGCAAGGAGTAAGGGGCTCAAAGTCCTCCTCCATCCGAAGGGCTGCGAGTGTGTGGAGGAACTGCAGCGCGTCCCAGATGGTCCATATACAGGAGTCAAGCAAGCGCAGCTCCAGCCCTTAGGAGCTATTTCGGATCCTCAACGAGAAGTATACAAAAGCAAGGCTGCGGCCGTCAAGACCTCCGAAGTTCACAGCATTCGGGCGGGTAGCCATACAGATGAGAATAAAAGAGCTCCAGAACTCCTCAGCGCTAAAGACAGTAATGGCGTCAGACGTTCGTCGATTGATACGCCGACTTTCCAATCGACATATTAATCGGAAAAATAGCAGGGTATCGGTACCTAACGGAGGCCGCACCCTGGGTTCGCTCAGGGGAGGAATGGGTGCATGCATCAAGGTTTCTGGAGCCTCGAAAGATTCACGGGGAGTATTTCAGTGGGACAGAGCGGAATTACCAATGAGCCAGACTATAATCGCGGAAACTTAACTGTGTCAAGCTCCGGGCCCCATCCCGGAC----ACAGCCTCTCTTATGGTCGGCGGCACTCTTCACCATATGCCCAACCACCCCCCACCAA--GCTTCATCTGAACCAGCCCAAAGTGCAAGCGAGCATGAAATACAGAAAAGAGGAAAGCGCATGTCACAGGTACGACTTCCTTATTCCCAACCAATCCTCAGATACCGTGGTCTACTAGCAGTCAGACCTCTGAAGGCGTCACCCAACCTAGTATAGTACTCC--GCACAAGAGGACGAGTGTAACGCATAAAACCCCTCACTTATCCAGATTGTTCCAAGATACGACAACGGATCACCAAAAAACCTTCCTCCAAGCCCT--------------TCGGCCCTTCCCAAATGCGCCCCCGCAGCCGGACAACTCAAAATGTGAATACTTTCCCACTTCACTATCAGAGCGAAA--CGACGGAGCCAGCCGATCAGACCCCCGCATAACGCCATGCCCACGAGCCATGATAAAGGGGGTCAGGAATATCACATCGGAGTTAAACTTATGCACATGCATACATGAGTTTGATTCCGAATTTAAGAGAAAGGGCATAACCGGCGTTAATTACAACAGTTTTTTTAAAAAGAAACGGAATTGACAATCAAATCGAATGAGAATAATGCAAGTTGCGCGCTTGGATCGATATCTAAAAGGCACTTTAGTTGGGGTTGTGAGCGACAGAAATTACAATTTTAGACAATTGACTGAATAAACAAGAATTGTTAAGGTGAATGGGACGCAATTCAGGTCGTTTACTTGAGTGAAAAAACGGTTGAATCCCTGGAAGTTCCATGATAAACAAAAGAGTACTTGATTCACAAAGAGAGCGCGTTCTTATGATTCGTTCAGTCCAGGAGCTATTGAGTGACCGTAAGCTTGTGAAAGTTTGCAAGCAGATATCAGCACGGGAGCATGTATTTAAGATTCATGCTACCCAGGGCGTAGAATAAATTTCCTCTTATCACTCAGGAAACTTGATAAAATCCTTACACGTCTAGCTTTCTTTCCCAAAGAGGCGCAATTTTTGTTTAGTTGACCCCATAACAGGCAACAGTACATACTATTTCTTTAGAAGAGAGAGTACATGACTAGCTTCGAAGGAATAAGAAATTGAGAAACTCAAAGAATTCGGCCACTTGAGTATAGCGGTATAAGCGTGTCAAGAAATACGTCCGGTCTTACGGCAAGGGACCAGCGTACTGTCTACGGCTGAGGGCTCTTACCCTGAAGGGCTATTAGTCAAACCCCATCAATAGTTGAGAATTCTAGTAATTGCAGAGGGGGAGACAGTCTTGATTGAGTGAACAAAAGCGTGTCAACTTAGAGATGAAAGAGATAGGAGTTTAGATTGCAACAAAAATTAGATAAAAAGAATCAACCGTTAAAGAGA----GACTGTGATCGAGTGAGAGACCGAGCTATTCACGATAAATGAGGCGCACGGAGAGGGGGGTCACGAGAGATCACGAGATCTTGCCCACGAAGGGAGGAGTGCGAGATAGAAGAACCCCACAGTCGAAG----GAGAGAGAAAGAAATCAAAGGCAAACGTAAGACCGGATAGAACAAGAAAAAAGAAAGAGAAAAACCAACGGCCATCGCTTTTTTTACTGCGAAAAGGACAATAAAAGAAACGGGATTCATACGAATACAAAAGCGGGAATTGAAGAGATCGAAATCAATGGTGAGCGCGCGTGCAAAAGATAGAAAGCATGAGTTAAGGCAGGGAAGATCCCTCAATCCCACAAAACTGCTCTTAAAGAAGATAATAGAGAGGGAGAG--GAAGGAGAAACCCTAAAAGAGAAAATGAGTGAGAGA--TCGAGTATTCGGAGGCTCGACTCTTCTGAACACCGACTGCACAGGCACTTCTAGACGATGTTAAGCAAGGCTTAAAGAGCGCGTCATTATCGATCCAGGAGCGATTCCAGGCTTTTCTGACAGCGCCATGTAATAATGAACCCCAAGTAGAATAGCTTCAGTATCTGCGGCACGTTAGAAGCGGCAAGAACAGCTTAGGCTAAACAGCGACAGTTAGAGAAGGGTGAATTGCAAGACAATAATTACGCGGCGCTTCGTTATTAACACTGAAGGCTGTTGCTTAATCCTCTGCACCAAGCACACCGCATGACAGCAGTTCTAGGATACTTAGTCTAACATTCTAGCTAATCCCTGGAAATAGACTCCTGCTCCGTCCATATGATGCAGCACAAGTCTCTGGGAGAAAATATAAGAGGTGTTTTGTAAGGAGGGTTGAAGGCGAGTAAAAAGATTGGCAGTTGAGAATGTATATGGGCCAAATGCTCCCCCTCATCCCCACTCATGCTACAGAAACGAAAAGTCCACCATGCGTGTAAGAGTATACTTGAATGTCTAAAACCTTGGGTGCATACATGAAAGTTTCTCTTGTCTTATACAATCGAGGAG----GAGATCACATGTCCAAGATTGATTAGAAGCACTCCTAATCGTGTCAACGAGTATCCCGGTGTTTGACCCGCAGAAAACTTCACTATCTAACCCACTACGGGACTGTATACGGTTGCTAAGCTTTTCCAATAGTAGCCAGCGCAATCGAGGACGTGAGTTCTCCAAGCCTCTCCTCTTCCTCAGGAACAGTATGATTAAGGCCCGCTAAAGACACGCGAAAACGGAAGTTAGCTCGATACGCTCGTTCAGTATAGCCATCCAATTCAGTAATACATCTTCCCACACTTTTGGGGAGTCACAGTACATGACTTCAAATGGGAAACTCTAGAGGTATGTGCTCCCACCCGGCTTTGCATGGAATTGAAGGAGTGAAACATGCAGTTAAAGAATCCTGAGAAGACCTCCCGTATGCGATGGATGTGGATGAAGTGAGTCAATCCCAGGGGCCTGAATTCACCGGGATCATCGCTCCATTGATCGGGCCGAACCCGGGACAAATTGACTCTTTTATAGAGCGACCTCCACCAATTAGCACGCTCTCACATCAGATCTACGCTACCTCGTAGGTAGGCAAGCATATAGTTTGTTGAGAAATTGCAGAGCACCGGTCAGGCAAAGATCTCTTCATGAACTCAAATAGGAGATTTCAAGTAGATGCCAATTCTGGTAGCAGATGTGCTTGTCGCGA----ATAAAAGGTTCCGTATCACCACGAATCACAATAATTAAGCATGGTTAAACAATCACGTTCAGCAAAGTAAGTTTTCCAGTTCATAGCGGTGAGTGAAGAGACACCCTGTCGATTAGTGCGTCAGCTAATTCCGATTTTTCGTGAAAGTCACATCAAAT--------ACAAGATCGAATAGCAGACATCTTATCTTTTTACATATTGAAGCAAGTCAAGAAGGCAAATGGTATACGGCACACAATCCATGACATTACTATCGCGCCCAGTTCCAAATCACCGTGAGAGCATTTGAAAGAAACCAGATGTGTCACTATGTAGTCTCGTAATGGTTTAACACCTTCAGTCACAAATTAACAAACGTTGTACGTCCGTGATTCTGCCAACACAAGAATGACTCAATACCTGATGACAGGTCCGTAGAGCAGTAAAATCGAGACCCAGGAAATCCCAAATTTCTGGTAGGGAGCGAGGTTTCAGTAACCTAAGATGTCGGTCCTTCTGCGCTTGCTCCCGGACTAAATTGGAACTTGGTACGTATGAAGAAGGGATTACACCCTACCATTCCCTAATATGTGTAGGCTGGA--GCGAGGGCTCAACTCCGATTGAACCAAAAAGAATTCAATTTTAAAATCTTAAAAGGGAAATGTGTTATGAAAAATGTTAACATGAAAATAGTGGTAGAAGTGGAACTCAAGTGGGACAACACCACCGGCCATGAAATCACCTTTAAGAGAGGAGGCGAATAAGACACTATGAGACTGATAGTTTCTCCGAGAGCTGGATTTTGTGTTGTAGGATGTGAGACACTCCATAAAGAAGTGTGATAGGATTTGTAACATGAAGTGAGTTATTTTGATTAACTTCCAAAAAGACTGACATAATACAAAATTAGAAGCGAACATGATTATGAAAGAATCGAAACTTAAATCCGAGAAAGAACCGCTTGAACGTAAGAGAAACTAGACACTAGAAAAGAAGACGTCAGAGCGGTTTACAGGCAATCTATATGACAAAAAGAGAGGAATGCCAGCAGTAAAGACAGTCGCTTGCTAACAAACGCGGAGGGGCGGGAAAAGCCTAAAAACAGCAGACATTCACAGAGTAGGTCGGAGGGAGTA--AAAGTCTA--AATAGATACAACAGGGACGGAAGCCACCGGTTTGGGCTAGAACTGGAAACTGTTATAATCGCATCATGATAGAAACCCCCCTGTGATATTTTGAGACGTATGACGACTAAGCGAAACCTTGGATCAGGGAATGCAATCTTGGGATTATAAGTATTGTCGGAATTACTAACGTCCAGAATTAAATAAGTGGAGTTGCCCCATTTCGGTACACACAGATGCAGATTATGCTTCTTTGAGGCTCAGAGATTAACGGTAAAGAACCTAATGATTAAGAGCGAGGAGCCGAGATCGTTCAAGAGCTGGAAATATTAAAGAAAATCATATGTGAATTTCAGGCTTTAATCACTTGTTGCCGATGTCAAGTTCGTACTTGACCTTTGTACTTCCTCCCTCCATAAAAGAAACAATGATTCTCTATACGCGACCGAAAAGCCATCAATAAGTACGTCCAATTGGGTGTCAGAATTGGAGCCTAGAGATACGGACCCGCAAAATTATGTACGAGTTAAACAAATTCAAAGTCAATACGGGAAAGTACAAATACGAAGGAACATTTGTTAGAGTCCGTTCCCAGGAGAGGAAATCTACCTCCGTTATTAAGAAAAGATAATCTGAGAGACTCTGCATTTTGGCACCCTTTATGCGTCCAGAAAATGACTACAGTCTTAAAACATTTAATAATTCAGTTGTAAGTCCGATCAGGAGATGTGAAGATCAAGATCTCAATTAAGGGAGTGAATGCAAGGGAGATAGAAGGAAAGATTACGAAATGGAGAGGGAGAAATCAATGCACTTTACGTCAAGGTAAATTCGGAAATGAGTGACATTAAGAGAGGTACCCTAACTCAGGAAATTATTGCATGATGAAGCAAGCAAGAAATTTAGAGAAAGAGCTTGGCAGAATCAGATCATAATTCGATTCCAAAAACAGTATCACTAAGATGTTGATTTTACACACGAAACTGGGCGAGACCTGTATGCCTCTGAAAACACACAGCACAAAATTGACTTGTCCTCCCAGTCTATATCACTAACGTTTCTAAACGTATGAGGAAACTGAACCTGTGATTCCGTAAGGCTAAATGCAATAGTATAACCTCCAGGCCGCGTTAGATTACGCGTGCAACATAGGGGATGGGGGGCATAACGCTAGCAAAAAAACACGGCATGCATATTGAGAAGACGTACTCTCTCGAGAAGGTGTTCAAGCGCTAGTCTTTTAATCGCGGACCAACCGTGGCGTATCAGAGCAGCATCCGCGCCTGG--GCCCCGAACCCA--ACTCAGCCGAGAAAGGCTTCTCAGGAGAGATGAGATGAGT--TACATCGAGAATAACACGATAGAAGATTGTAAGACGCTGAAGATAGGGCCACACAACTCAAGAAGAGGTGTCGTAAAATTACGGAGTGCGCTTTGTGGAATTCCAAACATACGAGAGATTCGAAATTTGACATTGGGAATGCGAGTTTTTCAAACAAAGGTTGGTTGTAACTGAACAGCAAAGCGATCGCAAGCAGCTGATTACTTAAGAGGAATACTAGGTAGTTGCACCAGGGCGCCTAAGTAAAACTTCTCTGGTTCAAGACTTTGAGCGCTTTCATTTGGGAGTGAAGGCGTGTATGTGAGACGGGCGCCGTGGGAGGATATGATTTCAGAACAGCGCCACTGCTTAAAGTGACGAGGTGTTCTCTACAGTCCCAGCCGTTTGTGACCTTGACAAGGAGAGAGAGGCTCCGAAAAATTCAAAACAAAACATATTAAGAAGGAATGGCCCGCTGCGACTGGACTTGATAGATTTCAACGTGAAAATTTAGATTGACACAAACGGAAAATGAAAGAATGAGAGGAGCACATTGAGACAATGATAGCATTAGACAGAGCAATTTTCGGAAGCTCGCAATGAGACAAGAGCTATCAAGGAAGGACTAGCGGAGAGACTCGCGGAGAGGCGCGCACAGAATATCTAGCACACAGAGAATTTCGCAGAGCGCATAGCAATCAGGTCGGGGATTCCCGGATTCGGGACATTGGAACAGGACGTTCGGTAGGCCCCTCGGCCGGCCAAGGATATCAGGGCGGATGGATCCCCCGCATCCGTTGACA--CCCCATGGGCGGTTCCTCGGTCGATCATAAAAATGGGGACACGGCCACGGGGCCGGGGAAATCGGGAGCGGAATCCCAGAATATGAAAATGAGATACCATGAGCAAAGCGCGTAATGCTCAGGATCAAGCGAGATCTTTACCATGCGTTTATGAGATTAGAAGAGAGTCACTCGTTAAAGATAAAACTTCACATGCCTGCCTGGGTGAAGACAGAGGATTATCCTTTTACGAACATTAGAGAGAGAGTCTCTGCTTGCGACACTGGCATTACCCCTGTGGGGCCGATTGTCATGTTTTCCCCTTGAAGTTGCACGTGAGAACGTGTCGGAAAGCGTGATCTTAGACATTCCACACAAGGCAAGACTGACATATTGTCCTTGTAACGCTGCTCGGGATGTTACTCAGACTCGCTGGGTTTTGGGTTGTAGCCGTTTCGGTCCTAAACGACTAGAGCATTCGAACTTGCAGAGAACCCATGTCGAGGCGCGCAGAACTGGGATTGCCGGTGTGATTGATAGTAATCGACTATCCATTGGCACCTGCCAGAGACAGATCGTCGCTTTGCGTGAGCTGGTTCATTCGACTCTCCCAGAGAGTGACATTGTATCCATCTCGCAGCGCGAGAAATCTGAGGTCGTAATGTGCGAAATTAAGAATCAAAGCGTGGCCGAATACAATCGACTGTCCGCTTCAAACTCTAAGATGGAGCGAGTCGGCGCGCGCCAAAGTAAGATTTGCAAATTCCACGAATCAGACAGTATATACAAATTTCCTGATAAGATTGTGCGAGCAACACAGTAATCGCCTGCTCGTATATGGCTTCCCATCTGGAACAAAACATGACATTCTCCCTTTCTTCCACTAAGAGATGCCGAGTAGTTAAATATTCAATTGATGGTAAGAGTATGGATCACATTTCCAAGCTCTCCGCATGTGATTGCGGGAGCAATGAGGTAGCTGCATATGATAATCCTTCTGCGGCACTGGGTGATTTTGAGAAATTAAGCCTTGATACTGCTGTGACAGTTTGCATCGGAGCGCACCAAATTAAAACTGTGAAATTGGCCGATGGCAGAAACGTATCCAAGTTTAAATTCCAGACAAATATTCACGATACTGTTTTTGGTAAGTCTGCGAGCTGGGGCGAATACTGAAGTATCTCCACGTCTAATTGCGGGAAGGTGCAAGTAGTTAAGTGCAAACCTCAAGATGGCCGTCTGATCACGCTTGAGGCAGTAACCTGCTGAAATTAAAAGAAAGAATGAGTAGTATTGCTCGAGCTTGGGCTTGGGC--------------CAACCCAGTTGGGAGAGATTGAATCCCCCTAGTATC--TCACGGACGCTCAGTCGTAAGCTCAGGTTTGGAATCATCCGTGATATTAAGGAGCTATGGGGCAACTAGTTTGCCCGGCTAATAAAAATTGGAGACTACA--CATCCACCCACACATCCAAATCGGTCAACACCTCTGCACACCCAATAAAAAATTTTCCCCGCTCCCCAGGGCATATGAAATCCATACAAGCCCCCATCGCGGGGGCATAGCCCACAGA--TAAGAGTCACGAATATTCCCCATCGTCAATCAGTCATCTAAAAAAAGGACTATCAAGCACGTCACACAGGACGTCAGCCTCAATAAATAT------TCCAGCCCCAATGCCCATCACACAACATTTTCACATAGCATCCACTTCTCCATTGGTTCAATGGATGTTCAAACCACACCCCCCGGTCAACAAATCCCGCCTGAACAGGAGAAGGAGAAGACCCTTGCCATTATGGGGATAACGCCTCCCGACCGTGAATTCCACCAAACCCAAAACCAAGTCAAAAAAAAAAAAGGACCAAGACCCAAACCGTTCGCTAGCCTTTTTCGGAACCAGCGCATAAGGCAAACCAAGCAGTTGGGAGTTCAAATGTGCTCATTGGAAGTTGAATGAACAAAAAATAAAAAAAACGAACGCAAAAGATACTAAGCCTGCGCTACGGCACCTGTTCAA--------------------------------------------------------------------------------------------------------------------------------------------------------------CACACACACACAATATGGAAAGCCCCCAATATCAGGAACAATGT--CCGTCAGCCACAATAAGTATGGAAAGCCCAGTACCAATAAGCGTCCACCAATAACATCAATCAAAGCCAGTACCCAAAATTCCCGCTCCACAAAGTAGGGGGGATTCAAATGTTAGAGGGTGCCAACCGCATGATCCCGATGGAAGGATATGAGAGGATGGTGTTCCATGAGGAGTTTACCATGGTACTCAGCAGCTCGGACTAGCTCGTAAATACGAGCAATATTACACACAAAAGGGAATTTGACTAAAGGACTAAAGGAAAAAGAAAAAAGGAGCGTAAAAGTATGCTCATACGTGGAAGAGTAGGCCTTTCCGAGTGTAATGATCAACGAAATTGACTAAAACTGTTATTTATTATAATAGCAAAGCACCGAATGCATATGCGTAAACTTGTAAGATGGAGAGCAACCTTATCGGCTTGCGTCGACATGGTGATCGGTGAAAATACGATATTTGGACCTTAGAATGCTAAGAGAGACCTAGTAGAAACGCGCGTTCGTGCAACTCAGAATAAGCCACTGTGAGACAGGTTCTGACATTAGGATTCTTCGATCAACCATGTGTGCAAGCGTGCGCCTTCGAATAAGAGCTCAGAGGGCACCTTATGAATAAGCCAACATAAAACTCTACGCTTAAGATGACGATGGGCAGTTTATTTGATCTTGCAATGATCCAAGAGAAGGAGCCAAGATGCGAAGGTACCCCGCTGCCAGCAAGCGCGTGTCTTCGCGTAAGTTTATAATTATGAATATAGCCGATCGATTGTACACCTACAAAATTGCCCCCTTGTACCTCTTCAGGACCGAGTCATAGTGCTTCGAAATAACTATGTCAAAAGCCGAATTTAACAGAATAAGTTTTTGTAATAAAGACCATTAGTAATTGAAACTGAATATATCGTTGCTCCAGCAAATGCCAGTCTGCGACTAAGATAGCACGAGTGAGTGATTGTCGAAGCGTCGGCATGGAGTGGCATAAGTGACATCGCGAAGTGGTAGACTTCTGATTATCAACAAGTAATAGTGTCAGAGCATGTGTATAAGAATTTAGAATACCAAAATAGAAGATATTCACCTTGGAAATTGAACCTGAGACCGAGCAGGCTCATATTGATATGGGATAGCGAAGATGAAAGCGAGACTTTGAAGTTCTGAGGTTCAGAGAAAACCAGTCACTCATTCTACGCATGTAATTTTTTAAAGCCACGAACCAGACTGTCACAGTCTAGCTGCACCAGAAGGAAACCGATTAGGACGGGTTATTATGCGTTCTTCACGACCGCGCGCAAGAGTGTCTGCGAAACCCTATTCGAGAACGATTCTGACCTCCTTTGAGACTATTGCAATAGAGCTGCTCGTTACAAACCCCTCGCTTGTGAGGCGCTGGACCGAATCTTCCCCAGCAAATCTTGGTCGAGAGCGCGTCCAGCCAAGTGCAAGACACCACGTATCCACAGGGGAAGCTATGGGACTCTAGATGACTAAGCCCAAGTCACCGTGCAAGTGCGCGTGATTCTGGGGGGTTGAAGTTCTGGGGGAGGCTGCGGCTTTGGGAATTTGGGTGGGCCCACACTTTAACCCCCAACAATTGCTCCGCGCAGGGAAGGCTGAATACGGACTTACCGCGAAAACAATTTATGACTACATAAAAAAGCATCAGCATGGGCTTGCATCATTAAAAAAAGTTGGCTGCCCGCCACCCTCAGTCCGCCCCTCACCAAGCACGTGAGCAGCTCACTAAACATGGCCGTCAAAATGACCCTACAATTCAGTGCATAAAAAAGTGAGTTTTATTAGTGCTGTCCCTCAGTTTTGACGAGAGGATATGAAAAGGTTTTTGCACTGAAGAATCCGCCAAAGAGTCATAACATGAAAATCCCTAAACGACAGTTCCAAACTCAAAAGAAATTTACATGCAAAGAAGTGAGGCAGAATCTTACATCCTAATTAGAAGGATTGGTTTGCGAATAAATCACCGGGTTCTCTTACCTTCCTAATCCGGCATGAGTGCCCTCGTCACAACTAGAATGTTTCAAAATAAATACAACTTTCGGTTGCGTGAAAAAATTAGAGCGTAGCCAACGCGTGCAAACACGGGATCGAATGATTCTCAAAGACCGCAAGTTCAATCCTAGGGATTCGTATGCGCGAAATAAACCATGCCTTTTCGTTTGTAAAGGGTCCGTAGAAGGGGCAACTGGGTGCCAGCCTAGACTGGCCATTTCACACAATCACTCTTGCATACAGAAATGACAAAGGGGAAGTTGGTACTCACAGGAAAATATTAACGTCATGTTCGGACAGCGAATTGTGGATACTTCGACTGTTGCACCGCTTAACCTGGAGTAAGATCCTCCAGATAAATGATTGCGTCACAAACACCGAGCGTTTTTGAGCCTCAAAGCTCTTAAGGGGCTGGAATCCTTATCCCGCTTATATGGAACATATCGAATCTCAGATTGTAAGGCATTACGCTCAGACTCATATGGATAAATGAAAGCCTTTGAACGCGTGAAATGTTGAGTAAATGGGGGCGAACACGGCATCAATTGGGGGGGAGTAGATGAGCGATACCTAGCCAGCGCATGTGCGAGGGCAGTTTCAAACAAGAAATTAGCTGAGTTTCATGATTTGGACGTTCAGAGAACATCTCGGCATTACAACTGGACGCGCGCAAGCACAAAAAGTTTCGTTCTGCTAATTAATAACGAACGGATTTGGGTCAGTTCGGCACCAAGAATAACACTGTAAGGATGTATCAATAGGAGGACAAAACTTCGAGAGAATAAAAGCAAAAACCTAAGCAAATCATTGACAGAGGGTGTAACAAGGAAAATCTCTCAGTGCGCCTGGCATTAAACCCGCGATGGAAATCATGAGCTTTCACGCGAATGCGCGTGCGCAAGTATAAACAACCGCATGCGCGTGGCCTTCATCACCCTACTGAGACTATATGCGTATAGGTTTAGCGGTATATTCCTAAGAGTTTAATGCCGCCTAAGCTTGTCGAAATGC----CAGAGGTAAGGTATCAATACCCAGAGTTGTTAGCATTTAAGAACCTCATTTAGCTTATGGATGTCCTTCTATTTTCTTTGGTAAGTTTATGGCAGCGACTGCGAACCCGAGGTAGTCCAACATGGATACAAACACCATCGCGTTATAGCGTATTGCCCAAATCAGAAATAGAAAACTTCAGTCTAAGAGAATGAAGACGATGAGATTTACGAAAGTAAAACTATGCGAAGGAGATAAGGGTGTATAATCCACCAACGGAGCGTAAGAAGCAGCAGAGCGAAATCGAGAGATTGGTAATGCGTTGAGTAATATTTATTTGCGGATTGTTTGCAGCCTACCCTCACTACTACGCTCGAAGGCAGTTAAGGGTTTCGAGGCTTCCTTAAGAGTACACGCCATAGTCTTTGGTATCTTCTGGGAAAATCCAATGAGAGTTGAACTGCCATCAGATGATCAAAACTGATCATTTCAGGTCAGATACAACTTTGTGATGAACT--AAAACTAATCCACATATTGATCGTATAGGAGAACTCTTCAGAATTACAGCGTCTTCTTAAAATTAATTAAGTGATAGCAAGTTCAAGCCTACTCGCCTAAAAGAGAAGGTTTAATTGGCTGCTTCAGTGCTCGTCTCAGGGACTACCCTTTTGAAGATGAGAGTATGTCAGCGAGAGTGAGGAATATTCATTGAGGGGCTGGATACGCAAACATAGGGGTTACGTTGCGAGTGTAAAAGCCCGCATACGTGACAGCGTAATTACAATATTCTAGCGAATTGTCAGCGTAAGGGCGCCACTTTGAATTTAAATCTACACAAAATTCATTCCGTTCATACTTGCAGAAAGGCTTTTCCCAAACCTTGTCAGTCGATACAAGTTTGGGCTCTTGGCCTTACGTACGCGATCGCGTAGCTACGAGAGCGCATTGAGAAAATCTTCATCGTAAGGAGGAATTTTATCTTAATTTTGA----------AAAACCCTAGGGTTTAAACTCTGTACGCCTCCAGAAGCGACCAGCTGTGGAAACGGGCGAATTTGTAAGTATACGAGTAGGTGAAAGCGAATGGACATGACGGACAGCACTCGCAATCATAAATGATTCCAACTCTGAAGAATTGAGCGATACACAAAGTTTATAATTAGCTAAGAAAAAGTAAACTCATACGCCACAACTTGTCATTTTAAAACAAAAAGAGAATACTTGTGCGACCGATCTTAAGTTAAGTTGACTGAGTTAAGAAGCAAGATTAATAGCTCGGATTAGAATTCCTATGTGGGAGCGTATATAACCTTACTGAAATGGCAATTCTTACTTCCACAACCAATTCCAAGTATGAGACCTTGCCCAAATGAATAACATTTTAGGACAGAAACGCCTCTCCTGTTCAAACTTTCGTTTGTTTACCCTTCTATTTTTATATTGATCGCTGGGCAACTTCAATTCCTTTCCTTCGCATTTTTCACTGGTTTGGGATCTAGTTTTGTATTTTGTTCATTAAATTTACACTTAATGTTTCGGCTGGGTATACTTCTTCGGCACGCTTTAACGTTGCACATAACAAGATTTTAACCCCACTATATGAGGTGGAAAGTGCGAGTAAAAATCTGACCCTGTCTAGAAGGCTATAAAGGTAAGAGTTTGATCGAATGCGAGGTTTCCATCCCAACAGATCTCCTCAATGAAAACTTATCCGACTGCAAGGACGAAGGGGATTTTGCCTGACTGGGGACAATTCGGTATTCCTAACTGACCGACACCGGGATTCAGTAATATAACGTCCGACCTTCGCTGGAAGGGAGATTTTGATTCTGCTCTGATTAGATTATAAGAAAAATTCTGAAAAACTCCCTGGTTTGTTTCTTCCATGTCAAAGCTTAAGTGGATCTGTACTGACAAAGTTAATGCCGAGTGTGGAAGAGCGTAATTCTAAGAGCATGCAAAGGGGAATGAGTGAGTGTGCGTGTAAGAACACGGACTTATAAGGGCTATTGATGAGTGGCATGGCTGTCTGGACGGTGAAGCTGTACTGAAAGTGAAAATGAAATGGAGGAACAAGGGATAAGAATGTGTGAACGATGGGGCTTGGGAAAGGGTTTGATTATAAACGATAGACGGCGTGAGACATCTTTTGTAATCTTACTTGAAACTTTGCGGAATTGTGGGACTGCAGCAATTTTTAATTATTCGAAACTCTTTAAGGAATTCCGCGACTTCGGAAAAACTTACGCGCAAATTCGAATGAAGGAATGAGGTTGGACACAAAAATTTCGAGTTGGATAAGAATACGAGTGAGCGCATGTAATAGTTGGCGTATACGTCGGGGCCGTTGTTCATTGTTGCAATTCTAACGATAAAAGAGAGTACATGCATGAGGTCTTTAAAAACACCAATTCAGATTATGTCATTATTCGAATGCCCAAAGAATTCGTTATCTGCGAGAGGAGGGAAGGGCGGCTGTGCGCGTGCGTCGTTAGGAAGCAGATTATTCAATCGCCAGAGTCATCGCCTCAATTTCATGATGCGAGAGCGTGACATTCAATAAAGGATCTTACAAGAGAGTAACAGCCCGGCCCTCAAGATGGTTGATTGGGAATAATCCATTCTAGCTATTTCATACAACAAGAGAGTGTTCAAGAGTCAAAATGCCTGTTCCAACATTCGCTAATAGACCTGAAGAATTTTCAAAATGCATCAATGTTCGAACGGTTTGATAGAGATTTCGTTTTGATCCTGTTTTTCAGAGAAACGGAGGTTTTCGTTATCGATGCATCATTCGTACCAATTGGACGAGGTAGAGTCTTAACAGCCCCGTATTATAAAGAACACAGCCGGCTGGCATATTTGTCCATTGGTTCCCTTCTGTTTCTCGTCCTAAGACATTGGGTCGATAAAATGAATTCCTTTGAAAATATCTGAGAATAGGCGCAAACCCCTTTATGTGCAGGCGGGCCCATGTGGCAGTGAAGCTCAAGCTCAGACTTGCGACCAAAATTGCTCAGTGAGGCAAGTTGCGCTTTGTTGTTCGTCCAACTCCTCAAATGGGAAGATACCTCCCTGGACTGCTGGATCCTCTTCCTGGTACTTTAAAAGAAGAGCACTTGTCAGCGCGGTTAGCAACTTCAGGCATTAATTCTTCCTTGGTTCATCAGCTTGGTAGAAAATATAAAAATCAGATGTTGATTAGGACGTTCTGAAAATGAAGTTGAGATTAAATATAGAAGGAGTTAATCAAGAGGTGACTAGAGTGGGAATGGAAAAAGATAGACTCGTCTTTGAATTTACTCGTATGTTTCATAGCCCAAGAGGGATCAGGGTCGTAAGCAAAATCCCTATTGAAAGTAATCTGTTGGTACTCTTCCGCAGTCCTCGTAGATGAGCCTCATTGAAACAGGGTTGTTCGATTGCTCTGAACGCCACTTTAAACACCTAAGAGTGATATTGGGTTGCTCAGACATTACATCTAAGCACGTAACAAGGACTTTTACAAACAATAACACGAACTCAGTGTGAATTCAATGGTGGGTGGGGGCAGTAATCCGATTTGGCGAAGTTAAGACTACGAACGGAAGAGAATAAAGTTAATCGATTGTTCAGCTAAACTCGAGCGCTTTCGTGGGAGGGTGAGGATCTTGGTAGTTGGATGCGAGAGGTTGATTAAGATTATGCCTGTATTCACGGCAGAATGAGATCTCAATTCTGAACATTCGAATGTAACAGGATGAAAGCAAAAGATTATCAGAAACAGAAAATCTCAGAGGATTTCGCAGTCCGTCTGGTCTTGTTCTGTGTACCGCCGAGGAACGGATAAGGAGAGTTAGTTTCTCGGGCATGAAGACGAAAATTAAATACAATCAATAATCAATCAAAGAATCGATGGGGACAAGTTGAAGGACTCAAGCAATCGGAACAATGCAAGAGGGAGGAACCACGAATAAGAATACAAGGACCTGAGCGTGAAGACACGAGTCCTTTTAACC---GGCCGAGCGTGAATTCCCAACAGAAGGGGTTTAAGAATTTAAAGGGACGATCAGACCCCCATAAGCAAGTTAGTCATAATGGAACTTTGAGGACGTTTGATCAGCGGAAAGAGATTACTTACCTGGCTGGGAGTATAAGCTGGAATGGGTAGACATAAATGGGAATTGACTTGTTGGGCCGATAGCTAGGGCCCGGAGCCCCAAATCCCCAAGCACTTGTTTGAGTGATTCTAATGGACTCAGATTAGCCGAAAGAGGGGATCGAATTATATACGCGGTAGGTAGTGCCCAAGAGATCACGTGAATCATTATGGCGTTAAGAGCATTTGAGACGGAATAATTGATTGAGAGCTCGACAGGATGTAAGGCTGTATGCATAATCCTAAAAGGGAACGCAATATTTTCTCAATAGCTTGG--GAGGAATCGCCTAAATCCCCGAGCAGGTGATAGAGTACCTAATCTTGAAAGCAAGAAGTGAAATACTAGAGAAATTGACATCGATTGTAAAAAAGGACCATTTTAAAGGAAATAGATTGCTCAACATATCAAATGTTCTATTCATTGAACAGGTGAGAGAAAGAAACAAAAATCTTTTCTGCGGTACTAACTGCGCTGTGTTAATTGACATACAGAGCATAAAATGAAAAGCTCGAATGATCAAAAGTAAGCATTTAGAGGGCAGCTTATGCGAGGGATAGAGAGCAAATGATTCAAAGCTTACGCGACCTCAAAAGCGCCACACATTTTCATGCAGCAAATAACAGTTTGAAAGAAAAAACTAAAAAATTTGAAATTGCAACAGAGCGAAAAAGGCCAAGGGAACGCGAGACTAGGGAATATGCGTACGTACCGAACTGTGACGGCGGAGAACTGTCGTCCATATGGACTTTGTATGGAGTTTTGAACGACGGAGGAGATGTGCCGATTTGGAGTTGAGGGGTCCAGCC----------AACCGACTGTATAGCCGATGATCAGAGGAATATAAAATAACAATATAGTCAATGAAAATGACTGCTCAAA----GCCCACATTTCATTAGTGGACACGGTTGCTATCACCGACTATAGGC----GTAAGAAGGAGTGGTGAAGCGCAATATCGATTTGGGAAACCTCAGAGGATTCCAAGCTGGACTTAACCATAGCCACATGAATACGAATCGATATACAAGGCCCTCCGATCTTGATCCGGAAGTGCGAACTATCACCATAGGACAGGGATGGCGCTCTGGCTTTCACACGCCTGCTCGACGTTGCATGATCTTGGATGACGCTGACTTCCCCACACTTTTCTGCAAGAGGGCAAGGCTGGAGGGGCACTGAAAGCTGTTTACTAGAATAGGGTACACGAGATGTTCCTATCAGGGACAAGGGAAAATCGTGCCTTAAATTTAAGGGTGAGAAAAAGTCGTGTCGAGGACGATCATCTTACATCACCCCCTAAGGTGGCCAAGAGAGAATATCGGAATTATAAAGGCCGTCAGCGCTTCGGTCAGGGATTTTAGTAAAACGGGTTAAGCAACCACTACAAGACTTC--GAGCTTCGCTCAGGTGCATCGTAGATTTGGTGGGGTGAGTATAAAGCACCGTAATATGGTTGGCAATCTGGGTCTGTGGGGAAAGGTATTCGATCTCGGGGAGAGATGGAATGAATTTATGTGGGTTGGCAAATGAAGCAGCGCGCATTCTTAACCGTCGATCTAAGGGAGCGAGAGAAAGCGAATGCCGATTCTCTTATGGGCATGCATGGGATTGTAAAGACTTGGCCAAGGATGAAAATTTATTCGAGGCGAACAGGAAGTGAATACAAGAGGGCACATTTCGTCATGGGTGAAACCGCGCAAATCTGTGAATTCAAGTCAGAAAGAGTGGGAGGACACAGGTGCGTTTGCGCGACTTTAAGAGCGAAACTATGCATAATTCACCCAACATGTTCGGTAAGAAGCGCGCGAGGAGGAGCCTACGCGCGCAAGACAAGGAGACCGAAATTTGGAGATTATAAATGCAGACACTTAGTCAAATTTTCCCAAAAGATTTTGCAGCTGCCTATGGGTATCGCTAAGGTCGGAACTCATCATCAATATAAATCCGGGGAACTTCGATCTTTTGATTGGTTTTTTGAAAAAATGGGTAACACCAAAAGTAAAAGCCGATCTATGCAAACCCATGAGCGAAAGTAAATTTGGTCCGGTCGGTGATCATGCAAGTGCGAATGACTGCGAAAGAAAATAAGAAAGTGAATATTTAACAGAATAAGTTTATAAAGCATTATTAAATACCGACACTTTGCGAGCGGGTATGCATGACAGCGATTGAGGATGAAGCTGCCTGTACGGGCGAATGTTCACTTGGCACCGAAAGTAAATGGCATGGACTATGAGAGTATATGGGAGAAACTCTAGTTTCGGGTCCATGGGAGCTGACATGTTTCGGGGCACCACAATTTGAGAGCGACGTCCTCAGAGCTTTGGTTTTCCAACGTAAGAACCGACGTTAGGGGGGTGGCGAATCTATGCAAGCATTCCGTTGCCAAAACGCGGAAGATCTTGCATGATCTTGTAGGCTTCACAATCCATATCTGCGAAAGGGGTAGAAGGCCATTCTTCGACTCGGCGCCAGCGAGGAAAAACTAGGTTAAATTAGAGGAAATGAGAATGATCTTGGGTACGATCTAATGTAACGCAGTTTTTAGGCTCGAGCGCGAATATCTAGGTGAGAATATAAGCGCCCAGAGCGTCCCGAGAAGATGAACGTATGAACGTGAAAACCTGGGCCCTCCCGAGATTGCGCTCGTGTAAGATCAGGCACGATCGAGGGATGGAAACTTCTCGGACGGTTCTAGGGGTACTCCTACAAGCTTGAAAACGGACAAGTATATGGGGTTGAACCTGACTATGGAAAAACATGAATTTACGAGGGACCGGTTCGAAAACGTCGTTTTCGAAAGTAATTTCCAGTTTAGGAGCAGGAAAGCGAAGGAGAGAGAACATCATAAGAATTTTGAGATTCAGGTTGTCACTGAGTTTGAATCTTCGACAAGCATCAAATCAAATTAG--ACCTTCGAGAGTACAAAAAGTCTTGACAATAAAGATTGGAAACTCCCCTTGAGAGCTCGAGAGACAGATTATAAGTATTCGACATTGAGCTTCACTTCCTAACC--GAAACTTTCAGTCAGCTCATTCCTTGCTCAGATGGTAACACAAGGAAGAAGGTTGACCAACTCTTATCAAGCATAGAGCTGCGATTACGCAATCATGACATTCAAAACGCGATTATCTGTCAACGAATCCAGAATCTCATGGCACCACTACGGTTGCTCGCCTAAATGAGTGGATATTCACAGTTTGAATGTTAGACGCGCGAGATCGAGACCGATCGTACCCTTATACAGGTTACTGAGCTCAAAGACACTAATCAGAGCTTCACTCTGTCCATCTCACTGCGGCTAAATCCTTCCGTCAGTACATGGCTTTCAAGTCGTGACCATCAGTGAGCCCCCGAGAAAGAGCTCGAGAGATTTAGTGTGAAACCACCTGATTGAGTTAGCAAAGTATCGGCTGCAATTTAAGCTGTTAATGCGACATGCCTCTTCGATGATCTTAAATGCCTTTTAGTCAGAACTTAAGTAGATTACACAATCAAGAATTCTGAGCGCGGAATCAATTCCGAGTACGGGGTTAAGGAGATCTCCCTGAACCATGATGAACAAAGAAAAGCGCTTAATTGAAACTGAACGACTAAAATAAAAGAATCATAAGAAGATAGCGGGCAGAGACTGGGACATATTGATGGGGACTAGAAGCCTAATGTTTCCGGCCGGATATGACAGGGAACAGTGTAAATTGCTAAGTATAAGTAGGTTATTCAAATGTCCAGTTTACTAGTAAAAGCGAGCACCCGAGTGCGAGGATGGAAGAACAACAGGGTTTACAATTAGTGGCGCGGTTGCGATTGCACAGAATAAATCGCGCAAAATTTTCAGCAGTTGACATGGATTCCGACTCTTCCCAAAAGTGCATTAGGGGCTTGGCTTGCTCTTGAAGCAGACTTTAAAAGTATTCAGAGTCTTAACTTTTTGACTGACCCATTCGGAATATTTCGTTTAGATCAATAGCTCTGTTACCTCTGAGAATAAGAAATTCTCTGAATTATTGCCACAGTAGACCTTAACCAATCGAAAGGCCTATCATATTAGCCTATTTCGCGAATAAAAATGCTCGCTTAAACACATATGCCTGAGAGACTATCATTATCTGAGGCAATCAGCCGATGATCCAAAAAATTTTAGCAAGAATGACAAGAGACACTTGACGGCTTAAATGGCGGATACAAGAGACACGCCTATTTAGTCGCATCTCGAACAATCAGTAAAGCCCCAGGAGGTCCAGGGGGAATAGATGCCCGGAAAG--ACCCAGACATCCCGGAAAGCGCGACACTGGGATTAAGATCCAAAGGGGAAGAACCTACACGCGCGGTGCCGTGGGAAATTAATCGCACGCGGCCAGGGCCTTCTCTCAGAGTGTTATTGAGAATGCCATTGAAGGACGATCCGACGGTGTCAGCAAGGGCGGGCTTGGTACTGAATACCA----GAATAGAATATGAAGCAAATTTAGGAGTGGAAAGACCCTTGCGTAGTTTCACGTGGGGGAAGGGTCGCGAACGTAGGACCCGGGTTGCGTAATTTAACGAGAGGAATGGACTGTGGAAAAACCCATTTTTATAGGACCTTCTTTCCAGTTATCAACCAAAAGAACCGTACCACTAAGAGTGAATTTTGGATTATACTTAGGCGAACACCACAGTTCTTTTTTTCGAAGGGATCCGAGGTAAGCAATAAGGTAGGTCCAACTTAACTATAAGAAATGCAGCGTTATGAATTCATAAAACGACAGGATAATGCTCCGTGAAAGCAAGATTTCGGTCGACCGATATCATCGGATTTAAAGCATGAGAGGAATACCTCTGACTTTAGTCAATATACTTGAGAGCGAAATTCGTAAACCTTGACTACAAATTGCCCATCGATACCCTAAAAGTGGAAATGTTTAACGAACCAAAATATTATGAGTGACAATGCTTTCCCGCCAATATCCGGATGACCAGCCGAAAATCTCAGGCGCTTTGCTAACGAACCAAGCAAGCTGGACAATTCTCAATCCGTAATGCCTAAGGCAGGCAGAATACAAGGAGGCCCAACGTAAGAAACAGAGGGCCCAATATACCAAAGTTAAGGCCGAGAGACCACTGAAGATCACTTAATGACGGATGGACGTTAAAGGCGAGAGAAATTAGCAGTGGGTTTTGAGGAGTCTAAGCGAGAAGGACGCTGTAGAAATGTAACAGTATGCGCAAGATTATCAGAAGGCGTAAAATTTCCAGCGACCGATAGGCGAGGT--------------------------------------------ATGAGATGCTTTCCCCAGAAAGTTAAAATCGAGAGATGAATCAAAATAACAGTGACGACAAAACTAAAAAACTCACAGTATCTGAAAGAGCTGGAAGAGAAACAAAAAGATTTTAGAAAAGGTCTCACGCAATCCCACAGATTTGGGTTCCTCACGAAGAATAGTAGAGATTTCAAAAATGAGCAATTGCGAATGAATGAACTTCGTCGAGAATAATCATTTGCCTCCGCATTAAGGGGATTCATCGCAGCAGGGACATGGCTCGTTCGGTCTTCTAAGGTTGACTGATCTCATGGCCCGAATCGAGAGAATTAATTCAAGAGACCTTTTTCCCCTAAGACCCCGTCCGAGGGCATTCGTGAAGTTGAAAATTCATTAGAAAGATTGTCTACTGAAGCAAAAAAAATAACATGTTTGAGGAGGGACCATTTCGAGATCGATACAGAGTTGGGAAAGGAGGGAAGAGCTTCTCAGCAACCATATAAAGGAATGGTTCATGTCATCAATTGATAACACTGAGAATTCGCAAACACAGGATAGAAAGAAGAGTATTGAAAATCACAAAGCGAGCTCCAACTAGCACATCGTTTATACGAAACATTGCCATGGCGCTCCA----------------GAATGATGGAAGAAAAGCTTCAGTGCTTAAAAGATGTCTATCTTTCTTTTAACTTTTTAACAAAATCCAGTGTCTCATGGTCAGAGCAAGGATCTCTGTCTTCTGTCACCTCAATGATAAAAATCAAATCTCAAATTCTAGAAAGATGGTGAAAGATTTTTCAAAAAATGATAAAACTGTAAATGAAAGAACAACAACCATTATGTGAAAATAAATTTGATGAATCAACAAATTGCGAACAAAAAAACATAATCATAAATACGA--AAAAGTTCATCAAAAATGAACACCGC--ATATTCGAAGGATAGAAATCGATGTTGAGAAGCTGTGAGTCCGTCCCACTAAATTTCAACATCCATAAGAGAGAGAGCGAATTCAGGGGAGAACGTAAGATGCGCACAGCGATGAA--AAACCATTGAAGGTGATGATACTATCTCAGCAGATTACAAAATTGAAGATAAAAATTTCCTCTCAATCAAGTTTCCGAAAGACCTGGTGAGAGAAAGTTCTCCGAATCGAAACATCATAAATCAACAACATGAAAAATGAACTCTCAAGAGACGTAACAAACAGAGAGGGAACAACGATTGAGACTAAACCGAG--GGATTCAGGATCAGCCACTCAGGGTAATAGAGAGCAAGTCGTGACGTTCGCGTCTCCAAGACGTAACCAGAATCTCTCAAATAAAAAAAAGTATATACGTACCGACAGAGACCAGTCCGTCAGTAAGAATGCATCAACTCGCTTTCTCTCAATTGACTGATAACTTAAGAGCGGGAGAAGGGGACAGACGATCTTAGGAGTCAAGGAGAGCAAATCTTGATCTCAGGATCCACAAAGAAAAATCATTAGTTGTACCAATATCCTCCGATTAGTTTTAATCGTGTGGGAGATCGTTTTTGCCCACAATAAGTTCCATGAATATAAAGGAAACATCAGCCAATCTAGCGGTTGAAATTTAGAAAAACTACCAATAAGATGGATCTTAGGTTTCTCCGAGACTAAAACTATTCAAGTCATCAAAAGAAATCATGAATGCAAAAAGCTGACATCCATCTTACCTTCACGCGGCCGATCTCTCAATCTCGATCAATCAGAAACGTCCAGAGATTTAGAATCTCTCTCGGCATGGAGAAACAAACCGCCACTCCCCAGTGTCAGGCGCTCTTGCGCGCAGAACTCTCAGGGAAGGGGCGTATAAAAAGCATGTTTAAAATCCTCGGGAGTACTCGGATTCACCCCAAAAGTTCAGACAGATGTCAATTAAGTGTCCGGAATGGCGCAGGAGAGCGAATAATTCAAACCTTTCGCAATTCCTTTCTGATGAATAAGCTCCCCCGAATAGAACT--AAGTGCGAGTAAAATAGTCACCATAAAAAAATTTGAATTATCGATGGAATATCAACCGTCCCAAAAATCACAAACCTTGTCCCTAAGA--------AACTTTCACACATTGTGAGAGAACAACTCATCGAATCTCAGTAAAAGGGTAATTTGGAAAAG------AAGTAAAAGCAAGGTGTTCAAGATCAAACTAGTCTTGAGAGGCACAATCCTCCTACGCAAACTGTCAAGAAATTGAATGATCGAAACCCCCAGATTGCGTTCCCACCATGTCCCCTTATCCCTCTCGATTTGTTAACAAGTCGCAAGGGGAGAATTTTCAGAGCCTAGAAAAACGGCTGTGAAATTCAAAGCACGAGTATTCGACATACGGTAAAGTGAAAAAGAT----CTTCAGAAGCGTTGTCACGGCAAAATGTGCTGCTTGCCGCGTCAACATCTTCGAGGTTCTCCACGTCAGGTTTTGGCCCTCCAATCCCTGAAGTGCGAGCTCGTCACAGGGATTAGAAGAATCAGATTCTAGCGGTAATCGAAATTCTACGAAGACTACGTTAAGCTTATTTGGCTCTAACTCGTGCTGATGTGATGGCATTTGACTGCAAGTTATTGCACATACACCACGCCTCTAGCTCTGCCTCCGCGCGCCACTAGCAGATTAGGAATGTAGCCCTTCAACTATTTCGTTGATTTCTTGAACAACCGTACATGATGTGTCCAGAAAGCTTCAAAGAACGAGAAGTAAGCAGATTAAGTATGCAAAA----ACTTAAAACAAAGAAAAGAT------------CCGATTGCCTTGGACTGATCAATCCAAG--AACACCTTGATCTCGTGCACAAGTAACGAAAGAA--------GCGCGTGAGATACAGACACATTTGCCGGGTACATAACCTTCCAAGCAAATGTGGGATTGAGGGCCAGAGCTTCCCATCAATT--------TAAAGCCCGTGTGTTTAATCAATCGGAGTCAT--ACGCTCCGGGATTGTTGAAACAAAAGAACAGACTAAAACTGAATCCGACTTCCTTATCAGACGAAGGGTGAGTCCAGCGACACAATTTGCACAAAATCTCGAGGAC--CCTCAAGAGTAAACAAGAGACACATTAAAATTCGCAAATGGAAAATACCTGGTTGAAACACCAATTAACACCATCAAACAATCCCAAACTCAGCAAAACAAAAAACAAAAAATCGTGACCGTAGTCGCCAGAGGATGCGTAACAAGCGAGACACACCATC--TCTCAGAATCTTGCCCGTCCGCAAGTCGGAACAACTAAAGCCGATCGGACTCTCCAGCCCTCCAGTGTAAGTACAAAGCAAAAGCAATCCCTTTAAACGGAAAATTCACCAATCATATCCGTCAAAGCGCAGAAGGCGTCACATATTCCTAAACGCCAGCAAGGGGGTTTATTTAAGGGAATATCTCTTATGGAGGGTGACTCATTGAGGCTGAGTAAGATTGGGGACAAAAGGAGATTATTACTCCACGATATTTACAAAATCTCGGGACGTTCATCTTAGTTCCTTTTAGATACGGATGACTGACACCATTTGGGCAATTATAAGGAAGTTCGCCAGTGGGGAATGACGGAAGCATTTAACTAATTCTACGGGGGCATGATTGGCAGCATTTCAGCGCAAATGCAGCGTAATCCCCCACCCCCCTAACGCCCCAGGCCTATTCCGCGCCCCCGCTAACGCCCCCGGGCTATAGGTTGTCCCCACCAGTTTCCAATCCCCCGTAAACGTTTATACGAATCCCCCCTACCGGATAGCCCCCCTAGGCATATCCCCCCCGTGGTTAAGCGCTAAAGGCCCCGAAACCAATTGGGGCCCCGCCCAATAGCTAATCCCAGCAAGGTTCATCGATTAAACCCCCCCCCTATCGAGCTCAAAAGA----------------------------------------------------------------------------------------------------------------------------------------CTGAGAAAGTGATCGATTAATTAAGCGCATAATTTTATGACACCGAGAATCAATAAGATTGATCGCGCGGGTGGATGTACTCCCGAGAATGAAAGTGTGAAAGTATAGGTCAAGGAGACTATAGGACGTAAATTAAACGGATTTATGCGAGCCGGAGTCTCTTTGCGAGGAATCGTAAAAGAGTGAGTCAGTTTCACTTTGGCCAAACGCGCGATTGTAACCGTAAGTAAGTGGAAAAAAGAGTTCGAGTGGTCCATCATGCGATTATAAAAGTCATTCAAACCGGGAAATTAAACGAGGTAATATACCCAAACATGATTCTAACACACTAAATACAAGGCAGTAGACAGTTCCCCGACCAAGGATCTCAATGGCAGCAAGCATAAATAATTGGTAGCGAGCCAAAGGATTGTTTTAGTAGAGAACAACCGAAAGAGAGAAATTTTCAGGATCTGAATGTAATGATGGTAAACCGAATATACCATCTCGATATTGAGACTTAGATTGCGTATCTATAAAGGGTTGCTAATTGCACAAACAGAGAATAAGGTTAACCCCCCTCCCTGAGGACGCCATGAGAAGTTCACTTTCAGAATAACAGGAAATGGGAGGGAGCACTTCGATAAGTACCTGAGAGGAACAGACCGTGCTACGATAATTCTGCCACACGAGGGGAAATGTGATTACCACTAGATTACCATGCTTGGATCTTGAAAATACCATCTTTGACAAGATTCATCAGAGTCTCTATATGCTTGAAGCGTGAGTTATGCCGTCATGGATAGGCGTTAAATAATAACGTATTCAAAGAAATGCAATTATGAGGGGATGTAGGATGGAGACCAGTTTTACCTAGGCCTAGCGTTGGTTCCCCGAGCATAAAGTTTGGCGACTGGGTACGGGCCATCGTGTGACCCAATTTGAGCCAGTAGGAGCCTAAATTCGCCCAGTGATGCGTCTGACCTTAACTAGATGTAACTCCCAGAGCCCATGATTGAGTCCGATTCCTCCACATCAAGGTCCAAAGTCTTTTCAAGTGTTAATGACATCGATTAGGAATTTGAGAAAGATAAGCGTTACATAACACCGTGGCTAGCAGCGGTAGTATGCGTGAAAGTGTAAGATCCAGGAAATCTGAATCTGTTCTGTCGCGCGCATGCAAAACCAAGCTTATCATGGTTCGACCTTACTGGAGTAGCTTAGACGCTTTTACAAAAACCGAGACCAAGAGTCCGGGGTTCTTCGATGAAAAGATCCTAAATATAAAAGCTTGTGACATCGTAAAAGCAAGTTAGAAATACATTGAAGTTGGTTTTAGTTGACCGATCTCCCAAAACTGTTTAAAGACGTACTTAGGAGAGCGGAA----------------------------------------------------------------------------------------------------------------GTTTAGACCAGATGAATTTTGTGTGGAAATTCCCTGATGATTGATCCCATGAAAGTCGAGAATCGAAAGCCTGACAGATTAATAGCGGCATTGGCTCCGCATGTATTCCC--GGCAAATGGCAATTGCCGTGATCAAAAAATTTAGACTCACCACAGGATTAATGTTGGTCAATCCATAAGCCCGAGAGAAGCAGTTAGTAAAGCCTGGAAA--GCATGGGACCTCGAGAAAGAACTGGATGTGAAACTTAGAGGTTGAAACGAAAAACTTGCTGCTTGAATAGGCGACTCCACGACAGAGTCAAGTGATGGGACCATAGTGGTATATCCACTCATTTTTACAAAAAAGGTACCGTCTCCCGGCCACAAAATTTAGAGTTTACACTGAGTCAGTGTATTGGGATAAAGCAAAAGATAACATATACATATTGACAATTGACAACAGACCGAGACCATACAATAGCAGGGTAGAGATACTCAGTCCTTCACCTTATGAAACTGATCTGACTAGAATTTGAAAGACCACAATATCGATACAAGGCATTAAGGCCTATGAGTGTAGGAGAGAAAAATCAAGTGCGTTTATGTGTGGGCGGCGGGCCCTGTCGGCGCCTACGCGCCAAAGCGGAGAAATCGCTTAGCGTGAAAAACCAAGCGTGTACCTCAGCCACAGAGAATTGGGGACAGTACGTGTTCTGGAATAGGATGATGCCCGAAAGCGAATTTGTTCGACTTTGGTCTTGGGAAAGACTTCCCGATGCTGAGGGCCAAATTCTAACCGGGGATAGATCCAATGTAACAGTATTGCCCATAATCCCAATTTTAGGAATGCCTATAGGAAAGAAACACCTTACTATTGAATCCTTGTGTCGTTCAAACGACGACTGCAGCCCACCTTTTTCTTCACACCAACAGAGAGTATGAAATCAGTAAAAATTTCTTAGATCCTTAGTGACATCAGGTTGCGGTATT--------------------------------------------------------------------------------------------------------------------------------------------------------------------ATTCCTACGTAAGCGG--ACTTTGTCTATTATAGACCACCTAGGGGTTCAGTTCTCCGGCAGTCTGTGTCCAGTGAATGGCCCCGAGCATCTGGGTACGAGCTTAAAAGAACAACCAAAAATAATTGGGTGGGCTAAGGAGACAGGAACCTAGTCTCCAGGTCGATGCGAGAAGTTATGCAAAATTGAAAGATAGCGGATATGGCTCCGATTTGAGTCGCGCAGCTGCTTGGGAGAAGCCGTATAAGAGGATAAGCACGTCAGCATTCGGACGGTCCTACATGGGCTATTTTAGGATTTTAAGGAAAAGAATTAATCCACCCACTGGGAACAATCCCTTTAAAGGCGGCTACGTAACATAAGTATAGACCAAACTGGGTTGATTAAGGGCCTCAGAATGCAAATCCGAAATCGTATTTCTCAGCTGGCCAAACCACGGGTGACCAACCGACATGAAGAATTCAAGTATAAAGAGAACTTTCCTTTTGAATGCTACAGGTTGCTCGGGATGTCAAGAGCCAGCATAGATTTGTGAGAGGCAAGATGCCTGCCATCTTGCAAAAATGGCTTAGGGACGGTGGACTTTCATGTTGAATCAAGAGAGCCAAGGTATTCCAATAAATATATCGCCACTATCAACCCCATCAGGGCAGATGCTCCTGTCTAAGACCGACTAGAACATGCTCAGAGTAAGGATGCGAAGATATACATAGACCGTTCGGAGGCTAGAGGAGGTCACAAAATGCACAATACGACAATGGATTTTGTTACGGATACCAGACAGTGAAACTATAAGATTAGGTTATTACAAGAGGAGATTCGTGCGGGTTCTCGCAAGTGATATTGCCATCATCACAGTACAAATGGGGTTAATTATGGATCTAGAAGTTCAAAATACTTATTAAAAGCAAATCACTAATAGAGTAAAAGGGTGCGTATAATTGATCCCAATCAAGTAAACTTTCCGCCGTATGCGAGTAGCAGTATAAAAGTTGACGATCTCGTAAAGACGTCTATTCGGAACAGGTGTTATGCGGGCGAATGGATCTGAGCTGGATCAAGAGAGTACGCCTTCAAGCGGCAGAATCTATGACTGAAAAGAAAACCGTGTGCGCATATGGACTGCTGGGGGGTTGAGTGCCTGCTCCATACGATGCGTAAGAAAAAACATTTGGCTCCGAGTCTCTGGCTCTCCGGGCGGGGACCAAGTTCCAACTATTCCTCCAGGCTTGAATATTTACGGAATCATCGGCGAAAGCAAAAATGGCTGTGATTATGTGACCTTGGCCGGATAATCCCGAGAAGACATGATACTGAGAGTGCGTAAGTGCAGGATTGCGAAAAACTAAGTGACGACAGCCATACGAAGGCATAATTGCTCGGTTGGTTGTAGGACAATTTAAAAGCAAGGCAGTATAAATACAAGGCTTACCTCCCCTAGATTTGAGTGTAGACGGTTGAAAGGTTGCGTGGTTCAGCGAAGGAGGTTGGGCTTGCATACACCATCAAGCCTATGGCTTAAAGGCAACTTTGAAAAAACGTTGGAACCAAAGGCCCTCACGTGCGTCTGGGCGGCTATGGGCGGATGCCAGTAGGTGAAATCTAGAGTATCTAAGAATAACAAAGGCTTCAGGGCAAACAATTTAAGGTTAAGGGCGTAAAAAGCGATACGACAGAAGAAATTAATTCAATTGTAGACCTGATAAAAGTTAAAAGTGAATGTATGAGCGTTTGAGACTCAATAACAAGGTCTAAGAGTGAGACAATTCGACATGGTTTGCTCAAACTCGCTTCCATCAAAATGCGCGTAGAAAGCCGAAAGTATGGATCATATTTCCCGTGAAAATCACTTTGAGTATACACGAAAACTCGAGAACGCGCGCGCGTCAGTGGTTAACAGGAAGTGTATACGTAAGAGGCCGGTTTAACACCGATTTGCCCATCTTCGAGCATCGCTCTCAGAGGGTAGCCAAGACTGATCTTACAAAGTTGGTTCCGTGGGCGCACTTGCGAGAGTGGCTGAGTGCGCCAATGCGATATTGAGGGATTGGGTAGTTGCGGGCGAATGGGTTTAGGAATGTGCGCGGTTTTGGCGAATCGGAAGGTGTAGTTAGTCCGGGTAAGACGAGATAACTGAGCGAGCATCTAAAACACAATGTCCGCAAGTTGTCGAGAGACACAATAGCTGTACAGTTGTAAGAGCATCTTGCTCAGAGGGTCTGCAACCCTGAGGGAGTGGGCGTTTGGCTGGTTCCCCTTCTGGGGCCTTCGTAACGAACTAGGGCAAAATTATAATGATGACATTAGGACTTAGGCCCATTACCCTGCACTTTTTGACAGGCGGACCACAAAATTCAACAAAAATAGTTCTGCAATTTTGCGGGGAAAGGGGGTCACCCACGCGGGAGCGTCACGTTCGGAATGAGAATCTGTAAAACAGATTCTGAAGAAGTGACAGACTGTATGTCGAAAAGGACAAAAAAAGGTGCTTCAGCCTAAAGAAAAAGTAGAAACATTACCAATGAGGACTTACACATGATACAAGGAGCTTGAAAGCAAACAAACGAGTTTAAGTATGGTAGCGCAAGCTTAAATGCCAAAGAATGAGTGACAGTCAGACTATGAGAGTCAGACACAGAATGCAAGAATTCGAGCATTCAACCGTGGTTGACGGATTGAGAGAGACTGAAAGATTGAGACTGACAGAGATTGAGAGCTTCTACGTGCGGCCGCGCGAGACTCCAGCCCCACGCGTCCAAGTGAGTGAGAGAGAGAATAAGATTGCGCTGGCTC--ATAATTATGTAAAAATTCATTTCAAGTGTTCATTAAAATAAGTATTTGTAACAAAATGTCCGCTTTTTAACGTTCCCCGCCGATATGGGTATGCTCTCGCGAGGTCGTTTAACTGAAAGCTTGTCTACAATTTCAGTAGATTGAAAAGCGCATCGATTACGAGAGACTATACAACTGAGAAGGGTCGATACAAATTCTCACACAACATCAAGCGAAAGGAAAGTATGAACTTGAAAAAGGGTGAACAGGTGTAAAGTTGATAACGATCAAATGATGGCGAGTATTTACACGGGGGAGGACTACTATGCGCAGAAATCGTCAGAAAACCCTATGGATAAAGGACCACAGTCTTGGTACTTGTTCCTCGATAGCGAAATTCCGAGCCTACAACTAAAAGGGATTCGTGATCACGCACGATAGGTACCTGTGGGACAGCTGGACCCCATGACTCAGACACATTAATACCGATACGTTTTGATGGTGAGGCACAAAAAACAAAAGCTTCCGTAGGCCTAAGAGTTTATGGGATCTTTCTCAGGTTCTATAGATTGGATGAGGATTCCGGGAACTAAAGTCGGTTACATTGACGGACGGTCACTCTGTCTTAAATAAAAGTACGACATGGTCAAACTTTAAATGCAAGAGAGCAAGTGAGTCCGTAAGACACACTATAGAGATACTCAATTAAAATCTTATTTGGCCACAACATCATGCTAACATAGGACCGTGTTTGGACGGATAATGAACCAGGGTTGCAAAAATGAGTAATCCGATTTGAGCTGTTGTATGAGGGGCTTCTTATTTAAGAGGGCAAGCACCTGAATCAGAGAGAGCCTTGACGTACCTTTGA--------------------------------------------------------------------------------------------------------------------------------------------------------------------------------------------------------------------------------------------------------------------------------------------CGCAGAATGTAACCTTTAGTGAGTGACAATTACATTGCTCCCGCTCCCCCCATAATTTAACCGTAAACATAAACAAACATGGACATAAGTCTGGTTGCAGAGGTGGGCAGGTCTGTGCTCACTCGAGTTAGGGACCGAGTCACCCATCGAGATATGGGCAGTAACCATGGCCCGTCTGTAGAGAGGAACGGTGCGAGCTTTGTAGCTAGCAACAGAAAGTGAGTAGGTGCCGATTTAAACTAGGCCCGATCAATAAGAGGCGGTGTAGAATTATTTCAGCCTCAAACATCATACATTAGGAGGGAGCAACCGTCTTCATAGTAGGATTATGAGGCTGTGCTTATAAAGAATATCCTCCATAACTGGAACCGAGATAACATGGGATTGCACGTATAAAGATGTGGGGACAGCCATGTAACAACGGGTCAGAGACCCACGAGAACCGAATACAGGCAACTCACTAATGAGCCAAGTTTCTACGAGGCTCAAAACATGATATTCAAAGATTATCAGAAAGCAAGATCTCTCTTTGTGCTGGTTCAAATCAAAACAGGTGCTGAGAGTACCTTTCCAATGGGTCGACCACAGATTGAAGATGATGAGAAATTGATTTCATCTGATACAAAGATGGTGAAC----ACGCATCTGATCTTATCGAGAGTATCCTTGTAAGTACAATACTGAAATCGGAAATAATTCCTCCCGTGCATGTCCGAATCTTCGAGAATCCCAAGCCGTAGAGCCTTAGAGTGAGAGTATTGTTCTCCCGATGCTTGACTGTGGGAACTTTCCTCCCCCTACTCGAGAAGGAAAGCAG------GACAGAAGCATCTCTTAAATTCAAAAGTGATACGAAGAAGAAAAGTCAAAAAGTGCGCGCCGTAAGGAAAAAAGTTCAGAGAGATTAGAAGAGTAGGACTGAGCAAGGAAGATTAGAAAACAGAGATTAAAAGAATTCTATTAATCCTATAGGAATTTAAAACAGGCTTTAAATTCTCACGTGGAAGTATCATGAAGCGCGTGCTGGACCAAAACCTTTCATGAACGTGAGTGCCCCCAGGCGGGAGTCGATAAATTTTCACGGGTTGCAACGAGCTAACTTGAGGTTGACCGAGGATTTCCTGATCTGGCAGAGGGGGGATGTGAAGGTGGGAGGGTACTCGTAAGAGGGACAGTATCCCTTAATCCCATGTAGATGAATTTGAAAGCCAAACAATTTGAGAAATAGGCACCAGGATGGGTATCCGAGGTCAGAGTTTTTGAAGGCAACCTTTCATTATGGACAGACTTAGGATAACGTGTTCGAATTCATGCAAGTGATCGAGCCCTTGAAAGTTGCTTTGGTGGGATCCACGGTAGGGCGCTTAAACGCATGTGACGGATCAAGTGCATTGGGTTGGGCGTGGCTGCGTGCATGGTGAGGAAGGGGCTCAGATATGGGTGAATAATCGAAATTGACTGCAAAATTGGTGACGATTGTAACCAAAATTGAAGCCATCAGAGTCTACGAATACGAGGGGTTGATAACTTGATGATGGAAGTTCACATCGGCGCTTGATCTGCAAAGGTGGGGTAGGTATATGGGTTCGGGCGGAAGAATTCACAGCCTTCACTGTACGGAGACTGAAGGTCGCTTGGGGTGAAAGAGGAAGGTCCAACTGTGACTTATTAAAAAACTATGTGAGATTATACCAGTTTAAATGGGAATAAAGGCTTGATTATCGAAGGAATCTTCGAGGTGTAAGCATTCCAACCAGACGCCAGCGTTTCTAGCGGTTGTAACCCCCACAAATCAGAGGTTCGAGCGGCAAGAGATAATCCAGGGT--------TTAGGGGGACTCGAGTGATCAA--GCCCACATCTCATTATGAACATAATCGGCGTAGAGCAAAAAACGCAAGCGCGACAGCGCCGCGAGAGGTTACTGTCCACATCATCTAGGCATAAAGTTGTCATCGTAAAAATGATCACGTCTGTCCTCCGTTCAGAATGAGTCAAAGAAAAGAATTAGCGTACTCCCCGGCTAAAAGCGAGTTAGGTTTAAGATCTAGGAGTAGAAGACTTTTGGGCCTCATGGGGCCCCTCTCTCTGCTCCGGAGGGAGTCTCCCGCCAGTCGCACCTCGAGAAGCTGGAGACGGTTCCTCGACAGAACGAAGGAATGAAGGTCTACGAAGGAAGATGAGACACCGGTCCATTGCACGCTTAGCACATTCAGGCTCAACATTTCAGACTGCGATCGCGATTCTTCTCCGTACAGAGAGTGAGCTCTCCTATTCTTTCGTGTAATCTTGCAATTACAGTTTTCCTGACAGACTTTTTCGGCGGGGATCGGCTTTTTAGATGGGAAAACCAAAGCCGACATACAGTCCTTTTTTTTGCGAGCGGATCACTCGGCCGTGGGCCAGCGTACACCCTGTCAAAATGGGTGGGTGAGGTCAACAAGGGAAAGATTGCGCTTTTGAGAGAATACAAGATCAAGTCAGGTCGTAATTCCAATTCAGATTGAGCGCTTGAGGTCGTGTACTTACAAAACTGAAAGAACATATATAATCAAGTAACATCGTGAGCGAGACCTCGTGAATAATCAACCGATTACATGAATGAAAGGGGAAGTCTTCTTGCTGAGTAGCGGTCGAGGGCCAGACCGGGAGCTAAAGATCTTCAATAAGAGTTCGCTAGAGGGATTCAGATCACTATCGTTCGCGAATATGAGGTACTTAGACTCTATAATATTGAGAAAGGGTACAAGACTGCGAAAATATATCATAACGCTAGACAAATTTAATGGCTTTAGAAATAAAATTGTGA--ATTCTCAACGTCGCGTATCATTACGACACAGAGCCATCGACTCATTCAAGTTAGCAGACCTCGCAGGGGTGCACTTGACCTCGAAGTAACAGTTCCGATCGCGAGTGAGAAAGAGACTTTGGCCTCCCTCTTTGGATTAATATACAGGTTTTAAGTGAACAACAGTGTCAAGATATTGTCATATCCTAACGGAGGCACTATTCAAGCAGTACCCAACCGACTTAGGCCTTTGATACTCACTTATTTAGACGCATAGGCAAATGCGATATTGCTCCAGGGAAAAAAAATTGCATAGATTCAAAGTTCTTGCGCACGCATTATCTAGCATGCCTCCCTCTGTTGGGTTACTGTACGCAAGTCACAGTAACTTTTGAATTTTGGTTAGGTATCCTTTATTAATCCATTCATTTTGGTATCAGTCCTTTTCATGATCTGTATTTGGGCGCCTTCGGTCGTTTCTCAACTTTGCCGTGTAGGAGAAAAAAAATGCGTGTGTCTTGGTATTTTTTTCAACTTCTGCGTGGTTGTACTATTTTCGCCTCATGCCCGGGAAGGTTTGTCAGGCACCCATTAAAACAGATTTCGATTAAGTGCGACTACCCCTACGAGTGTATAGCGCAGCACATAAATGGACATGGCAGTGCCAGGAATCACGTGTAAGCATTCGGGTCAACGTCGTTAAAAGATTGAAGAAATACATAATTGGTAGCAAGCAAATTAAATGGAAAGAGGTGCCAGCCGCTGTAAGTCGCGGAGAGAAGAGAGATTCCTGGAAGTTGGTGGTGGAGTTAGATTTAGCAGTTCTTGTGATGCCGGCAGAATTTATGCACATTTAAGGGCGCGTATGAGCGCCTCTCTATGCGGAAGATCTGCCCACCCAACTCGACACTGCGCATGAATATAACTAACAATCTATCTCAAAAAATGACTGTAAGATCCAGCAAGACATACACAATCTAATTGTCAGGACGTGCGAGGGCCCGTATCCATTCGCCACTAATAAAATGAGTATTGGATAATGTAAAAATCCGTCCATAGGATTACTCAACCAGCTATGTATAGTCTTGAGTAAAACCGGTGGAGTGAGATTAAGGGGGTGCGGGGAGATTTCGGGGTTTAAGTGGCAGAATGAGTCGCCGGATGTACAAGAATGAGGAATTATTGAACCATCATCCGATGTTCCTTTGCGACAAAGATTATTTGCGTCCGGGGCTATGGGTGGACAAATGACCACTTTCAGGCGACGATGTGGCAGTCTGGGCGTGGGCCTCCGAATTTACGACTGAATTCTATTCTCTCGAGTTCTGGGTCGACGAGGGAAAAAGGGCAAGTCAAATTGCAAACGAGTCTATGTAAATGGTCTTTCACGGGGCGGTTTGCGTAAGCGATTGCAAATAGCTACAACCGTTGACGAATGGGAAAATGCCTAGCGAGGTGAAACATGAGTTATGGTGGGCAATCGAGGGGTACGTAGCCGTTCACCTTTGGTGTCGGACAATTGAAACTCTGAAAGCACAGCAATCATTGACCGATGGAGCATTTCACTTGGATGATCGCATGGAGTATCCAATAGCCTGCTCATAAAAAATTTAGCCCAACCCAGTGTCTTAGCCTCAGTTTGATCTGGTAAAATGGGAGCCATCAGCGAGTGCTCCGCATTATGAGACTCAGATTGTAAAAACACAAGAAAGTAGAAAGATCTGGTTATCAGCTGGCCAGCTTCGAAGAGCAATACGGCATCAGAATTTAATTTTAGGTGAGGTTAATTCAGTCTAAGAAGGAGCATTTGTGCGAACGCCCGATGGCGAGGGATGTGCACGTGAGGTCATTTCGTATCAAGAACACATGAGAATGGGCAGTTTTGAAAATGACGAAGAATCACATCCCGTTGGATGAAAGAGTCGGTTGGAGCTGTGGAAATTAAAAGAAAGACTGACGTACTAACGAGTATGGACAAACATCGAAACGACAGCCATCCAGGCCCGTTCACTCGTCTCATCGACTCTAATTCAAAAATTCGAAATACAAAGGGAATGAGAATTCGATTCTTCAATTCGACATGTGAATTTGTAACGTTAAAGAATCAGAGGGCGCCATGTAAGAACTAGTCATCCTTTATAAATACAAATCATCCACTTTAATAATCAGACAGAGATCAGGCCATAGAAGCTCAGAAACTAACAGTCGGAGCAGGCGCTTGAGCCTAGGAGACAATGAAACTCGAGGAGCGAGAGCGAAGCAAACAATCAATGCCAAATTGAATATAGAAAAAACAGATATTCATACACGCACTGCATCAAGATCAGACAGAAGGAATCATTCGCAGACAATAACACATACAGTATCACAGGGGACTTCCGCGGGTGTCCGTCACAGGCCTACTCCCCGCTCCAGCTACCATATCAACTCATCCGCCAGGCACCACTT----CTCCCCTTAGCCTTCACACCCCCCACAAGCCCGCGACACCGTTCGCGCGATTAGCACCTTAAATCAGCATACGGGCATCATCGTCACCGGGCCCTTCCATCCGATATTGGGAGAATCGAATCAAAAGAGAAAGAGAAAACGAGAGTAAGCCTGAGAGGGAATGCTTCTAAACTAGGGCGGCATAAGAAAGATAACAGCGAGAGAATCAGGATTTAAAGGTAAGACTACGGATAAGATCGAACGGCTGCCCCCGCCTTGGATTGCGCGAAACAACCTCAAAGACACCCTCAGTGCCGTGACAAATATAAGCGATCGAGACCAATAATATAAGTAACATTGCAATTGTGTGATTGCGATCGTGCCCACGAATGAGAGGATCGGTGGGTGACGAAAATACAATCAATCCCTCCCCAAATGACCACGTACATATCAGTGAGAAACCGAGTACTAAGGAGTGGGGTGAAGACAATGAAACTCGGAGTGTGAACCCCTCTCACCGAAATTGTAACTGGATGACCCCAAGGGTCTTTTTGGCCCCGGACGGAAACCTTGGCCGGCGTGCAACGACGAGCTGTTATAGGTATGGTCGATTGTCAAATAGTGGGAGGGCCGATGTAGGACTTTGAATGCCGAAAAAAGCTGCTATTTTTGAGAATGAGCATGGGGGCAGTTGAGAGGGCGGGGGAAAGAGTCACGACATCTGATTATAACATTGAGGTTGACCCGGGAAATAAGTCTATGCACAAAGCCGAATTTGACCGCTTATCGCCGGAGTTGAAGAAGTGATTGGTTCCGATTGAGGAGAGCAATTTAAATCAGCAGTCATAGGTGACGGAATCGTTGACTCTGCAGCTTGCCAAAGACGGGCGAATCGAGGTTGACGAGCGGATTTGCATAGGCCGAGAAATGCACGAAAGATTCTGAGCATAAAAGTATAATCTAGCAATTAGTCACCCCGTAATACTAAAATGGATAATTTTGAGTATAACCTTTGGGATCTCCGAGTGCAACCGACGAAATCATTCGGAAAGTCTTGACGCATACCTTTATTTTTGTTGTGCAATCCCTTTGGATATTCTCGATCGCGACCTTTATGATAGGTATCTGCTCAAAGGGACTTATGACTGGATTCCCATGTACTCGGCTATATCACTCTGCGGGCAAATATGAGTGGGAACCCAAGAAGGCCTTTAAGGGCCAAATTTTGGATGTATACATGGCAGCATGTTAGTATACGGATTAGGGACCGCGAATGGGCGGGTTGATCTATATATCACTTTGTGCGGCTATGTCTCTTTGAGACTCTCAAAGGTAGGTTGGTCGGATTCTTTTATGCACAAATTGGAACATGTTGAAGCTTAGCCGCACGTAAACGGAGGGACGATTGAGGGCATATGCTTTTCATTCTGCACAGCAGAAAGTAGGCTTCGGAGCTTTACGCAAACTCCAACTATAACTTTGCACGTCTGTTTGCATGTATTATTCAGGTTAGGTGACTCCATAATCGCAGTACGGGCATAAGTCTACCATAACTTTTAACTCAAATCCATATTTCATCGCCTGTTCAACTTAGTATTCCAATCTGCGTAATTAGGGAATTCTGTAATTTTGGGTTGGCGAGTGGGGGCGGCCGCCGGCTACCATGGGGCTTGTATATTTCCCCCGAAATTGCCAATTTGAGACCGTCAGCGTTTTAATGTTTATCTGGTCTGGCTTTTTCAAACTGATGAGTTCGGTCAGGCAAGAGTGCAACACTAAGACACAATGTATAGGGCAAGGAAATCATATCAGATTAAAGTAATCCACGCGCGCTTGGGGCTTGATGGGCCTTCGTTTGCGATTCTGGGCATGGAGGGACGGATCTCTGCGTACATATTACATATTGAATTTGTAAGACAAGGAATGGGGATAGACTTCTATATAATTAATAAATGTGACTTGTTCCC--AACATTCAACCCATTTATTCCTGGTGTAGTTAGCAACTTTTTCAGGTACTCGACACTTGAAGGGTACAGGTAGAAGCGGCGAAAAGGCGGGAAGGATGGAAAAATAACAGACTAAAAGGCAGTATGGTTGGAAAAAAATTTTGCCGGTTAAGCCCATATCGGGAAGAATGTGCATCAGACTCCCCGAGAGCAGGACACGATCTGAATCGGACAATTCAACTTGAAGGGTGACGGGAAACTCCGGCGAGCTGGCCCCGACCGTGGGAGAATTTGAGGTTGAAGCGGTTTATTTAGACATATAGATACGCAAAAGGAGACAGAAATCAGCCTGTGCGTGGAAAAAAGGCTGTGGTAGGTTGCGCTCTCTCGGTCACTCGCAAAGGCAAAAAGGCGCAAGTTTAGTAATCAAGTAAAGACAACGTCTCAGATTCATCACTAGGGCATACGTTTGTGACAAGCCGAGGTTGGATCGTCCAAGGTATAAGCATTGGAATGTGGATAAGATTCGGCAAGGAAACAACAACATGCGTGCAGGCTTATATGGCTATCACACGACCACACATTGCGATCATGGTTCATTATGAATAGAGGAAGGAAATTCCCATTATGCTCCCGCAATGCGACGAGCGAATGGCTCAGATCACAGTTGAGATTGTCAAAGGAAGTGTGACCAAGAAATTCCTTTTTTGATAAGTCTAAAAACACTAGATAAGAAGACAACACAAGGATCGTATCGACATGGAATAGGAGATGAAGTATTACATGCGAGCGAAAGCAACAAGATAAGAAGGTGAGATCACTCGACTCCCCGAGCCCGCCCCGCTTGCACTGTAATGGCGATTGAGGTAGGTTAATTCAGCGAAATCAGACGGCATTATGGAAGTGAGAGAAGCCGCCATAGCGGTTCGGAGGGACGATATGAGTAAGGGTAAATGCAAGAAACAAGCAGTGTGAAGATAATCGTCCAGGAACAACTCTGTGTGAGAGAGCGAAGTGTAAAGTATAATAGTGTAAAGACCACCAAGTGATAATAAACCCCTCCCGCCACAC--AACCCCAGTAGAAAATAATCGTAAGGTCAGATTCACCCTCGATCCCACTTAGGAAAGTAAGGAAGTCCCAAT------------------------------------------------------------------------------------------------------------------------------------------------------------------------------------------------------------------------------ATGTAACTGGGAATATCCAATTACGCGAACTCGCGGGTATAATTCAGATGATGGGATCTGGCATTTTTTCCACCGCGATTACCCGTTGACACGACTGGCAGTGCACTTGCCCGATTGCAACGGGGTAACTATGCTTTCTGGAGAGTAAAGCAGAAATGGTGAGAATAATCTAGCTGTTAAGGGAGATTCCTTCCATATGCGAGAAAAGTATTGCGTGACTGGATATGACCGAGAAAGAAAGAGGCTCCCTACTGAGGCGTTTATATGGCCGGAACACTAACTTCATCTTACCGCACACGGCGAATTGAGAATTTAGGTGTGATCCTCATTACCAAAAAAAGTGCACCCGTGATGAACAGGGGGATGATGTTTCCTCGTAAGAGAGAGTCCAACTTTCCAAGGGTAAGTGTGAGTCCTCGGAAATGCCATCTAACGAATTTCAGATTCAAATAATGATCGACAGGTTCGGAGAATCGAAGCGTAAGACTGACAGCTAAGGAATTTAAGTCTCAGCATCACACCGAGGATAAGAATTTCCTTTGCAAAGCAGGAATTTTCCGGTAAAAGGTAGCACCTGCAATTGTCATATAAGTTCAGACATGAGTAGTACCACGCTTCTTCTGCGCCTGTGTTATTGATCGAACTTCTAAAGGAGAGCGCAAATTTGGATAAGTTCGCTCGAGGTTCAATGATTGAGATTCTATGGATCTTTCTGCGAGATTTCCGCTGCGTAATGGTACCGGGGATAAGCGCCGTAAATGCCATTGTACGAATAGGCGGTTCGCTTTAATTAAAAGAATCTAGAAAATAGAGCTTAATAGACTAAAATGGAGAGTGTTAGATTTCATCGGGCTAACCCATCGTGAAAAAGATCATGTAGACGGGATC--GTTACATTATCCCCCAATCAGAAACCAAGGTGGGCCTGACCTCCGACATAAAGAATCCTACACATTTCAAAAGACGATGGAAGTGCGATGACGGAAACTACAGAAGAGTAGCAAAATACATCCATTGGTCGGAACATATCTATTCAGAGAGAGAACACTTCACTGTGAACACAGGTCAAACCATCACAAGGGCGTTCGATAACACAAGAAATCGACCGGAAGATAAATGCCACACACATTCAGTTTTCAAATGCAAGGAGGAAGGACGATCACAGTCGAATGCAAACAATAGCAAATTGAAAAAGGCAGCCCATAAAACGGAGCTCGTACGTCGCCGATGCAGTATGAGAATGATTCCCGTTGGAACTTCCTCCAAGTGGGAGGAAGAGTCAACTGGGGGGTGATTTAGAAATCTAGAAGGTAATGAACTGAAACACTCAAGATAAAGATTTCAAAGTACACACGAGACCATATCGCACTACAATCGAGGAGGTTTGCACGAGCATATGCACCTATTGTCACAGTCATTATCTGGAGTGTGTCACGGTGGAAAACTTTTTGAAAAGGAGATCGATTGATTTTACGTAAGAACGCGCGACCCCCAGAGAGGAAAGATAATCCCAGAACTGCCTGAGCACTTATAACAAATATCCACAGTTTAAATGGGAGAAATTTCCTGAAAGCAACCTTATCAGAGAGAGAGGGAGTGCTCGTATTAAGTACGAGTGGATTGGGAGGGTGACTGTGTAGTGGACAGAGCGTATCAGGCCAAGGGATTCATAATAAGTAAGCCTAAGATGGACCCGACTCGGGGATGATGCGCAAATTGAACCACGGGGCGTCTGCAAGATTAAAAAATCTGAATTGCAATGACGTCAGCTTCTGCGGTCGACAATAATTGGTAGTTCCGGTCAGTAGGATCTCAACAGCATCTGGACCACATTAACCAAGATTGCGACAATAATTAAATGAAAGCTGGGGTTTCGTGATATGAACTGATAATTAAGAGGAATACTATATAAGACCAAAACCGTATCGTTTAGAATCCTTTTTGCACATGACCAGAATAGCCGTTTCCGATAGTTGCCCGTGCATCGGTTATGAGATTGCCAGGCCCCGAATGACCCTACCAGTGCGACTTGAAGTCTCATTCTAGAGACACTCGCGAGGTCCAACGGACGAGCTTAA----TCTCAGGCGGCCTCAGAGCACAAGTTGC--AGAATTTCAGAGCAGGGAGTTTCACACTGTGCTCTGTCGAAAGCGGTTGTGGAATTCCGTTTTTAACTCAAGAACCGGGATAGCTGGGAGGGGGTGAAGCGTATACCATTATAACATTGAGGACGGCCCCCCTTCCAAGAAAATGAGAATCCGTGTAAATTGCAGACAGTGAAAGTCTCATGACGTTGATGAGATTAGCTGGGACCGTAAAATTTCTGCACACATTCAAAGATGATATCCTGCTGATTCAGGACTGCCATTGCGAACTCTAAGAGATCAGCAGAAACCTTGGACACATAAAAACCCAGAGTCAACAGCGGCCAGAAATAGACCCACAGAGTCTCAATCTCAAAC--AGGGAGACTAAGCCCACTCCTCGTTAGATTACGAGATAGAATGATGAACGGAGACGAGAAATGTATTTGGGACTCCAAGATTTTAGATACACTCGCTCCACCGTTTGCGTGCTCCACTCACAAGAAGCATGGACTTAGATACCTATCAGCGATTGTAAAATAGGGTACAAATGACCTAGTAGATAGATGGCAAAGTTAGAACCAGCGATTAGAGGGAACACCTCTGAAAAACTTCATCTAGTCCCAGGATAAACGTTGTTGAGTTTGAGACGTCATATCCGAGACGATGCTGGGTATAAATTCCGAGAGTTTAAGGGACTGTGAACTGGTCCCTTCGGCGCAGGGAGGAAGAGGAAATAAGTACTTTTTTACTCTCAAGTCACCGTCCTAGCTCGCCCATATGTGTCCACCCTTTAAGGGTTCCTATATCCCGCCACCGTCCAT----CCGTGTCACACCGCCACGCCAACCACGAGAGAATAACAATCAGAATTTCCTCTAGAAAGAGTATGTAGGTCTGAAAAGAAGGAAAAGACAGCATAAGCCTTTTCATAGAAGAAAGATGGGAATAAGAGCATGGGACTGTATGGGATTTAATTCGAAAAAGGTGGAGAACGGGAGGACGAAAAACCTTAAACATTTCAGCATAGTTTCGGAAGACCTTCCAGTTTATGGATCAAAGAGAAAGTTGGACTGCTCCATCCATTAAAAATAAAAATTGGTAGGACACAAAAAGCGAAAACATAGGAGTGAGAGCCAAGAGGAAAAACTGTGAGCAAAGATGCATAATTGAAAAGCTCCAACCGCAAATAAATAAGAAGACGCTACGAAAGAGGTAAGTTAGGTGGTCACGCTAGAGCAGGAAGCTTATTTGTACTTAGGAGGACGATTCTCATGGTCTAAGATTCTTGCAACTAGAGCCTGTCTTCACGATCAGGTATATTAGGGTATACGAGTCCCCGGAAAGGCCCGGGGCAGACTATTGGATTTGGACTCTGGCTGCCCGCGGGGATGAAAGTCTAAGAGATCCAATGAGTCATTGAAACGCACTATCTAGGGGAACCATCAAATTTTTGTCGTCGGGTACAAGCTTAGGACATATAGAAAGGTAGTGAGTACCCCCACATGTCAGGCAGTGAGGGGTCACTTTTAATTGATTTTGGGAGAGCTATTACCATCTCCATTTATTGAACGCCTCCTGTTGGGAGTTTTGATGCCAAGTACGGCGACATCAGACCGAGCAATGCGATTACCAGTGAGCGAAGCCTTATACTTGAGATTCTGACGCTGAGACTATTGGAGTGTGAAGGTTTAATCGAGTGGCAATATCAGAATAACCAATTCAGCCCAAAACCTTAAAGATAATATCGAGCATGATACTAAGACACAATACAAGAGAGGACTTTAGATTGGGAGAATCCGATTCCGACGAAATACGAGCATAAGACCATATCTTGAGTTCCGCGAATAATCTTTAATAGAATGCCGAGAGCAGTTACGATCGTGATTCTTTCCGGGTGGGAATATGGGGTCATAGATTGGATAGAAACTATGCGGTAAACGGAGGATGACCAAAATATATGTAACGACAAGTTTAGGAGTGCCCAGGGGTAGGTTGGCTGAAGTTACACTGTTCTAACGTACAATCGGATCTGTTTACCCGTTGTGGCGTGAACC----------------------------------------AAGTGCGCGCGACGACGGCTGTTCGAAATCACGACGGTAAAGTATCCAGACGAGAGGCCGGTTTGGCGTCTCTACGGTTTCTACTATATATGCACTTCCGTTCTTTTTTTGATAAGTGTCAGATAGACGGCGTATTTCGTTGGCGCTATAAGGGGGCAAGGCCGGATTTTTATATCCTGATGAACTATGAAGTGATTCGACGTTCTTGAGTCCCCCAGAATCTTCAAGATCGTACGTGCGTGAGCGTGTTATACGATAGAAGCACATGCGTTCAAGTGAGATAGGCATCACAGCTTTGCGCACACCTCGAAGTTTGGACAGAACTTCGAATCTTCGAAGGATCATAGCAGTATCATCAGCTGAGAGCACGACCTGGGGTAAGTGAAGGTGAATAAGAGTAGTTCCGTCACTCAAGGCATGCGCGAGCGAGCGCAGGAGCAGGCAAGTATGCGCGAGGGACAAGGCTCCGGCTTAAGAGCGCGAGTATGCGATCCCTCGCCTCACTCGTACTCAACCTAATCATGCGCGAAAAATCACATGTTTCCTTCCATGACTTTAGGGATGGAAATTTGGGCATTCTTCTGTCTGCACCAGTCTAGCAATGGAG----CACAGTCC--CACAGCTAATCACACA--CAGGCACACCAACTATAGGAAAAGCAGTCAGAAGGACAATAAGACACTCAGGGTGTAACACCGAGTGGAAATACGAGAGATTCATTCATATTAAATCAGAAAGAGAAAAAAATTGAGGTGGATTATAATCGTTTCATGCAGTGAGAAGAAATATGGCCCAGCCCCCCAGGACACAAATTTGCGATCGACTTCCTATATGACCATCTGAATGAGAAGAAAGGAGGTTATGATACCGATTGTGCGCCAAATCAGGGTTTCACACCGAGGTACGTATAAGAGAGTGTGGGTGTCAGTTCGATCGTGTCGCGCTAAGGGA--CCGAAGACTCTTCCAATCGT----------TCGACCGAAT----CCAAATCAAAGAGCTATCTCACCTGACAAGCAAATATTGAGATCAGAGGCGAATTCTGCAAGAGATAGGTCTGAAACAAACGCACTATGAGCTCGAAGAATTTCCAGATTGTAAGTGAAAAATTGTAACATCTGGCTCGTTGCCGAAAGAAAGCGTTTAATGTACAGAAAGTAAATCCTTAATGTCCGGAGTAAGATTGTCATGGTGAAAGTCGATAAATGTTCAGCAGG--------------------------------------------------AACTGTAGATTCCCCGGACGAAACACACTATAACTGAGACTGATATAGTAAACATGTCATCGGGGTTAAGACATAAAATCTAAACGGCACAAACCTGGAGTGGAGAAGCGAAAAACAAAAAAGTAGCGATTTTCCTAGAGAAACGGTGTCTCAAAACAAAAGAGCAAGATAATAAGCAGTAGTGAGGTAGAAGAAAAGCTAATTGACCAGGCCTTGAAAACATCCGATTTGAGATATTGCAGAGAGTAAGCATTCATACGCAAATATGAAAGGAAAAAATGGAAATATGCCGATCTCGTAATAGGGAATTGGTAGTTCAAAGAGAATTTTTGATAACGTCGAGTTAATTCAAAGGAGACTCGGGTAGTAGTCGCATACATAACGCTGCCGACAGGGTCCTCTACCATCCTTGTTAATTTCAGAATAAAGCACAGGAAGTAAACCCATGTCTCATGAGGCGGGTGGAGTCGGACGTATCTTTGAATGCTTGAATTCTTAAGAAAAACTGAATTTGGATCTTAAACTCGCACAAGGTAAGTGTGAACATGACATTATTTGTTACAACTTATGATACATTAGGAATACTGAACCTCGCGAATGTCTTATTAAAACTCGCAGTAAGCAACAACAGGACAGCTCCCTCCACAGTTGGACATGAATATAGAAGAAAATCGAACCGACACCAAACGATCACCAATATTGGGAAATTCACCCACGCGCGACCTAACTCTCTCCCTT----TCTCACAAAAGAGGATCTTCACCTTCAGGAGACGAAGTTAGATCGCCGGGGTGCGGTGGAGGTTACGACCCAGAGGCAGGGTTCTTAAGAGCTTGTACATGCGGACAAGCGAGCATAGTGCTGTCTGGTGTCTTCTCTTGCAACTCCGTTTTTGGTTTATACGAGGGTAGGCTCTTAGGAACTTTCGCGTTTCAGTGTCATCGTCGTCTTGATCCTGGACACAACTTCCTCTGACACCGATTGGGTTTTTAGAATTCAGTTGCGTTGTCATTTCAATGGTTTTTAACCGAACATGTGTCAAATGGAGATTTTTCCAGAGACTTCGCGTCCGAATGGTGCCGATGTTAAAGGGATTTGTTACACCTCGTTCACTTTGGATTGTCATTGCGAAACAGGAGTAGAGGGGGACAGGCTTTAAACTTTTAGACTGTCAAGAATCAAAAACTTCTTATTAAATTATGCAAGTAGTAACTAACCCGCTTAACGTTGGAGAAGTAAATGTCATTCAGGGGTAAACCTGCAGTAATTTAACGAACGGCAATTCCCTCTCGTGTCACCACTAATCATTGTTAGTTGATAAATTTAAATCGGTCTCCCTTTTCGAGAATCATCTAGCACTCCACGTTATAGTCTCGACTCTCGTTTTCCCAGACAGGACGACCGATTTTCTACCCCCTCGTAGACCGCAGACCCA----------------ACTTCACAGAACGAGCATCCATCGAGAGAGTCGCTGATCAATCCAAAGAACCTGC--------TCATCTTCACGAGAGCG------------GTGTGAAACCTAGAGATC--------CACTAAGCAGGACCTCGGTCGACTGGGATACAGGATGCGCTGGACAGGAGATGATAATGGAGGCAATCGAGTATTTAGCGTTCTTATTATGAAATCGA------AGCTGTATATCTCTGATTAAAAAGATATGAGAATCTCGCTAATTAAAATCCTGCGGAAAACCGATCATGAGTACATGCGATTGAGGGTCTTTCAATTCAACTAAGGGAAAACAAATAGGTAGACTCTTAATTTAAAGACTCAGACAGGGCGAGACTTTAAAGGATAGGGCTCATACGTCCGAGAGGTAAAGTTCCTCTTTGACTGAAAACCCGAGAACGAGAATATGTAAGCGGCTCTAAAGAATGTTGCTCGTTTGAAATATTGATTCAGAAGGGGAGAGGCAAAAGGCGTATCATAAGGAGAGAACTTTAGTGAGCAAGCGACGGTACGTGTTTAGACATTTAAGAGAGAGAATATATGGAAGTTTATCAGATTAAGAGGAGAAGCAGCAACGCCCCAGTTTTTAGCACGGACCCCATGACTGCAAACGAGCAGATGGGAAAATGGTAATACTTGTCTTTCCAGCAACAAAACAGCAGAAAAACATAACTATCAACTTAGGATATTCATACAATAATGTCAAGCTAATCATCCGATCGGCAAGCTCGATTTTAAGTCTAAAGGCAGCCGACCAAAGGTGAAAAAACATACGGAGACTTATAGAGACGTTTGTACGGGGGCGGTTATGGAGCAACGTGTGATTCTCAGCGATAGAGTATGTGTGAAATTGTAAGCGTCAGGGAAAGGGAGCCCAGCTGCGGGCGACGATACGGAAAAATTTTTTAGATGGACTTTGAAACACGATTCGCATTTTCAACAAAATGATTGTATCATTGCGCGTAAGCGTGGGATCATCAAACCCTTTTATAAAAAAAGTGTAGACATTATTTTGAGTATAAGACAGGGTTAAAATGTTTAGAGTCTGGTGTTAGGAACCCATATTCCATGAGAGCCACCACGGAAGTACAAGTTAGGCGACAATAGCTTGACAATCTGAGAATTGAAGCGAAACATGAAATATTCCTCGTATTAACCGTGGGCCACCACGGCTGTGGGAGACCACAGCCTTACAATTATCCTTATGGCAGTGCACGGAAAAGAGACTGTATTAGGGGGATAAAACGTGAGGACGGGTCGGATTATCAGTATGATTGCACGGCAGTGCGCTTAAAGTTGAAAAACCAGTAAAGTTAAATTGGACGGCAGGGTACGTCTCATTATGAGCTTGAAAGTAGGGAAAAGTCCTAAGATACGAAGAGAGGGGAATCCGCATTGGGGATGAGTTGCGAAAGACTGGTGAAGCGTTAGGCTAAGAATTGGAGACATGCGTGCAACGTAACCGAGGTAAGGAGAACGAATAC--------AAGAGTATACGATTAAATCTAACCGATTGTTGATAAGAAGTGTAAGAATTCCATCGGAGCGTGTAACCGAGAATGAAAGAGTTATCTCCACACCGTACTTCGCTTGAATAACAGAGGGAAATTTGACACCTAAATCCGCCCCTCTGGTCATATGGAGCATTGCGTTTAACGATAATCGCACCAGCGAATAAATCCCCAAGAATACATACGCTTGAAAAGAAGTGGCTGCTGGTCAATAAACATGCACAAGCAGAGAGCACCTTACCATTATTCTTCCATAATCGAAGCTAAGAGCTATTGATTAAAAGAGTCTTCTATCCGGAATCAGGCTGAGAAGATTTCAAACCGAAACTCATTACGTACACTTATTTTTGAGCAGGAAGGAATGCGCGCACCTCAAATTAAGAGTGTAGACATCTCGGGGCCCTTAAGTTCGTAAGGATGATAATAAGAGACCTCGAGTGAGTTTTAGCAAATCAGATGGAGGGAGCAGTGCAATTTGCGAAGCTATAGAATTGAGAACGACTTCAGAACACAGAACGTAACTCAATACCTATAAACACTTCGTCGAAACACCTCAGTCCAGGATCTTGAGCCGTTCTCTGACATAGCGATAGATTGGACGTACATTCGAATCACTTCGTCGTAACACGGAGGAGGTATAGTTCACGCATTTAATTCCATTCGATTGAATTTGAGGGAATAAAAGTCCACGAGAGACCGCGCGATTATGCCGGACAGAGATTGCGGTTGAGAGAAATTGGCTGGTCGCGCCCCTAAGGTTATCAGCGAGAATAAGGCCACAGCGCCATACAGGAGACCGAAAATCGAATGCGGAGACACAGAATCTGAGTAAGAGCGAGAGAATAAAAAAGATTCAGATCGCAAAAGATTGAGATGTAACAGTACGGACAATGAAATCAAATAAAAAGAAGCGAAAGATGGTGCGAAGGAGCGATCCCGGCAGATGGACGATGCCGCTTGGATTAACCAATCACCGAGACAAGAACTCCGATCGTCATATTTCACTAACAACCCATCCCCCGAA--ATACGAAAGTCCCCTCGTAACACAGCTTCTGACATATTCTCTGCAAACGCAAGGGCGAGCGTGACTATAACAGTTTGAGCCCGGATTAGTTTGGGACTTTGAATCCAAATCAGACTAAAAACCCGAGGCATATACATTCTTACTTTGCTTGGACTATCAATATTGAGGGCTCCATTCCGCCTACCCAGATGTGCAACTAGCACTACATGTTCCTGCACATAGAATGATCCTATCAATTCTAAGACTGATTAAAATTCGGACTGAGATTATATGAGTATTAGCGAGTGTCGGGAACTGACAAAAAAGCATTGAGTGATAACATGGCGGAATAACCTCGAATACACATATTCGTTTTCGATGTCGAAGTGGAGCGTTTAAAAATGAAACAATGCAAGCAATCACAAGAAGCAAAAATTAACACAATGAACGAGTTTAAGTAAAAAAATAATGCAACCAGAGGGAGACAATAATCGAATATGGTTTGAATGTCAAAAAGGTACAACATTTGTTGACACGGTAAGTTGGACATGATGTTCAACAACAATGGTGTCATCTATTCATGCTCAGAAGGATAGACCAATGCATTTGAAACGATTACGAGGGATGACAGCTGTTGTACAATTTCATGTCTGCTAAAATAGCAGGACTCCGCCAACGCCCGCGGTAACTGCCACTGAGACTGATTTCCCCGCAAGTGTTCCCGTGCGAGCCTAGAAACCTTTGGGTAATGGCCGTCGGTTGGTTCCTTATTCGAAGACGAACCAAATTGTTCCATCGAGCAAAGCCGTTCTCGCAGGGATACAACCAACAAGCAAGGGATAAAGAGAAAGCCGACCTAGGGCTCTTACGCTCACTAGTTCCCCGAAATTAGAGCACGACAGGCTTTAGCCAGTCGTGACAGAGAGAAATAAAAGCGTCGCTTGATGCTAGAGTGTTAATCAGCTGGGGAACGCGAAGACCCAGTTTTAAAAGTGATGTCTGTGCTTGGCTCTGCTTTGACTTATATTTTTTTAGATGGAGGCAGGCGATCGACCCTCTGACCCACTAACCAAATCGGTCAGAAAATGTATTCCCTCGACAGTATTCAATTGTGAAAATCAGTGAGAAAGCAATTGGTTCCGG--ATGCCTCCAGTGTATTGAATACGCGAGAGACCGTGGAGATGTTTGACTCGTCGAGTGTCCAAACGCGAAATTAGGCCTTGACGGGAAAGGTAGGTAAAGGAGACTTCAAGATATCCAGTTATTGCAGGGGGATTACAACAAAGGACGGGGAGTCATTAGGGACGTTGAGAGAAATTTTTTAACAACGGCCGGCTCTTCATGCAAGCGGCCAAACAAGGTCCATTTTGTACACGTAAACAGTGTTGAAAAACAGTGTTAGGCAGTGTGAGGATGAGTGTAAAATTGAAGTAGGAGCAAGGGGCACAGAAAAATTGGTGCGAAGGGCACT-----------------------------------------------------------------------------AGAAAGTTCGGACATCGCGATCTCTTGATTGAACTCGATCGAATGATCGAAAGTTTACCCTTCGTCCCAACTAATACAAAAATACAAACCACTGGAAAGAAATCTTGATTCGAGTCCATTTTGAAATGGAGTAAGGAAAAGGATAAGCTTACCAAAAGAATTTAAGGAAGATGCTTAGGAAATCCAACGATTGAAAACAGGCAAGGTATTATGAGAGCGTTTAAGGGATTCAAAGAAAGTGCGGAAACACAATATCCATAATTCTGATTTGTCTGGGCGCGCTTTTATTTATGGATGTTAATAGGAGTCAAAGGTCCAGCACGCGTAGAATAGCTCTTACTGGAAA--GAATAAGCAATGATCCCCGACTTTACCCACCTCACTTGCGGGCTCAGACTCTGCGCACGCGGAATAGATGCAAAGAATAAGGCGCGAAGTTCTTTCAGGAGAAATTGAACATTTAGCAGTTTCTCTATATAAAACCGATGAAATAGGTCATCGACACAGGGG-----ACTCATAGGCTTGATCGTGTGCGCAATCTTTGTGCGGTCACATCGTAGTGACACGCGACTATATTGGTTTGTATGCTTGTATCTATATCAGCGTAATATGAACAAGAAGATTCAGAAACAATTAGACTGTGAAAATATGGATTTCAAACCGAGAAATGCACCGGTCAAACGCCTAAAGCGTGTCAGTAGGAATCTATGCCCAAGAAGAAAGAACATGTTTGAAAAGCGTGCTTATGAGAAAGATCCGGTAGGTGATACACAATTCGGGAAGTTAAATTGAGTGCTTCAATCTCCCGAAGGAGCGGCGCAGGAAGTTGCAGGCAGCTTATCCTAGGGCACCCTGCTAAATCGAAATTTGACCGAGTGATAGGTAGATGCAATTGATCAGAGCATCTGAAATGGAGGAAAAGGATGTCAATGCGTGACCACTCAAGAGGTGGTTACTATTGAATCAGGAATGCGGAAGCTTAAGCCTCAGGTGTGTTGAGGAACTGTACGTAATACTCGTTGAAGTATTGAAGTTCCAGGCGAGATGGTGACCTTAACCTCAAAAAAAGCTTCCTTCGCCCTTTTTCTCGCTTGACGTCGACTGCAAAAGGAAAACCGGACATGAGACTCAAAAATGAAGAGTTTCCACGTTTGAGGCTAATTATGTAAAAGGTTAGAACATTCAATAGCAACCTAGATGGTCGTACCCTCGGTAAGTTGGGCACTAGTGGACAACTATAGCCTCGAGCTTCCATTTCTGGGAATGACCAGGGAACTAAGCAAATATCACATAAAAAATCGGGAATTGCGCCAGTCAGATCCGTTGCGTTCCATTACCTGATAAAGGAAGATTACGCTCTCACTTGGAAGTGAATCTAAGGTCGGGTACGTTTCATACTCATCGTTCCCTCGTGCCTGGGCGAATGTTACATGGGTCCAGTCCGGGGGAATGCCTGTTCCTGCGGAGTAACGGAAACTCACATAGGGACATGGGCGCGGGCCATTTGTATACAAAGAAAGAAACTCAATGGGTGAGTGAACAATTAGTTGGGAAGGTTGTCATGGTACAATGACTCCAGGCAATTGTTTCGGGATTTGAAGAATGACATGGGCGTCTGAAAAATTCCCCTTCCTTACTTACTTAGGGATCTAACAACAAAACATGCGCTGGTGGGTTATATGG--AAAGTCACATAACGCTTTTATTCGTTCGTTGGAGA--TGATGGTGAGTGGTTTGAAAGGACGTATGACTACGAGTGGCG--AAGAGTCCAGTTTTGAGTCCAACCGCAACGCTTCTAGACCTGTACCTTAGTACCGCAAGACAAAATGGGCCACCTGGTAAGTGCGCTGGCGTACTCGGAGACAGGGGATCCAAGAAATCCTGGTCCAGATCGCATTTCAACGAGACACTTAATAATAACTCTCGAAATTACGTAATTGTTGAAGATCGGATAAAATACTTACTCATTGGCTGCCGGAA----------TGGAAACCAATCAAGAACCTTCACGGAGATCTCTATACTTTTGTATATATGTTAATGTTTGGATCTTGAATTTGAAGGGCCAGGGTGATTTTCCAAATGATTTGAAGATTCCAACTATGTGAGGTGGTTTACTGTCTGTTGGCGAGCGTCTAGGGA--ATGCGAGAAAATGCGGCCGATCGATTGTTTGATTGAGAAAATAACCTTCAACCGAGAATTTGAATCTCCCCTAAGTACGAGAAAGAAAATGTTTAAAATC--TTCCGCGCAACAAAAGACGATCACATGATCTTATTAAAAGTTGATTCGGAGAGTGAAACCGTAGACGATAGTGACATTGTGATCAGAGCCAGCCGAGTCATTGCAATCAAAATTTCGAGATGATGCAAGGGAGTGTCATTGAGAAGATTCGTACGAGGTTAGGATCCCAAGAAA----TGCAAAACGTCCCTCTCCTCGAAGGCTTCATCAATCAGAAACGTATAACAAGTTTGACACGATATCCATGGAGACAGTAAGCTTCAGGGATTAGCAGTACTCAATTAGGTGAGGTCGCCAAACAAGGAGCGGCCGAGTGCCATTACGAGAGATTAGTGGCGCAGTTTTAAGATCGCGATTGATTCTCAAAGCGGAGTCCAGCCTAAGATCGCCTGGAGCTTCCTTAATAATTGACCTTCTAAACGATCGGGCATAACAGCAAAGTTGCTCGATTCAGCGTAAAATATCTTGAGCAAAACGACGATGGGGATCATGAAAGCGAATCATTGAAAAACCCAAAGTATACGGGAACTCGCGGGCGCGTAGGATTATAATTATGAAAACGGGCAGAGCATCTATCCATCAG----TCGACAAAATTTACGAGAGACTGGCAGCTTAAATCAGATTCTTTAAGAAACATTAAAAGAAAGATAAAGACACTAACTTTGAAAGAAACAATGCAAAGCACTATACCTCAAAAGTAATTCTTAAGAATTTGAGACTTTGCATATCCAATGGTGCATAAGAAAGAAGATGAATACGGGCAACAAACTGCAAGACGGACAGCTTGAGACTCAAGGTGAACGCTTGCGATTCACGCGTAGAAATGAATCGTTTGAGGTAAACAAAGAGATTCGAACAAAGAGCGATTCATCAATTAACAAAGACAATTAGAATTTAGACCGACCAGAAATTGAAGGCAGACGAATGAAAGTAAAATCGGGAGCGACTACGTTTCGGCCATTAAAAGCGAATAAATTCGGTTGAAAGAATGACAAAAGAGGAAAGTGACTACAGATTGGAGACTATGCAAGTGGAGTCACGCTAGTAGCTTCACGAGTTAATGTTGTTACCAGCTTTCACGAAGGAGAGTATGGCTCTATGGGAATGAGAAAAGGTTCCAATTCGCGTATATTTAGAGTCGAAAAGAAGAAGGTGAATTCCCGACATTTCGAGCTCACCAGCGAAGTTGCCAGCTTTGCGCCATAGGTCTGGTGTACATCCACCCAATACGTTGCCTCCAGTGAGTCAACCAGCGCTACAATATGAGAGGTTATGGTTATTTTCGTTT--------------------------------TGGAGATCGGAC----------------------AACAGGCGGTCAGTATTGTTCATCAACAAGCCGA--CAGACCCCATTAATCGTTGAATCCCTCAATGTCCGCTCCAATAGGGGATGTTGATCTTGTCATTCCAGATTTTGCAGAGACTAGGCTAGGATACAACAATCCCTGATCCTACAACTCAAAGGGCGTTAACAATCTTTGCAGTGCCAGTGTAGGGCCTTTTCAGCTTGAGGAGATATAGAAGATTAAAAGACGTTGAAAAAAGAAGACTTTGAAATGAACGATTAATGCACTTAGTTGATCTTTTACAGTTAAACAACTGACCTCGTCACACATTAAAAGTTATCTGGTGCATTCTCTTGCGCGCGTGGGCTAGTCAATTTACGGATATGAGGGGTTCTAGGGTTTTTCTTGGTTTTTTGCCTATGGACCCGAGAGGAAAAAGAATTCGTTGGTTTTGTGCTTTCCTCTATGGGTGGCTGGCCCTTTGAATGTATGCGTGAGCTCATATCCACGCCTCTTCACTGTTATTTGCTGTTACCTAGGCATTTGCGACACGCATGTTTAATGGGGTCTTATTCCTCTTCATATCTACATGCCTGTAAGTTTGTGGTCTAATCTTAAAGCCAATTAATGGTTGCTTTTTGGGTTATCTTAGAACCATTATATGAAACACGAGGGGAAAGATAATTGCATCGTGATTTTCTGACTGTAGGTTTCGCGATATATATTTACGAAAGACGAAAAAAGAAGAAATCCAAAATTGGAAAAACAATCGCGAGCCGGGCGAAGAGCATAACAGCGAAAGAAAAAACAGGAGCGAGAGCTTTGAAGAGAGAAACAGTATCGAACACAAGAAGAGAAAGAAAAGAACAGAAACAGAAGAACTGCAAAATCGCTAGAGAGAATAGGCTTAAGCACAAGTAAATACAAGCGAATGCAGATGTGAAAGCCAGAAAACCAAACCGACCTTGAGAAAGTAAAGCTGTGTGAGGGAGAGCCGACGTGAGAGCATGCATCTAACTAAGAAACATTGACACACCGAAGAGCTAAGCGCTACAGCTTGAGACAAACTCCCGTTAAGCGAAACCAATTCGCTTCCACTAACAATCTAAAAGATGATAATCCCGAAACCATAACACACAGCTTTAAAAGAAAGGCTCACATGCAAATTCGACATCTTTTGTAATGTTCTGAAAAAGGATAAATGCGCCCTTCTGTGAAGAAGTTCGTAGCAGCGTGCGGGCTTAGAAGTAGGTGGGGGGCAGAATTCCAGCATGTGCCAGAATATCCCATTGTGCTTTTAACATAAAGCAGTGACCCGCAATCGGCAAGATGATCCAACGAATTTTTGAGCTGAACTTTTGAATTTGGAAGAGAAGAGCTTTCGTTTAAGAGCAAATCTTCATTTTTCCTGCTAATTGAGTTTGGTTCGATCCTTGCGTGCCATGCTCAATGTGCGAGAAACCGAGTATCGCACTTCCGCCATGTTTGACATTACGCCTTTTCACAATCATGACCGCTAATTTCTGGGTTTGGGCGAATTTCTAGGTTAAGGGAAATGAGATTCCTCTGGTCTACTCATCTGAATATATCA------------------------------------------------------------------------------------------------------------------------------------------------------------------------------------------------------------------------------------------------------------------------------------------------------------------------------------------------------------------------------------------------------------------------------------------------------------------------------------------------------------------------------------------------------------------------------------------------------------------------------------------------------------------------------------------------------------------------------------------------------------------------ATTCGAGTGAGTGAAGGCTCGGTCGGACATGAGTTTGCGCCTCAGAGTTTAATTGCCAATCAGAGGTTGCCGGGTTCAGAGCGCAAGCCTGAAGCGCAGCATCTTGGTCTGCACAATGGAGACCCTTAGTAATTGTGAGCCTTGGCGACACAATAACTCTAAGTGAAGAAAAAATTGGGATGGCGGCTTGACATGAAAGAGGAAGCAGAAGTGTGGTGAGTGGTGTGTAAGATTGGGAGAACCAGCCAGAGTTTAAGATATTAATCAAAGGGATCCGCGGAAAACTACAAGAGAGACTCTCTCAGATTAGAGAAGTTCACAATCTCGCTTTTTAGGAAGCTTATGTTCGCATCCATTGCTTTTGAGATCACAATGACTTAGATCGCATCTTTGCGTGTTCCTATAGACTGTTGTGCTTGCTAAGAAGTAATTGTTTAACAAAGTGCGTAAAGGAGAGCGTACCGGAATATAAAACTGGGAGAAAAAATTCAAAAGAAAGAGAAGATTTTGAAAAAAGAGTGCGATAGAGCACACTTTCATTTTAAAAAGCCTTTCTATTTATATATCTTCTTTAATTTCGTCTTGCCCAGATAATACTGTTCGTGGGCGCGGGGCTATGCTTTTTCACAGTCCAATGATCTTCGCAATTTTTTTGTTCTGTTCTACGCGATGTTATTTCGTTCCGCAGGGAAAGTGCTAAGAGAATCAAAGGGTCTGTAGGGGATTGATTAGGAGCGTGGAAGTGACTTTGTACGAACAAGGCAATCTGTTCCGGAAAATAAAAGGAATTGCTTGTACGAGATAGAGTTTGAGCTGTTGATCAAATCCGCGGCAAGGGATGAAGGAGTAGTTACTTAACAGGGTGAGCAAAGTAGAAACTGCGAGTGGAACTAACCCTGAGTGACTCAAACTGAGACTTCGATCATGTAAGATTGCTAATCGAACGGAGCGAATAGGAACAAGATCACAAACCGGTCTTATTAGATTTTCATTGTGTTCTGGTTGCACTGCAGTCTTATTAGAGTTTTAGGCAAAACTATGA--------------------------------------------------------------------------------------------------------------------------------------------------------------------------------------------------------------------------------------------------------------------------------------------------------------------------------------------------------------------------------------------------------------------------------------------------------------------------------------------------TTGTTTGTCTAAAATGGACTGTCCACTGGTACCACGTGGTACATTTTCGAGATACCACATGCTTCAGCAGATACAATCTTGGAAGGGCCTATAACTTTCGCATTGGAATTCAGAGAAAAACAATAGGTGGTTATGGTACCAAGTGGAAAGTCATATAAACCTCGTCAAAAGTTGAAGTGCCCATGCGGGAACAAGTTGCATAATACTTATCGAGATTTTTATGATGCCGGGTGTTACCACGGGAACGAACGAATGTCTAAGGGTGTAGGTGAAAGTAAGACCGAAACAATCCGAGTCTACCGGTAAAAAATAATGAAGACTAAAGTATAATGGCAGTCATGATTTTGACAGTGCCGATAGGGAATTCTAAGGGGGACCGAATTCACGTGCAAATGTTTAAGATGCAAGGGAATTCCTTTTGTAACCCCGCGAGAGATCAGAAAAACCACGTGCGAGAACAAGAACGCTTGAAAAACCTTTAAGAACGCCTGACCCAGACTTCAACTAATTGGTTGATTGTGAGAGATCAGCCCTAAAAAT----------------------CATAGATTTCCCAAGAATCGTTAGATGAAGACAACTAGGATCCTAGCAGATAATAAAAGTACAACCCATTAGAAAGTAGTTTGAGACAATCAAGTATAACTTCAATAAATGGCATATTGTCCCAATAAAGTTTTAAAATTTCATTTGTCTCCATATCTTAGCAATATTGACAGCAACAGATTGACACGTGAGAGGGGAATAATAGAGAAGTTTTAGTTGATGATACTCCTATATCCAGAGGGAACATGGACCAATTCGAATTAGGGAAAAGTATAAATGACTCCGATTGAGCGAGAACAGCAAATTCCTGAGAATAGTCGAATAAAAAAGGGTGTCCGGAGGATGAAGAAGCCATTGATAGTGACGGTCATATGAAGTAGTCCCAGAGGGAGGAAATTCATATTCAATCGGGCAACAAAACGACTATGGAAAAGGAATCTAATGCCTAGAAATCGAGTTGATAGATTGAGTCCACCTGCGAAATGCAAAATTAATGAGCCAAAGCCTGAGAGAAGTTCAGACTGTACGAAGTGTACCGATTATGAAAGTAAAAAATCATCGTGAATTATCATCTTGAATCCAGGTGTCAATCGCAGAGATTATTCAACAAAATTTGCCAGCACGTAGTTCAACCACAATTTGCGTTAGAAGTTGGAGCTATCAGGAGGAGAATGTAAGAGTCTGATAGTGTTTGAAACACTACAATTTAGGTCTGAGATCAACAAATATCCGATGATCCGCAGGATCATTTAGACTTGTA----ATCATCATCTGTTAGGAGCTTTACCGGCTTGTAAGGGTTAAGTATCAGTCACGAACGGTGATAAAGAACGGAAGGATTCGTTCTACGCACTGGGATCCAAATTCACAATTTCGGTTCTCACGGGCATAGGGAGAGCAGTTTAGCAGTAAAAGGCGAGTTTGGGTGCGAGGGTGGGGTGAGACTAGGATGACCTCCATTTCTAGGCTATCGACTGGAAGCTGTTTGCGGAATTAACCCGTCCCAGGGCTATGCGCAGTATAGATTTTGAAAAAGACAGTATGGAGAGACGCTGGTTTGTTTAAAGGCGAAAATATTAACGCAAATGGGAAGGGTTTTGTATAGCAGGCAATGTCAAGTCGAGACACACATATTAAACCCTTCACTTCTTCCCCCCAGATAGGGCTGTCAAGGAAGCCGATCGCGAACTTTCTTCCGTGAGAGGGACTATCTTTGCACGAGGTTTTGAAACTCCGATCGTATGTCACACTTCAACTAGGACAAACTGAAAATCACAATGTAATCTTGCTTCAGCCGAATTGCTTGAGCAATATTTCCCTTTCTTAGGCCGGAAAGGATGAGCGTGGGGAACCGAGAATACGTTTTTGCTCGTGGTCAGCTAGGAAGGTGACCTTACTCGTGTGCCAGGAATG--GCAACGTTATCCACGCCTCAAAGGGTGGCGTTGTTTCACTCAAGATGTTTAATTAAAAACCAGGAGAGCGGGATCGGATAATGAAAGACTATGATTGTAAGCAACCGGGTGTATTATTAACCAGCGATGGACCCGGATAAGCGATACTAAGGGAAGGATAAATCTTCCGTGCCCAGGAGAATGTCATGGTGATAGCAAAACGTCGGTACCATGAAATTGAAATAGTCATCTAAACCAGATCAGGCATGACCCTTACAAAACCTCTATTAAGTTCAATTCCAACACACGGCGAATAAACTTTTCCTCGCACGACATTCTGAATGTAAAATGGGACACGCATGCTTGATCTTTGGGTTTCGGCGAAGGTTGGATAATCGATTTTGAGAGTGATCTTTTGCAAGGTGGGAATTGTAACATCGACTGCTTCCCCTTCAGAGCCAACGCGCCAGCTTGGGTGAGACAGGAACGCTAAATCATTAAAAGGACACACCTGCTTAATAAAGGGGGTATGTTCGTGATCAGGCACGGGGCATTATGGTCAAACGTAAAAATATGAATAAGATACTTTGGACATGCGGGGGCGCGATGGTTATGGAAGATCTGCGAAGTGAGATTAGATTAGAACGGACGATTCGTGCGCGCTCAATTTTGCAAATATTTAATAAAGGATGGTTTCATGGGTATATTCGGTGGAAAAGGGCCGGTTTATAGTGAAGGAGGAACGTTGCGGGATTTTGCGTGGTCGGGCACTAGCTAGGGTCTGAAGGGTAAGTAGAATACGAGATAGCTAGACTGGCGCGGCATTACAGCACCAAGGAGCTAAGGGGGATGTAGGTTACAGTAAGAACGGTGGAAGATAGGAGAGATGTAGATTCATAAATACAGAGAAAATATTCTTCAAGGCAATATGCTTCTCTTGACTTGGAAATTGCTTGAATATGAAAATACTCCGAACACACTAAAAAGTTCATAAGAAATAAGGCAACAGGTATATAAAATAAATCGAGTCAGCCTAGAAAGCTACGAATTATCTCGGCAATACCAGGGAATGACGCGGAAGAACTGAACCTGTAGAAGGCTCAATGAAAGCTTACGAGGTGCAGGGAATAGAGGACTCTGGGGGATTGGAAAGCCTCATTCTGGGCTAGGTTTACGTGAGACTAACACACACATTGTATCAGACAGAAAGGCTGATCTTTAAAGCGTGTCGCAAACAATGCCAAAATGGGAGATTGACTCAAAGAATATGAGAATGCGACAACGACGACAGGACGCTATAAGAACAGCAGTGAATGTGACGAATCAAACTGGTTATG--ATATACTCAGGCCA--TGATTCTGCCTTCTCATCTTAGAGGTCAAAAGGTTGGGCAGAATACACTCTTTTGACATGCCCA--AATGAGAAATCACGCAAATCACTCATACGAAGACGAAGGACAAGCACTACCTGGGCAAGTAACAACACAAGAGCAGTATTGGGTATATGCGGGTGGGTACGGATATTTTAGCATCTAGGATTTTTCGGAGAGCCAATCGTTAACGAGCTTAGATTGAAAGAAGACAGTGCAAGCCTGGGACCATAAGGTAGGGAACAATCAGGGAGAGAGCAGTAGCAATGATAATAAGAGAATAATAATCGATAATTTAATGAGGTGAGAGAAGGACGTCATTGAGTAAGAAAACAGGGAATAGATAAGTATTTTGTGATTGAGGTACCGCCGACTTGTTTACGAAAAGCATTGAAGAT------ATGGCTAACCACCAAGTTCGAGTTGCTCAGCACCCCCTCTGTTTACATTGTTATGCTTGGTTACATGTTGTTGCTTTTATGGGAAAGACTCCAACCGAATAGATGATGAAAATTTTACAAATACGACTGAATTGATCCCCAATAAGAAAATTAAGG----AGCAGGCAATATCCGAGGTTTCCAAATCACAAAATCTCGTCTCGATGTGAAAAAAAAGATAGGCGCCTTCAAGTGTGACCGTGGGAGAGATATCTAGTAAGTTCATAAGTCCCTTGATAGGGGAATAGACTTAGTCGCCCAGCACTAGGGGTATGAGGAACACTGGCTACGGAACTTCTCGCTTTTAAATACCTGAAATCTGCGATTTCGACGTTGATACTTCAATCCTCGATTTTCCCAACAAAGCCGAAATGCAAAAAGAATACTTCTGAGAGCGCGTGATTGTGACCCACGAACTGAGGGGCGGATCTCTGTGATAACCCGAACAATTACGAATCTAGATCAGAAGTCATGTAATTCATTATCAACAGTATTATTTGTATGTATACTTTTTGTAGCCTATAAGGCGTACGTCTTAACCCTTCGCGAAAATCCCTGAGCATAGTTTTAGTTGGCAACGCGAATGAATGTCTGAGGGCGATCCGAAATGCGAATAAACGAGAGGAAAAGACGTATAGTTTTAGAGGGATCGTTCGGAAATAAGTACTTAAAACCGGACAACTGACACAGGATAAGTGATTTTGGCAATGATTTATAGAAAGGAACACAGATTACTCCTGTAAGACTGCCGCCGCGATTAGCAAAACACTAGCTTGATTGTAAGTGAAACCTAGATCTAACGGGCAAGTAGCTAGTATTCTCGGTACATGTCGAGCTTCGAGTGTAAGAATGAATATGTCAACTTTCTCTACCGAATAATCCCATAAATGAGTGGATGAGATGCTCAATGATTGATAAAAATCAATACATTAGGAGTATGTGGAAATTATTTTTTGTCGATAAATAGCAATGAATGCATATAACGGAACACGGTCGGCCAATCTAAGGAAAGAACGTGCAATAGAATATGAGGGCCCGTAGGGGATCATCCATAGGTTTCTGCGGTAGATTACCCACATAAGAATAAAAAATTTCGTCGTATACTAATTGTCTGTGAGAGAGAAGAGTATTAACACAGAATGTCTTGAGAAGGGACTACAGAAACATCACATCCCCTGCGCCAGGAAATGCAAAGCTCGAGAATGAAAGAAATAAGCATAACGGTAGTAGCGCAAGATTAACACTAAACATCTGAAAGCAACAAAGAGTGAATTCAAATTATCGTGTAGAAGAGAATAAGAACCGCAAAATTCACCCGAACTACAAGACAGGAATACCGTTGATAACAAAGCATACTGGTCTAACATAAAATGGGCAGTCTGAGGACACGAAAGCCCACTTCGCAGCACACACTCCCATGCCCACACATAACTATCTTGCCC--TTGCACTCGTATTAACCCTCGCATCAGAAGCAAGTTGAGCGAGCCTCAGACACAGTCACTCATCGTCAACGACTGCCTGACTCCCATCGTACTTCCGAGGGAGACACCTATGAAGTAAAATTAACTAGGATCGACACACAGAATACCGAGTTATAGCCCCCCAAAGACGTCCGAGGGATCTTCCCCTTACGAAGGCCCCTGTATCGTCCAAGATAGTCAGAGGCCAACGGAGCCAATACCCGAGCATTACCCCTACAACCATTCGCCATTTGATCCTCTTGTTCAGAGCCATACGTGATCATGCAAAGAAACGACGGATCAAAGACTGAGTT------------TCAATGGAAGACGACCCCCCCCTAAGGAGTGTAACATGGAGTAAACTCAAAGCACAAAGTATTTTCACGGCCAATAGGAACTAAACAACTCGTTGCATAGCGTTAATTCTGAAAAAAAACGATTGCCAAAGCAGAGGAATGCGATAATGTAAGGAATAGAAGGCAAATAGGTGACAATATCGGAGATATTGTGAGCATGAGTGTGAATTATGGACTCTTTGCAGTTGGTTGTCACAATAAACCTGAGAGGTTGCGAGCATTCAGCTATTGGCGCCCCGTTCAACGAGTGCGATTAAGCATGCGACATTTCGTAATAGGAACCTAGCCAGCGCAGGAAAGGTTAATCGTAAGAAATTGTCAAATTAGGTCAGCCCTCAAGTCTGTGAAATATTATGAATGCAAAGCAAAGTGCTAGACCGAGCGAGTTTAAGAGAGAACACGAGCCTGCGAGGACCTATGACTGGGAGAACAATCTTAACCCCGAGCGGTTGTATGGGGCCTAATGGGGGGGTTGCCGGGTCATACCCACCCACCCCCGCCTTAATACCTCTCGAGTCCCCCCGTCCCTGTCCCCAGGGCCTACCGCCCGACCAATCATGGTTAAATGAGTCCGCCCTCTAGAAGGTGTAAGAAGTCCGTCGGAACTGGTTAACCTGGGGTACCCGTCCCTCCAGACAATTCCGTGAACTTCCGACTCCTCGTCCAAACATTTCCAATTGAGCGCTCGGGAAAAAGAGAGTGATTGAGACTGCAACGTTGAGACTAAAACGAAATGCGCTTACGGTGGCTGGCGCCGAGACAAAGATCTCTCTGTAGGGTTTCTCTAAGATAGACTTGATTAGCATATCTTATCAAATGCATATCACCC--TCCAAAAAAATTTTTCCAATGTGAAAATCGCAGAATAGAAAAAAGAATAAGAAATTAAAATTAGGAGAAGGAAACTGACATCGAACCTCAAAGCAGCAAATAAAGTTTGAGAGAACTCAGGGTCCACAATAAGACACTGAAAATAAGAAAATAAGAGGTTGAGAGCCAAAAGGAATGGAGAAGGCGGAATTCGAGATTGCAATCGCAAACGCGCGAGCATGCAACAAGGACACTGGAAAGACCCATAGGCGTGCGAGGGTAAGCGTAAGACAATGAGAACTCTTCCGGTCAGGTTACAGCCCGAAATTCAAAAGACGAAGTCCGATAGCCGAAAAACAGTGACCAAGTGAGCACGGATGACTCAAAGATCAATGTTGAAGTGCAAATTAAGAAAAACATAGTAAAAATTTGATGAAACAATAGAGAAGGAAACCGTGTAGGCTCCGCTTTACGAAAGTACGACTTTGGGGTTTTCAAAACGACTTCGAGTTTACGAATGTAAATGACCACTTGAAAGAAGTTCTAAGATGGATTGAATATCCAAATTTGATCATATCGGGGATTGAATTTAAGATGTGCAGAGGCCTAAAGCTTGCGCCCATAACAGCTAACTTGGTAAATTGATCAAGTTTGAATAAAAGTGACTGCATGGAAATGTGACAGTCCATCTATATACTTCATCCACAATCTGTGTAGAAGCAAGGGAGTATGAGGGACCGAAAATTTCGATCATAGTTGGTCTTGAGGACAACGATTGACCAAGCGCTGAACTATGATTTCGCAAAGGCGACATGCTGTGAGAGTCAGTGAATGAATGGAATTTTATTCAAATACGACTATCCACAAAAAGAACAAAGACATGCTAAAGTTGCCAAAGGACCATTCTATAAAAATTTGACTCCTTGATACAGACAATTCGTGTAACTCCGAGCAGACGTGTCCAGGCAACCATCCAAGCAACCCTTCAATGGACATAGCAACAAAGGATACAAAAAAAGGAAACTGTTGGAGAACTCAAGATGAACCCGTGGGTACGAGATAAAAGAAATCGATGCTGTGAGTCCCCAAGCGACCAAGTGATATTGCAAAAAAGAAGAAGTGATCGTGCAAAAGATACACGTTCGAAATGCGTTCAAAAGTAAGTAGAAATGATTGCGAACGCAAAAGACACTTCAGTCATTCTCACAAGCGCACGCTCGCGGAATTGTGAAACTTCAAGAAACCCCAAAAATGGAAAAAGAATTGATCAATTTTAAAAATGAAAGAAAGAAAAAATCAATTTGAGAATAAAAAAAACCAATTGAATAAGAGCGTGAAATAGGCCAAACGGATGGCGAGCTCAACGTGCGCGTACTGATAAATATTTATGTTAAAACATTTTGATACGGATATTTTTGCTTGGTTTGATAAATTCCTCACATTCTGATTTCGAGATAAAATGCGTCCTAATTTATGGACGGGCGTATGTCTGTGGTTTTGCTGTGTGACGTAAGGCACCATCTCTTAATCTTCATTTTTGGATATTTGTTTGATTACGCGGATTCGGTAATTACGGGAACTGAGAGGTTAAACGGCTAAAAAGATAACATAGGAAGGGGATAGGAAAGACTGAATATCAGCTACTAATGTGGGCGGAAGTAAAGATGAAAAATTGCAAATCTCGTCCAAAGTGTGCGGACAGACATGAAAAGA--CAGCACGAACGAATTATCTCGGTGTAATAAGTGTAATTATAACAAACTGGGCATGGGGGGGTTTGGTTGCTGTTCAATCTGGATTTTTTCTATGCTGGAACAATAAAAGCAATAGACAATGCATGACTAAAATGGTTTGAGGCTACTTGCGGGAAATCGCGTTCGAGTTCTTAAATATTTCAAGGTTTGAGTGTAAGGTCCCGTGAAAGGGA--GAAGAAATCAAAGGAACAAAGCGCTTGCGGCTTTACTTCTTTGAGCGCAACAGATGGATCTTTCATAGTCGTCTGAGATGAATTGAGCGGAGATTCCAATATCTAATAGAAACAAAAAACATCAGGGGTT------------------------------------------------------------------------------------------------------------------------------------------------------------ATGGAAATATAAATGGAAGTGTCTGTCTAAGGAATAGCGGAGAAGCGTGTGTAAAAACGAGAGGACGCGAAACCTAGGCAGCTTATGCGGATGACGTACCCGAAGTACAGAGATGGAAAAAGATGAAACGTCAAATAACCTTGTAAGTCTAATAAACATTATCCACAGTAATGTGAATTCTTGAAAAGATGTAAAAGAGTTTAAGACCGCAAAGAGAAGCCGCGGAGTAAGCAATTGAGAAGTAAAGCGGAAAACGTGTTTTCAAACTAGTT----------------------------CATATTGACACATCATGAGAGCGGAAAAAAGAGAGTCTTCGAATAAAAATTTGAACCTGAAAAAAAGATCTGGATCGAGAAGGCCATTTGTTCTAAGGAAGTCTAAATAACCGATTGACCGTGCTTGAATCTTCAAGCGTAACTAACCAATTGTGAGCTGAAGATTGGGATGTATGAAAAGGGAATTCGCGCAAAATGTTGAGGGCCTAACATCACAATCACTCTTAGAATTTCATATTTAGCAATGGGAGACCAAGTAAATGCAAGTCACAAGGTGAAAGCAGGAGCGTAAATAAATCAGAGGAATCTGTAATCTGGAAGCCACTAGCTTTTTTCACACCAAACCGCATCTAACATGATTCGCTACACAGCATCAGAAAGCATAATGAACCGATTCATTAAAGGGATGCCTAATAGACAAATTGAGCGCCTAAAGTTGAAGGCGCAATAGACCCTTGCCGACCAAGAGACTCAAAATATAATATTGAGAATCAGTATGTCGAAAAGG--------------------------------------------------------------------------------------------------------------------------------------------------------------------------------------------------------------------------------------------------------------------------------------------------------------------------------------------TTTGTTCCCTAAGTGT--CAGTGATCTTTCAGAGAATTCAACACAGTAGTCTACTGCTCTCATGTCAAGTTTTCAGTAGTAATCAGCGCCCGTAGTAGCCATCACCCTTAAACGTATTTTTGTCCCACAGAGCTGATGTGAAGATGGAATTAAACATTTAACCGGCTAATTCTATCCATGTGAAAGTAATAGTCAAGCTAAGACTGCATGAATCCAACATCGCATACTTGAAAGTAACTAAATGAGGGTTTTATTAGGTATGACCTAAAGCAGTAGGGTGAGACCGATTGCATACCAATGCCAACACATAGTCGACTGGAAATGCTTGAAGGTTTAGGAAGGATCCTAAATGCATGTGAGCATAAAAGCAGGGGCTGGGATGATGCTAGTAGAATCGGAATCGTTCCCAAGGTCAGAGCATCAATCAGTGAGCGAAGAAAAAGGCGCGTTTGATCGAGGGTAGGAGCGAATAAGTGCGAGGAAAAAGTCCGATCTGCTCGAGCGAAAACGACAATAAAAGCCAGGGAGCTCGCATTTGCAAGCAGGCAGTCAATCCTCTATGTGCGCGCCTCACGCATCGGGGAAGCGCTCCTTTGTGCGACATAGTACGCTTAGAACTGCAAACGGAAACTTATCTCCTCAAACAAGAATTCTCGCGTGCCAGCATTCATTAACACTTGCAAAAGACCCAAACTAA------AGACGCACGAAAGATGGAGATAATAGGACAGAGAGAATAGATTCCC---------------------ATATTAAACA--AAACATAAGACAAAACTTGAGTATGTCAGATGTCCCGAAAAAGAGTATGAAACTATCACGTCGAGCAGTTGTGAATGAAAAAAAACGCAAGAGAGCGCGCTTCAGACAACGATTTTAAGTGCTTACCAGGAACACAATCATCAATTGCGAATGAAAATGAAAAGATTTATTATATTGAGAATACAAGATGCAAACTCAAATTCTTCGATCACTTTTCTCCACTAGAATAAATGCCAGATTCTAAAAATCAGAGAATCAATGCCAGGATTATTCCAAAAAATTTCTTAAAGAAAAAAAAATGGTAGTAAGT--GACTGGAAGAAACAGATTGC--TTACTC--GAAAGAGTGATTTAAATGGGTTAAGAATTCCACAACTTGAAATAAGGAGAATGAGGAAGAATGGCTTATACTAAGATGAAGTTACTTAGGGCCCAGACGTTTATAGGGCTACGATGCAATTTATGGCCGTTCACTCGTTTGTTCAATGGTAATGGCTTTCGTGCTGCACATTAGGTCATCACAATCTGTGTTTATTCAATACAGAGTCATATGAGATGTATCCTCATTGCCCTAAATGACTAGAGGTTGAGGGATTATTTGCAACTGAAGAACAAAAATGGATCATGAGATTAATGCTGTGCGGGTCCTCCCAATGTCCTATACGAGCAATAAT------ATAAATAAAAATGTACTCTCCGCGAAAAAGAAAGCATTAAGCCCTCCAGAAGAGATATATAGTCCCTTTCAAGACTAGCAAATAGGGTAGAGGTCCATAGAAGAGAGAGTCAGTGTAGGGCATAAAGGCACAGTGGAAGTGTCAGTTAAGAAAATAGTGTTAATGAAGATCACGGAAAGCAAGGGCTCGTCAGTGGATCACCTCAAATGTATGTAACTAAATGAAGGAAGAACACTTTGAAGAGTCAAGGAGCACTGCGAAAGGAAGGAACAACGAGATCGTGCATGAACACATGCGAGAGGGAGATTAATTTTAGGTGGACGTGTAGTGAAACTGTTAACAGATAGAGGGAGTACGCTTGATACAACAAATTTATTTAATGCCAGACTGGGAAGCAAGTAAGAATCAATATAACTGATAGTCAAAATGTATAAAAGAGTACGCTCACAAGCCTCCCCCTAAATGAAACTACGGCGGTAACACAGTAAGACGCAAGCTGTGCGCCTACTCGGGTAGCCGAGGGTAACTTATTACATAAAAACATAGGAGTTCTGCAGGAAAAATATGTATAACAGTACATATCCCCTAAGCCGAAATGAAGCATGGAAGCGAAGGAGCTTAACAGTCGAAATGTGAAACAATAAGACACACCGCCATCACCAAACGCCCACTCAATCAGAGACTGAACTTAATGATCCGGAACTAGGACAAAGTGACATATTTCATGCAAGCGTACCTTTGCAAAGTTGAACTAATGCTCGAAAGCGTGAAACCATCAACGCTTAAGGTTTCGATTGTACTCCACACCTTCACAGATCGGTGCAGTTCAACCGACCTCGGGATCAGTCAACAAGTCACAAGATGACCCACGAGCCATTTTGCCAGCTTGAGCTAGGAAAATTTGGCATAAAAGATTTTCCTGAACCGTAGAGATATGATATATACAAAAAGGGAAATCGAACCCAACAATGAGAATAACCGTCCAGTGTCTAAGAG--ATGTGCAGGACTGAACAAGATCAAGCGTAAAAATGTAAATGACAACAGGGTCGATCGAATTCGATCTCACGTGGAGTTAATTTACTGGGGCGCTGTCTAATTAAGCCACAGATGGATCGGTCAATGCATGGTCATCAAGAACCCAACTTGACTTATAAAAGTAACAAAAAAAACTTCAGACCCTGCATTGTAGAACTTAAAAAACCGAAGTCGCTTGATC--GATTTCGACAGAGCTTACATAAAACCAATTAAGCGAAGGACCTATGGACCTGACTCTTTCATTTCAAGACTCTGACCCCCGTGCGAGGCAGAACGTGAATGAGAGGTCTCAAGCAGGAGGTGATTCCCGTTTTCAATCCATGGAGATTCTAACATGAGAGGCGCAAAAGTAAACGATC--TGACTAGGTTTCCCAAAAACCTACTGAACTTAAAAGCATGACATC--------------TCGGACGCAAACTCACGGGTTC-------GATCATATGAGCCCTTGACTTCCCAATTGGAAAGCTCTCTCCAA-AGAAATGCCGAATGGGTTTAACAAAAGAATGATGTGTAAGAGAGTTCCACATCAATCTCAAGAAAGATCAACATTTGTGGCCACAGCAAAAGAGACCAAAAAATCGGAATTTATATCTATAAACTCCTGTCTGGTACCCAA------AGTTGCAT--------------------GTTCGGGTACCATTAATCTCGTCAAAGGATAAGCAATTGTGACATTCCCAATGAGATAATTCCAATCTCCAAAAGAAACTAGGTATAATGCAGACAATGAATATGTGGGCAAGGGACTCTTTTTCGCAAGGAGGCCTATTCCTCCTAGTTCTCAAATACCTTATTGCCTGGACAGTGAAAGGGCATCGTTGTTTAGGGGCAAATATTGCCGGCTACTCCCGGGCAAATACTCGTCCAAGGACATGTGCGTGTGCGAGGAACACAGCATGCGTGGGTACGCTTTCACGAGAATTCAAGTAAAAGGATGGGTGAAAATCATATTAAGAGGCTTGCAATAACCGT--ATGCGACCAAGTGTACGTGAGTACAATTACTTCCCATTACCATTAACACACTGAAGGAGTGACTTTGGACTCCTCACATTAAATGCCAACAATTCAGATCAGGATGGTCAAACTAATTGGTCGAGCAACCACTTATCCCTTCGATCATTAGTCCGGGAGTACAAGTGACAGTTTATGAATGGACGGTATAGTGATTAGATCCGCGCAGGATATTAAAGAAACAATTGTACACCAATGAAAATCACAATGCAAGAAACTATCTAGGAATGTATGAACATGAAGAATT------------------------------ACTTCAGGATAAGCTTCATTGTAAAAAGGCTTAAAAAGACCCACTTTGTCCCTTCTAGAATCCAGGTTCAACAGAAAATGCCAGCAAAGAATGTTACCCCCAAACCGGGACCCGAGGAGCTGGTTGCATACGAGAAATAATATCCCAAAAATTGTAATGCTGCTGTCGGGATTCGTGAGAGCATAACATTTCTTATCCAAAAGGGCGTCAGCAAGAGTCTCAGAGCCAGACTGCGTAGGACAAAGTGATTAGAGAATTTGGTGCGATCTAGTGCAGGCTTACATAAGGATAGAACAGCCGATAGTTGGGTATCATACGTATGACTATTGTCGTTGTGAGGCCCCCCGACATATAGGCGCATTACGGGCGAAACTGAAGTAATGATCTTAGTCAGGAGTTTAAACATATCAGAATTCTGAAGTTTCTTTCTTCTGTTAGCTGCATGCGTGACTACTTGACTCCGAAAGCAACATGTTCAGAGAATAACAGGGAAAGCACGTGATTCAGTGTACGGGGCATAGAGTGAGCGTATGATCCCAGGGCAGTCTTAAAGGATAAAACATTGAAGCATCTGACGCGACACCGGGTTAAAGTTGTTAGAAGATTTCACTTAGCAAACTGTTAGTGATTCAGTGGGAGAAACCCTCCGGATGGGACATTACGCATACAATTGAACTCTCACAAGTCAGACACTAAACATATGATACAACCACAAGCTAGGAGCCAGGAGAACGGCGAGATTAAGCCGGTCTTATGTCTGGGGAGCATGTGTCTATATGGGTGGCAGTATGTTTAAAATTTTTCGAAAAAACGGGGTCACGTTCAGATTCATTTTGACATAACAGTAAGACACTTAATGCCCGGAGGCCTAACAGATCCTACAAATGGATACTGGTATAAGCACGTGAATCCAACTCGATAGGAATGATTATCGGTCCGTTTGAACGAACAGATCTTCGTCATTGACGATGCGAAAATCAGAGTCAAGCAGGGGAAACCTGTCATGGCGCGGGCAGCGTCGCACTTTGTTGCTATTATAATACACGATACTTAAGAGCTTCGTATTCGTCAGAGAGATGTCGCCAAAAGGTTTTGACACTATAATTGAAGAGTTTTGGAAACACGTGAATATAGATCCACGTTCGAGTGATGTTATCCGAATTTTAGAGATGAAGGTTATTGCTAAAGTTAGAAACTCAACA--GAAAAATCAAGAAATAATTTAATTTCGAGACTAA----ATACTTCTAGCGGAAACTGAAGTCTCCCGAATTGCCGACAATCCGGGTTCGATTGCTCTTGTACCCCCTTTCGAAAGACCCTCCGATGCTAAGATTGACAGAGAGTGGGTTTCAGGTTGGAGTTACGCGCGCTTTTGAAAGTAAGACTCAAACTGCTACACTGGCTGAGAGCAAGAATACCGGGAATTCTAAATTTGAAAATGAGGAATCATGAAGACGGGCGAAATCAGTATCGCAAGAAATGACGAATGAGACCAGAAGAAGGTCTGACTTCTATTGGCTGAGCTTACCTCACAAATTGAGCTTGCGAAATCCAAGTAAAGCCGTTTTTATTCATAAAAGTTGATTATCCGAAAATCAAGTTCGTGTTAACACTGAGTAGAAAAAATTACGAATAAGAACATTTGACTAACATTAAGCTTATGCAGAAAATTCTGGGATTTCTTCCAAAAATAGGTCTGAAATTGAGTTTAATTAGGGAATTATCATCTGCCTCGAATATGACTCAAACTACTCTTTACTGGAGAACAATGAGAGTCCCAGAATTGAACTCAAGCTGAGTCTTACTGGGGAAAACTAGGAATCCGCGAATGGCGCTCGTGTTCATCTTATTTTGGAAACACTCAAGTTCCTCACATTCTGCTAGAATTCGTCCTTCCTCAAAAAAATTACACCTCCCCGAATGTACCTAAGGTTGTGATTAGTTAGGAAACCCTGTGTAGTTGTCAGACTACTAGACCCCTCTTAGGATTGCGCAGTGGTAAATCTCGGTCCTAAGGAAAGACTCCTTAACTGTCATATTAAAAGCTGCGTGGTAACCAATGAGGGGTTATTGAGACGGTGAAAATAATTGTGATTTGGGAATACGATCCTTCTCATATTTGTCCCAGTGAGACCACCGCGTGGCCTCGGTCGATCAAAGTCGAGAGAAGGAGTCCAAAGCGTTAACGGTCTTTGGATGCCCAACGAAAAATGTCCAAGGCATTCAAAGATGCAAGTAGCAAACTGTTAACACCATAGAAAACGAGCAGTAAAGATAAAAGCAGACATGCCCAGCCGCGCGGCCATAGCCATGTCGTGCCACTTCGTAAATCAAGTAGCTGGCGGGTTTCTTGAGACTAAGCGCGGATCAAAAAGAGCAGACATGGATTCGTGATACGCGAAAACGAGGTGAGGTTCACAAAGTCACGCTAAGATAAATCAATTATATTTCCCGAATTTCCACCAAAAGGGATCTCGCGAGAATAAATGCACCATTCAGGGTGTATCCATGTCCGTGTAACGGAAAGCAGGTCCACAAGAGAAAGATTAGGCTTGTGCCTCGGTGCAGGCGAAAAGTTTGGGAAAGCAATCCCCAATTGACCTCGAATAAACGTTATTAGGTGTGGGGGAGTGGGCACTCTCTTGCCCAAGTGGCCCTGGCTTCCCAAAAGTGGGAGAATGCAAGCACGCGATGAAGGTTAAATACGTAACTATATCAAAAGCAGCCAATGAGTGTCCAGGCGCTCCTATATAGGCCTAAGACCCCCGGAAGAAAAGTAACAGTAACAAGGGAATTAATTGAGAATCTACATGCCGACATAGGAAGTCATGCAGAATTGAGGACGTAAGAATCTGGACAGCATCGTGGTGACATGAGGTCCACCCAGATTATAACAATGAAGGGGATTGAGTCCGAGAATGCAAGTAGGCCGGATTAGGGAAAAAAGAGAGTATAACATTGAGATTAACAGATTGCGCTTAGGTGCAAGTACGGGGGCGCTCAATTTCAAATCGGTGTCGAATCATGCAGGTCTACGTTACACAAACAAAGAAATTAGAACTTAAAAAAAAATAAACCAAGATTAGCCAAAAACAGGCATAGCGGCCTACAAAGGAGCTCATAAACGCAAGACAAGAATTAGGCTGTCATCGAATAGCGTAAGCATGCGAGACTGAGAAAAGTTAACCGAGACAAACCCTAAAAATGCAACAGAAGGGGCGCGATTGAAAGTACGATAGCGAGAAAGAATAGTCAAGAATCAGAGCATTCTTATGGGACACATCAAGAACGCGAAAGCGCCGCAAAGACTGCAAGTACATAAAAGAGAGTGATTATGTACGATTGAATTCAGAAATGCGATTAACTAGGACACAGGAAGTGTGAGCCTAT--------ATGCCCAGATACGTAAATCACCGTGTTTTTGCATGCGATCTAGACGCGAAGAGGTGAGAGGTATGGACCTTTGGGTCAGAAAGGGCATGAGTACAATGTATGGTCCCACAGATCGAGAGAGTGCGTGAATGATTGCAAGCATTAGACTCACGAAGTAACCACGAGTATGTGGTGTAGCACGGGCGAGTACGGCATCGTCTATCAGATATAAGCGGAGCGCAACCATCACTACGTGAACGCCTACGAAGCAGTAGTTAAGCTTACAGACCCTTGGGTCCAAAAAAACGGACATTTACCCTGAAACGAATATGGTAGACCGAATGTGGTTAAGTTGCAAAACAAAAAAAACAAGAGGTGAATCTCCGATTGACAGTAGAATCGCAAAAATAAGACTTTGAGTGTATAGTAGTGAGAGTTTAGATCGATCAGCGAAAACGTGGAGACCTATGAATATCATGGTCCCAATGACCGAGATTCAGAATTTAATCAAATAAGACTTTATGTGTTATTGCAACTACAATCTTCTGCACCAGAAACTAGATTTATTCGTTCTCATGAAACACTTTAATTAATTGCGCAAGACTGAAGAATCAAAATGGAAAGAGAAGGCGAAAATAACTAAAAGCATCAAAAAAAGTGAGGGCCGATCAGCGAAATCATCGCAAAAACAGCCTAATATTCGATAGGCAGGTGAGCGTGCAGAGGTCAACGCGTACACAAAAGTACCATCATGCGGGTGTAAGCATGATCGCATAAAGATAACTGAAAATTCGCTTATGAAATTGACACATTGAGACTGAGTCATCTCTAATGAAAACATAGTCACACACGTAGGTCCCAAAGAGTGACACTATCAGAGTGCGAGAGCGGCTGATTAAATGACTCCCAGGGAACGGTCATGCTCACGCGCTCGTGACAGAGACTACCAAGCTGCAATTCGCAAC------ATATGCGCGTATAGCAGTACAAGTTGAATTTTCGGTATGCTCTTCGTCACAGTCAGTCACCCACAAAATGAAATTTAGGTAACAGTGCTTGCACCAGATTAAAATCGTTACTTAAGGAGTTTGGGCAAGTAGGACCATGATTCCGACAGGGTACACGTTTATGATTAAAAACAATTGATTCTAACCCTGGAACAAGCCATGCAATTTTGAAAAAAATCGGGGATCACAATTGATGAGTGAAAATAAAAGCATGAGATTAAGAAAAAATCGACTTAGGAAACCAAGTGGGCCAGGAACCGTGTTTTTCACCAAGATGGGGGGTTTATGACTGAGAGT--------------------------------------------------------------------------------------------------------TTAGCACAATATTGAACAAAGATTAAGAATATAAGAATGAAAGGCTCAGCCTCATCGAGTAAGTAACCGACTAA----AACTCAAAAAGAATATGCTTGCAAGTAAACGTGAAAAATCCCTCTGCTGCGATTAACCGAGACTATATAATTGGTCGTACAAGAAATTAAGATTTCTCATTCAGGTGTTCTTAGATCAAACCATAAGTGTATTTAGAAGAGACTAATACTGTTTATCCAAACTGGCGGAAGGCTTTGGTGACATACCCTTAATA----ATGCTTATATCCATGTAAAAGATATCATTACCGGTGCCAGCGAGTCAGACCCCATCAGGGTCAGCTTCAGTCCCAAAGACGTGCTCTTATAGTCCCAGAGTCTAACCCGTATTCTCCCAATCGGTCCAACTCCTCAAATTCAAGAACTTTGACGTTAGAAACTTCGGGAAAGGAACGATCATAGCGTCTCACGCCCGCATTCTGCATCTAGTGAAACAATTGGCCAGTTCTGAGTTGCGCATGCGGTTTCGAGGGCGTTGGCAATTGAAAGATCACGTACCCGTACCACAGATTAAGCATGCGAACATAGAGAGCCAATCTTACGAGGGGATTACTGGGGGAAATAATTGATTCGCGAAATGTTATAGGGCGAAGGAGTCGCTTTGGTGTGCACAAACTGTTCTGTGCGCACACGAGGTTCCCCGGCACTAAACGTGTGAAATTGGGATACTCGTCAAAATACATCTCCGGTGTACGTATGGTGAAACAAGAACGTATTGAATCTGGCCAGACAGC------------TCCTGCAGAGAAACAAACAGTTCCCACCTACATAATATAAAAAGGACTTGTCCGGAATAACCACAAGGAACTTCTTGTATCTGTTGAGGCCTAAAAGCGACAAGCAACATCGGAACTGGGTCGTATAAAAGTGGAACTGGTCGTAGGTGCTTCTATGGTATCTCAAGAACACCAAGGCATGTGAGATCACGCCAAAGAATATCAGAAATTGTGATCTACAAACTACCTAATCGTATTTCTAATGGTTCGATTTGCCAAGTCATTATCTAAACGAGAGAATTAGTAAGTCCAATTCTGTACTTTCAACTCTCAAGACAAGTTTTTGGGTCTTTCGAAGCAACCAACGAACCACGCAATGTAGTCCAATCCATTGAGGGAGTTTCCGATACTTCGGACGGTAGCATACAGGAGTGTCCAATTTAAAGCAGTTGGTTCCTTCTGTATGAGAGTTTATACGGCTTGGCAGGAGCGGGTAGCGATAAATAAGGTTGCCATGCGAGTCCCACGGTGGCTTAAGAGGATACGGCACAGTACCCAGGAATCGAAATTGAAGACTCAAAAAAATTGTTGAATCGTAAAAGTGCCTTTTAAGTACACTTTACGAAAAAACTCCCTCAAAATTGGCCTATTCTCTCAAAACCGAGATTTTCCAAAATACCCCGCCCAAACGTGAGATTAA----CCAAAATGATTGTAGGCAAATTGAGATAGAGAGATTAACACAAGGTGCAGTTATTCATACGTTTTTATTTATCCTATTATTATAGCCCGACGCAGGCGGATGTGATCGGAGCTACTGAGTCACGAGGAAATTGGTTCCTAATGAAAAATAATGACCGAAAATGTCTCCACGAGAGAATAGGAGAGAGTATATATCTGTTTTTGATCGCGCGGTAGCGTTTAAGTCTAAGAAAAATTAAGAACGAAACTTTAAGATTGAACCCGAAAGCAGAATTGTAACTAACATTGAAATTAAGAATAAGAGCTTTCGTGCACGCGTGTGAGGAAATAAAAAATTAAAAGTTTAAAAGTGTATGAGAGTCAGACATTGCGTGCGAGCAACTGGAAGCATAAGAAATTAAATAGTGGTAGAAAATCATCAGATTATAGTGATAGTCCAATGAAGTTATGATCCGCAAGAATGCGCATGCCTGGTTGCCAAGTTTCCGTAAATTAATTAGCCGAAAATGAACATATGTCAGCATTCCTCTGAGATTGAAAGATTAAAATAGTATCGTGAAGATGTAGGTGCATTCCGATTTGAAGTGTACGAAAACTTTAATAGACATCTACGTGGATAGACAAGCGCACACGACTTCGAATCTCCGAGAATGAAGCAGTAAACTTGCGAATTCATGGACGAATTCGAGCGATTACAAATCGAATTTGGAGAATTTGAATCAAATACGACCACTTAGATATTAAAAAGATATGCATGCCCAACTACTCTTGTGGGATTGTGGGCAGTTATTCCAGCGGTCCTTTAATTGCAACACCGCTCACGTCAATTTGGGCGAAAGCTTTTAGGCATAAGCCGCAGAACCCAATAGGTTATTACAGCCATTGTGGCAACAAGTCATTAAGGAAATTCAGATTTGCGCAAACGTTTTGTGAGGTGAGCCTGGGAGAGCAGACGTGACTGGATGACAAGGCCGCTGAAGCATTAACACTGAGCGGGTTCGAGATAGGGACGGAAGCCGGCAACGGAAATAGAAAAAAGGAATATCATAAAGAGCTCGATCTTCTCATGCTTATTCGCTTGGAACCGAACAGTATGGACCACTTAGGTGATGGCAAGAAGCCTCTCCATGTTCTAGATAAAGGAATATTCATTAAAGACCCCCCGGATTTGTGTCCGAGAAGGAATAGTTATCAGCCTTTACGGTCTTGAACCCTAGAGGGGTTTTTACTGTATCGTGCCCCGATACCATCACCCCAGGTAAGTATACACGGGAGGAAGTCGTTAACCAATTTAAAAAGGAAGTTGTTAGATCTGGACTGTCGGCCTCTGAGCCGCCAAGATTCAGGTTTCTTCATCATCCTATAAGAAACCTATTAAGACCGGTAGAAAGAAGAGCCGGGAAGGCCGTAAAGAATATAACAGAACCTAGGTGCGTTGGAATCTGAGAGTACTGGATCAGAATGCCCAACTTAAGAGTATGAAATCTTCCGATTTTGATATAGAAGGTGCAAGCAACTCAATACAGCACCATTCGACCTTGGGAAACGGGTATTGATAGCTCATCTCAAGCTCAAAAT------------------------ATGAAAGTGTGAAGAGTTCTCAGCGCAAGTGTGAGACAATGAGCGAATGAAACTGAAATTGAGAGAGATTGAGTATCGCAAAAGATTCGAATAAAAAACTTCCGAAAAGATTCGACTTGGCAGGGATATCGACTTCAAGAAAGATTTTGAGCTGAGAAAGCAAATTGTTGCATTTAAGGGAGACTTCGTGAAATGTGAAACACTGAATCTGCAAAACAATGAACAGTTTGAAATGAGCGAAATCCCTTCTACAACGCTAAATATGTCTCCTCATGCCTTGAAGAGCAAACAAGATTATGTGGTTGAGACTGGGGATGAGATTTCACGAATTTGATGCGATGCCAGCAAGTATAGTAAGGGGATTTTACCCCCGGTC----TCAAAACCAAATTCTTTTGGAGAGAGACAAAAATAGGGGACTTTCAAAGCGAAAGATTATGAAACCTCTGAGGAAGGAATCAGCCTAGGAATATGGGAGACGACTGTTCAGACGAGAGCTTCTCTAGTTCTAGGCAGAATTGATAAACGTCTTACCTCTCAAATATAATCTCGATAACATCGACTTTAAGATTACCCTCGCCTAGTAGTCATGCAAACTCAGGTTCTCCTAAGGAAAGAGGAGGCATTTTTTTAAGGGGATTGGACCTCAATGTCGCGAGAATTTCGGCAAGTATTGCTGAGACAATGAGACCCTACCAATAAGGATGTGCATTTGAATAATCCTGGTTTACAATCGCACCCGGCAGCTTAAATGTTCTTTCAGATCTTCCGCCGTTAAGCGTCAGTGTAAGACCGCCTTTGACTGTTTACATGTAACCTTATAGGAAAATAAAACGATTAGCCAGGAGAAATAAAGCTCAAGTATTCCCCTCATTTCCGCGATAGAGGTTCTGACCTTAAAAAAGACTATAAAGCTGAATAAGAGAATTTGTCAAACATCTAGGTAATCTCGAGAAGCCGTTAGCGGATTTTTAAGAATCTTGACAAAAAGCGCGTTTGAAAAAAGTAGTAAACTCCTGAGAAAAAGTCTCCACACGTCGGAGAGCCTCGATCAGATCTTGATGGAGACCGT--GAATATACCAGAGAGAGATACGTGGCGGGTGAGACCAAATGTATACACAGCAGACCAGGTAATTAACATTGCAAGAATACCTGTTTCCAAGCCAAAATAAAGGGAATAGATTAACATTCTGAGCTGAGGCAAAAGTACGATTATATATCAGAACCGGGAACCGAAGCTATATAGCACTCCCAGGCCACGCCGTTACATTGAAACATATCGCAGAATCCGAGTGGACATCCCAGATACCCACTGTATCAAATTAAACAATTGGAAAGATATAAATTTAATATTTTCCGTCCAAGAGAAGAGCGGTGTTCCTTTAACAAAGATTATTTTTAGCATAATTACGAAAAAAGTCACTAAGACTGGCCCGTTGATTAATTTAGAATAACTGGACTTGACAGAGCGTGCGAGTGATGTCCTAGCCTAACAAACGCAGAACACTTTCTAGAAGAATGTCCTTAAAAGTGTGTTTGGGCACGGAGACGGTTGCACGTAATCGCATAATCGATAGAGTACGCTTGTCGGAAATCAATTCCAGGAGTCAGTACCGGTGTCAGGGAGTCTAAAAGAGAGTACGAGCGTAAGGCAGAGGGTATATGTTTGGACAGAAGATTAGCCACAAGTTTTCGAGGACAAAAATTTGAGCATAATTAAGGGTAAAGGTTCTGTGATTCTCTTCTTTTGGAAGGGAAGTCCAACCTAATCCATACGAGACAGACGATCTGAGCCTAAGCAGGATCGATGGTGCGTTTCCCCCAATGCGAGACCGCAAGGGGTAGACTAAAAGATCGCGTGGAGGTATTCAATAGATTGCGAATCTGTAATGTTGAGCCCGACAATGGCAGCGTGGATGGTACCTTAAATGCGCCCACGGGGTCGGGTGTGTCCCGAATTCGCTCTGAGATTGACAGGCAAAGGGTGGGAGGACATAGTGGGTTGAGAGAAGGAATACCTACCATGACGGATATATGGCCCCAGACCCTAGAAAAGATTAAGTTAAATGATGGGCTCATACCGAGACCCCTGGTCGTTATTCAAATAAATACGGGTAGGAAGTCGGGCGTGAAACGAGCTTCGTTTAGCGTGCAAGAATATCATAAACGTCTCAGACTCGAGGCATACTTAAGAAACAAGCTAGCACCCCGAAAATGCTGAATTTTCGGGAAAAACCATCGAGCTTAGATGCAGGCAAAACCTTGGTTTTACTAGAAAAGAAAATAGCACGTCAGTAGGGCGCAGCAATAGGGGCGTTATGTTCATCTCCGGGAGGATGGCCGATTATTCCAGTCGGAGTTTCGTTGGGGGTCCGTGATTGAGAGTCATTGATCACATGACAATGAAAATGAGAGCATACTCATAACGAAGGGTGCATAAGGAAATGAACAGGGAAGACCAATTAATCAGAAATGACTAGTTAATTGACTTAGTAAATCTCATGAAAGCACCGGATCAACAGCAAAGAATGAATGTCTATCGCAAAACGAGGGATAAGTGCTGACAGAAGGTCCGGGTGTGAAGTTAAATGTACAGGAAGTCGAGAATGCCGTTGGTTGATAGCATCAAAAAAGAAAAGTACGCGTCAAAGCAAATATAACTTCGAGGCTTTCTCATGTGGCGAGTGCAAGATACCGAATGATTAAAAATATATGAAATGAGATCATTGTTCAACCCACATTGAGTCTCTCTCCAACTTAGGAAATCTAAAAATGCTGGGCTGTGGGGGCGGATACTCGGCGAATAGGAAGATAGCGTTTGAACGGTCAGAAACGGAATCATGCGGAAAAATGCAACCGTGCATCTAAGCAGGTGATTTTGACACTGGTTAAAACAGCAAGTGTGGGAGCATTACAACGTAAATGAAAATCAACCCGACTGGGGACGCTCACACGAGTGTGAAAGTATAAATGTCAGAAAACAAATTGCCGAGGCCGGTTGTGGATAATTTGCAGATGAAAAATCTTACCAAGAGAAAGAAAAAGTCTCTTAGCTGCGAATGGATACAGAGTACGTAAAATGATTAGTAAAAATACCAGAGTGAGATTACCAATGTTCGAGTATCAGACCACTTCCAGACGAGACACCTGCCAATGAGCAAAGATCGTTTTTCAGCCAAGAGAGGCGAGAGAATAGCTTATAGTTGACAAAGAATGACCACGTGACGA
Aphonopelma_johnnycashi_SRR1514871        ACAGCCGGCACGTTTCGGGCTAGAAATTTAGACCGATTACGTCAATAGTCAAATCAGTCCGAAAATAGGTATGAGGGCGCAAAAGAAAGTTTGCCCCGGAAATCAGTCCGAAGATCTGTGCGGGGAAGACAGTGAGCCCGACCCTCCGAGTCGTTGATCGCATTTTCCACCGTTCGGATGCCTCAGCCCCCAGGTTTACTTGAGATGTCTACCACCTGAGAGAAAAACACAGAGCCCCTAATTACAAGAATGCGAGAGAGTACTTTTCGATCAGTAACTCTAGCGCGATGCTCGTGACGGAAACACTCGCACAAGGAATATCTTATCGTGGGCTTTATTCTTTAAGGATGTTTAACCGCATCCTATGGGCCATCCGGAACTTTCCGGAAGTATAAGTAAGGCTATCCGCACCTGACCTCTCTAAGCAATAACTTGGAGATCAAGAATATGCTTCAGTAGATCGTTAACACGCAGTGTCGAAACCAAGTGGGAATGGATCGAGAAAGGGGCCTTCCTTGATTGGTCGATTTGATCAATGTGTCACAGAGCTTCAATTCGTAAGGCAGATGTGACTTTCCACGATCCTATAAAGTAATCATAACTGAGGCCTTCAATTTGAATGCTTATGACAAAGCATCACCGTGCCCTTATCACCGTCTAACCCCGTCCTTAACAATATAGGGGGATCACCGGATATTTTAGTAGGGATCCTCCCAATTAAAGTTACATAATTCATGGGGCGCCTTACCCCCCGAATGCTTCATTGAGTCGGCTTAAGCACGTGTAGAAACCGCGGAAACATGGGGAGAGAACGTTCCCAATTCCTTCACCAAGTCCTTGAATATATTTGTCAAAGAAATAAGGTGCGTAAGGCACATTGTGATACGCAAGATACCATTCCATATAAACCTAAATGAAAGAATAACTACTCGTAGTTATGCCTACGTAAAGTGGGCACTAGAGATTTGTGAAATCGCTATTTTAGAGTGTTGGTCAGAACTCATTAGATAAGGACCGACTCGCTCGTGCAAGGCAATTCCAGATACCGTGTGACAACTAGAGCGTGTGTGGGCGGGGGCGGCTAGGCGCTTGGCTGTCAGAGGTTAAACGCTGATACAACTTTCCACAGTCCAACGTGCGCCAGGGGATAAGCGCCTGGAAATGACCGAGATGAATGCAATTAGAACGTAAGGTCGATGTTGGGACAGAGCATCATAATACAGGAGCCCCAGCGTATGACTGAAATAGGATCCTTAGAGACCAGAGGAAATTACACGGCTTGGGGCATCTAAATTGGAAGGGGCAGCCACGTGTGTGGTGCGAAGACGGCATCTTCTCAACTTTAGGCATCTTCGTAGATGAATTTTGTGATATTGCTTGACTCTATGAAAGGGTTGAAGGGTATGCCTTGTTGAGAGGACCTCAAGTTAGGCAAAAACATATGCACGGGGTAGGCGGCTATTTCTGACTCGCCAACTCACGGGAGGACGCATGTACAGGCGGTTCCTGCAGACTGATTGTCATTCACCACGGATTAGGGCGGTGCTATACGAGGTCAGGGGAGGGGTTTTATAAAGGAGGGAAGTTATGACGTAGCCCGTGCAAGACTGCTCCGGAGTGTTCAGGCATACATGAATCGGAGGAGGGTGGGCCGAAAGACAGTTACTCACTCACACTCCCCGACATTGCACCGTTCCGGATTCGAACGCATATTTGCGGGTGAGTACCGGACCATCCGTCTCCACGTCATAAAATGGGGATCCACAATAAGGGCAGTATACCAGATAGAAAAAGAGAGTGTGTCCGGCTTAGCTGGGGAGCGCTGGCTCGTCAGGGCAAAGTTGGGCAATCCTTTGACTGTGTTTGGAGGCTGGCCATCGTGCGATTAAAACCGGGATCATCTGACTACCCAAGAGGGAGATCGTGCAATTGAAAATAGCAGCGAGGTCACTTACTCCATTAGCTCGATCAAAACATCAACCAGCGCGTTTAGACGGGAAGCTCAGAGGTGAAAAATAGGATGTTGAGGATAAGATTAACTTGGACGGGATGTTGAAACGATTGTGATCTTGACTCAAACTATCTAAGCATCAACATTTGGGCGAGCAGAAGAAGAGGGGCCAGCAGGAGATTAAGACGAAGAGATAGATAAGAACCTTGAGGCAACAAAACCGCTCGACATGAGAACAACCTTCTGGTGAAAAAGGAAGTACTTAATACGCCGTATGAGAACCTGAGCAAGATGTCCAGTCCCCGCATCGGCTA------------------------------------------------------------------------------------------------------------------------------------------------------------------------------------------------------------------------------------------------------------------------------------------------------------------------------------------------------------------------------------------------------------------------------------------------------------------------------------------------------------------------------------------------------------------------------------------------------------------------------------------------------------------------------------------------------------------------------------------------------------------------------------------------------------------------------------------------------------------------------------------------------------------------------------------------------------------------------------------------CCACATTCATGAGGATAATCGCGCTTGACAGTCTAATAATTAACGGAGTGGATTTTACGAAATTGAATAAAGAAGCAAATTGCAGCGGGAAAATTCGACTGTAGATGCAATGGAACCCAAACTCAAGCTCCATCAAAAAATCAAAAACTCGGAAGACCTTAAAAGTCAGAGCAGAGCGCTAAATCAGTCTACAACATTGAGGGTAACTGTAAGGAAGTAACTGATATTAACACTCCAACTACTTGACGCAAATTTTAACTTGGAGTACCTGCTCCAGAGGATAATTCCTGCACGTGATCTGTTC----------------------------------------------------------------------------------------------------------------------------------------------------------------------------------------------------------------------------------------------------------------------------------------------------------------------------------------------------------------------------------------------------------------------------------------------------------------------------------------------------------------------------------------------------------------------------------------------------------------------------------------------------------------------------------------------------------------------------------------------------------------------------------------------------------------------------------------------------------------------------------------------------------------------------------------------------------TTCCGTGTTCGGGCCATCTTTCGTCCTTCGGGCTAATCTTCCATCCTTCCTCCTAGACAGAGAGGGAGAGTTGACCTGCTCCTGAATCAGTGGTTTGATCTCAGCAACATAAATCCCCACGCGGCGCCGAGACACTCACAGTTTAGGGTTATTCTCATTTGGGAACAAACCAAAGGTCCTTAAGTTCGTGGCACCGGTTGCGTTTTCAATCTCAAACCCCGTCTCGTGGATCACATGCGGTTATGACATTAATCACCTAATCCATCAGGTCGAGAACACAATAACCGAGATTCTGCACATATAGGGATTCGCCACCCCCACAAGTCAAGACAACTCCCACGTGCGATTCTTTAAGGCTGAGAAGCCCACCGAGGGAAAATTTCTGACTTTGCTGATGCAGACACACTTCAGAATATAGATTGTTGGCATCGACCATACAGATAAGACCTTCACGTTATCGGACAGTCTGGAAGCGACCACGAGAAAATAACAGCGTGAACCTATAACACTAAGTTTATGAACACGAAGGAGCAAATCGAAGAGTGATAGTGCACATAAAATTTTCGCAAATTCGAGCTATAATCGTCTAACCCCGAACGCTCTTGGACTTATTATCAATGAAATTTGTACGACTATTCCTAACTCATGTTGCGAGGGCACTCATGAAGATGTCAGCAGATAACAATGCGTGGGTACCCTTGTCTCATGATACATGTGCTTCGGAATCGACAATTGCACTTAGTCCCGTGATTATCGCATAATATTAAAGAGTGTACAGCCGATCCCCCATACGAGCGAGTAAATAACAGAGAAAATGCTCGATCGTAAGGAGGCGACCAGACGTAAGAGAAAACACGAAATCGCAACGGCGAACATGACAATGAACGA--TCTTGGGCTCGAGACCACGTCTGGATTTAAGATTGCGAAAGGACGCGTGCAAGGCCGATCGCGCGACTCAAGACTCGCCTCCGTACGTAAGACTCCGAGTGTATGGACGAACTGCAGCTCGTCCCGGATGGTCCATATACCGGAGTCAAGCAAGAGCAGCTCCAGCCCTTAGGAGCTATTGGGGATCCTCAACGAGAAATATAAAAAAGCAAAGATCTGGCCGTCCAAATTTCCGAACCTCACAGCATTCGCGCGGGTCACCCTACAGTTGAGAATAAAGGAGCTCCAGATCACCTCAGCGCTAACGACATTAATGGCGTCAGAAGCTCGAAGATTGATACGCCGACATTCCAATGGACATATTAAGCGGAGAAATAGCAGGATATTCGTACCTCAAGGAGGCCGGACCCTGGGTTAGCTCAGGGGAAGAGTGGAGCCCTCTATCAAGGTTTATGGAGCCTCGAGGGACTCAAGGGGAGTATTTCAGTGGAAAGGAGCGGAAATACCAATGAGCCAGAGCATAAACGCGGAAGCTTCACTCGGTCAAGATCCGGGCTTCATCCCGCGCACCCACAGCCGCGCTCATGGACGGAAGCAATCTTCACCATATCCCCAAGCACCCGC----CACAACGCCACCTGAAAGACCCCAAAATGCACGCGACTCTGAAGATGAGAAAAAAGGAAAGATCATGTAGCAGGTAAGAGGTCCCTATTCCCAACCAAGCCGCAGAGTCCATGGTCTACTCGCAGTCGGACCTCTGAAGCAACCTCGGAATCTTGTATAGTATCTCGCTCACACGAGGTCCAATGTAATTCATAAAACCCTTCACTTATCCAGAGCGTACCAACATAAGACAACGGTTCACCAACCAACACTCCTC--GCCCGTCGAACCGCATAACCTCGGCCCTTCCCAAGCACGGGCCCGCAACCGGACAACTCAAAATGTGAATACCGTCCCACTTCACTCTCAGAGAGACAAGCGTCGCAGCCAGCCGACCAGACCCCCACATTCCGTCCCGTGCTAGAGAGAAGTTAGCCGGACCCAGGAATATCACATCGGAGTTAAACCTATGCACCTGCATAC------------------------------------------------------------------------------------------------------------------------------------------------------------------------------------------------------------------------------------------------------------------------------------------------------------------------------------------------------------------------------------------------------------------------------------------------------------------------------------------------------------------------------------------------------------------------------------------------------------------------------------------------------------GCCTGTCAAGAAATACGTCCGGTCTTAAGGCAGGGGACCAGCGTACTGTCTACGGCGGAAGGTTTTTACCCTGAAGGGCTATTTGTCAAACCCCGTCAATAGTTGAGAATGCTTGTAATTGCCGAGGGGGAGACAGTCTTGATTGAATGAACAAAAGGATAACAAATTAGAGATGAAAGAGATAGGAGTTTAGATTGTAATCAAAATTAGATAAAAAAGAACAACCGTTAAAGAGAGATTGACTGTGATCGAGTGAGAGACCGAGCTACTCACGGTAAGAGAGGAGGTAGGACAGGGGGGACACGAGAGATCTCGAGATCTTGCCCCCGAAGGGAGGAGTGCGAGATAGAAGAACCCCACAGTCGAAGGAGAGAGAGAGAGAGAAATCAAAGGCAAACGTAAGACCGGATAGGCCCAGAAAAAAGAAAGAGAAAAACCAACGGCCCTCGCTATTTTTTTTGCGATGAGGACAATAAAAGAAACCGGATTCGTACGAGTATAAAAGCGGGAATTGAAGATTTCGAAAACAATAGAGAGCGCGCGCGCAAAAAATAGAAAGAATGATTTACGGCAGGGGGGATCCCGTAATCCCACAATCCCGGGCTTAAAGAAGATAGTAGAGTCGAAGTCAGGAAGGAGAAACCCTAACGGAGAAAATGAGTGAGATCGAGCGAGTGAAGGACCGCTCGA------------------------------------------------------------------------------------------------------------------------------------------------------------------------------------------------------------------------------------------------------------------------------------------------------------------------------------------------------------------------------------------------------------------------------------------------------------------------------------------------------------------------------------------------------------------------------------------------------------------------------------------------------------------------------------------------------------------------------------------------------------------------------------------------------------------------------------------------------------------------------------------------------------------------------------------------------------------------------------------------------------------------------------------------------------------------------------------------------------------------------------------------------------------------------------------------------------------------------------------------------------------------------------------------------------------------------------------------------------------------------------------------CAAAGTAAGTTTTCCAGTCCTTGGAGATGAGTGAAGAGACATCCTGTCGATTAGTGCGTCATCTAACTCCGAATTTTCGTGACTACCGAAGCGCGAAAAGTGGTGCGATTGAGGAGGACAGAAACGTTATCTCTTTACGTATTGAAGCGAATAACGGAGGAAAATGTTGTACGGCACACAGTCCATGAAGTGAGTCTCGTACCCAGGCGCAAATCACCCTGAGCGCATATTCGTACGCGAGAGAGTATCATGCTTCGGCCTTGTGATGGTATAGCACCTTCAGTCACAGATTAAAGAAAGTTGTGTGTCCATGATTGTGCCAAGACAG------------------------------------------------------------------------------------------------------------------------------------------------------------------------------------------------------GCGAGCTCACACTTCCGATTGAACCAAAAAGAATGCGAAATCAAAACCTTAAAGGGGAGTTGTACTATGAAAAATGTTAACATGAAAATAGTGGTAGAAGTGGAACTCAAGTGGGACAACACCACCGGCCATGAAATCCTCTTTAGGAGAGGACGGGAATAAGACACTATGAGATTGATAGTCTCTCCCAGAGCTGGACTTTGTCATGTAAGGTGTGAGGCACACCATGCAGAAGTGTGATAGGATTTGTAACATGAAGTGAGTTATTCTGATTAATTGCCAAAAGGACCGACATAATGCAAAATTAGAAGCGAACATGACAATGAATGAATAGAACTTTAAATCCGAGAAAGAACAGTTTGAAAGTAAGAGAAACTAGACACTAGAAAAGAAGACGTCAGAGCGGTTTACAGGCAGTCTATATGACAAAAAGAGAAAACTGTCAGCAGTAAAGACGGTCTCATTCTTGGAGACACAGACGGGCGGGAAAAGCCTAGGAGCAACAAACATGCACAGAGTAGGTCGTGGGGGGTAAGAAACTCTAAAAGTAGATACAGCAGGGGCGCAAGTCACCGGTTTGGGCTAGAACTGGAAACTGTTATAATCGCATCATGATAGAAACCCCCCTACGATATTCTGGGACATATGTCGACTAAGTGAAACCCTGGATCAGGGAATGCAATCTAGGGACTGTAACAATTGTCGGAGTTGCTAACGTCCAGAATTAAATATGTGGAGTTGCCCCATTTCGGTACACACAGATGCAGACTATGCTTCTTTGAGGCTCAGAGATTAACGGTAAAGAACCTAATGACTAAGAGCGAGGAGCCGAGAGTGTTCAAGAGCTGGAGATATTAGAGAAAATCATATGTGAATTTCAGGCTTTAATCACTTGTTGCCGATGTCAAATTCGTACTTGACCTTTGTATTTCTTCCTTCCATAAAAGAAACAATGAATTTTTATTCGCGACCGAAGAGCCTTAAATAAGTACGTGCAAGGGGACGTCAGAATTGGAGCGTAGAATTACAGATCCGCAAAACTATGTACGAATTAAACAAGTTAAAAGTTTCACTGGGAAAGTAGAGATTCGAAGGAGAATTGGTTAGAGTCCGCTTTCGGGAGAGGAGTCTTGCCTCCGTTATTAAGCAAAGTAAATCTGGGACGCTCTCCTTTTTGGCTCCGTTTGTCCGTCCGTAAAATGACTAGAATTTTAAAATATTTCATAATACAGTAGTAAATCCGACCGAGAGATGTGAGGAGGAAGATCTCAAATAAGGGACCGAATACAAGGGAGATAGATGGAAGGACAACGAGAGCATGAATGAGAAAGAAGAACACTTTACATCAACGTAATTTGGGAAGTGAATGAACTTAAAAGAGGAGGCCTAATTTAAGAAACCATTGCATGATGCACCAAGCAAGAAATTTAAAGAAAGCGCATGCTTGAACCAGATCATAAACAGTGTCCAAAAATTGTATCACTAAGATGTTGACTTTACACGTGAAACTGGGCGAGACCTGTATGCCGCTGAAAGCACACAGCACAAAATTGACTTGTCCTCCCAGTTTATATCATTAACGTTTCTAAACGTATGAGGAAATTGAACTTGTGATTCCATAAGGCTAAATGCAATAGTATAACATCCAGGCCGCGTTAGACTATGCGTGCAACATAGGGGATGGGGGGCATAACGCTAGCAAAAAAACACGGAATGTACATTGAGAAGACGTACCTTCTCGAGAAGGTGTTCAAGCGCTAGTCTTTTAGTTGCGGATCAACCGTAGCGCTTCAGCGCAGCATCCGCGCCTGGGCGCCCAGAACTCAGAAATCAGCCGAGAAAGGCTTCTCAGGAGAGATGAGATGAGTACGAGATAGAGAGTAAGACGAGCGAAGATAGTAAGACGTTGAGGTTAGGGCCACACAATTCATCAGGAGGTGTCGCAAAATTACGGAGTGAGCTTTGTGGAATTCCCCTCATACGAGAGATTAAAAATTTGACATAGGGAATGCGAGTTTTTCAAACAAAGGTTGGTTGTAATTGAACCGCAAAGCGAGCGCAAGCGGCTGATTACCTAAGAGGAATACTAGGTAGTTGCACCAGGGCGCCTAAGTAAAACTTCGCTGGTTCAAGACTTTGAGCGCTTTCATTTGGGAGTGAAGGCGTGTATGTGAGACGGGCGCCGTGGGAGGATGTGATTTCAGAACAGCGCCATTGCCTAAAGTGACGAGGTGTTATCTACAGTCCCAGCCGTTTGTGACCTTGACAAGGAGAGAGAGGCTCCGAAAAATTCAAAACAAAACATACTAAGACGGAATGGCCCGCTGCGACCGGACTTGATTGATTGCAACGTGAAAATTTAGAGTGACACAAAAGGAAACTGAAAGAATGAGAGGAGCAGCCTGAGACAATGATAGCATTAGACAGAGCAATTCTCGGAAGCTCGCAATGAGACAAGAACTATCAAGGAAGGACTCGCGGAGAGACTCGAGGAGAGCCGCGCACAGAATCTCTAGCACACAGAGAATCTCGCAGAGCGCATAGCAATCAGGACGGGGTTTCCCAGATTCGGGACAATGGAACAGGTCGTTCGGTAGGCCCCAGGGCCGGCCAAGGATATCAGGGGGGATGGATCCCCCGCATCCGTTGACACCCCCCATGGTCGGTTCCGCGGTCGATCTTAAAAATGGACCCGCGGCCTTGGGGCCGGGGAAATCGGGAACGGAATCCCCGAATATGAAAATGAGATACCATGAGCAAAGCGCGTAATGCGCAGGAACAAGCGAGATCCTTACCATGCGTCTATGAGATTCGAAGAGAGTCACTCGCTAAAGATAAAACTTCACATGCTTGCCTGGGTGAAGACAGAGGACTATCCTTTTACGAACATTAGAGAGAGAGTCTCTGCTTGCGACACTGGACTTACCCCTGTGGGGTCGATTGTCATGTTCTCCCCCTGAAGCTGCACGTGAGAACGTGTCGGAAAGCGTGATCCTCGAAATTCCACACAAGACACGATTGACATATTGTCCTTGTAAAGCTGCTCGGGATGTTACTCCGACTCGCTGGGTTTTGGGTTGTAGCCGTTTCGGGCCTAAGCGACTAGAACATTCGAACTTGCAGAGAACCCATGTCGAGGCGCGCAGAACTGGGATTGCAGGTGTGACTGACAGTAAGCGACTATCCATTGGCAATTGCCAGAGACAGATCGTCGCTTTGCGTGAGCTGGTTCTTTCGACTCTCCCAGAGAGTGACATTGTATCCATCTCGCAGCGCGAGAAATCTGAGGTCGTAATGTGCGAAATTACGAATCAAAGCGTGGCCGAATACAAACGATTGTCCGCTTCAAACTTTAAGATGGAGCGAGTCGGCGCGCGCCAAAGTAAGATTTGCAAACTCCACGAATCAGACAGTATATACAAATCTCCTGATAAGACTGTGCGAGTAACACAGTAATCGCCTGCTCGTATATGGCTTCCCATCTGGAACAAAACATGACATTCTCCCTTTTTTCCACTAAGAGATGCCGAGTAGTTAAATATTCAACTGATGGTAAGAGTATGGATCACACTTCCAAGCTTTCCGCATGTGATTGCGGGAGCAATGAGGTAGCTGCATATGATAATCCTTTTGCGGCACTGGGTGATTTTGAGAAACTAATCCTTGATACTGTTGTGACAGTTTGCATCGGAGCGCACCAAACTAAAACTGTGAAATTGGCCGATGGCAGAAACGTATCCAAGTCTACATTCCAGACAAATATTCAAGATACTGTTTTTGGTAAGTCTGCGAGCTGGGGCGAATACAGAAGTATTTCCACGTTTAATTGCACGAAAGTGCAAGTCGTTAAGTGCAAACCTCAAGATGGCCGTTTGAACGCTCTTGAAGCAGTAACCTGTTGAAACTAAAAGAAAGAATGAGTAGTATTGCTCGAGCCTGGGCCTGGGC----------------------------------------------------------------------------------------------------------------------------------------------------------------------------------------------------------------------------------------------------------------------------------------------------------------------------------------------------------------------------------------------------------------------------------------------------------------------------------------------GAGAAGGAGAAGACCCCTGCCATTCTGGGGATAACGCCTCCCGACCATGAATACCATCAATTCCAAAACCAAGCCAAAAAAAAAAACGGACCAAGACCCAAACCGTTCGCTAGCCTTTTTCGGAACCAGCGCATAAGGCAAACCAAGCAGTTGGGAGTTCAAATGTGCTCATTGGAAGCTGAGCGAACAAAATGTAAAAAAAACGAAGGCAAAAGATACTAAGCCTGCGCTACGGCTCTTGTTCAAGCGCGTGACATCGATCCCTAATAGAATCATACTGGCAGCCCCAGAGAGCCCCTCAATCCCCCGGCAATCTTCGCGTCAAAAATCCCGTCTACTCATATGAACATCACCGTAC--------------------------------------------------------------------------------------------------------------------------------------------------------------------------------------------------------------------------------------------------------------------------------------------------------------------------------------------------------------------------------------------------------------------------------------------------------------------------------------------------------------------------------------------------------------------------------TGCTAAGAGAGACCTAGTAGAAACGCGCGTTCGTGCAACTCAGAATAAGCCACTGTGAGACAGGTTTTGACATTAGGACTCTTCGATCAACCATGTGTGCAAGCGTGCGCTTTCGAATAAGAGCTCAGAGGGCACCTTATGAATAAGCCAACATAAAACTCTACGCCTAAGATGACGATGGGCAGTTTATCTGATCTTGCAATGATCCAAGAGAAGGAGCCAAGATGCGAAGGTACCCCGCTGCCAGCAAGCGCGTGTTTTCGCGTAAGTTTATAACTATGAATATAGCCGATCGATTGTACACTTACAAAATTGCCCCCTTGTACCTCTTCAGGACCGAGTCATAGTGCCTCGAAATAACTATGTCAAAAGCCGAATTTAACAGAATAAGTTTTTGTAATAAAGACCATTAGTAATTGAAACTGAATATATAGCTGCTCCAGCAAATGCCAGTCTGCGACTAAGATAGCACGAGTGAGTGATTGTAGAAGCGTCGGCATGGCGTGGCATAAGTGACATCGCGAAGTGGTAGACTTTTGATTATCAACAAGTAATAGTGTCAGAGCATGTGTATAAGAATTTAGAATACCAAAATAGAAGATATTCACCTTGGAAATTGAACCTGAGACCGAGCAGGCTCATGTTGATATGGGATAGCGACGATGAAAGCGAGACTCTGATGTTATGAGGTTCAGAGAAAACCAGTCATTCACTCTACGCATGTAATTTTTTAAAGCCACGAACCAGACTGTCACAGTCTAGCTGCACCAGAAGGAAACCGATTAGGACGGGTTATTATGCGCTTTTCACGACCGCGCGCAAGAGTGTCTGCGAAACCCTATTCGAGAACGATTTTGACCAGCTCTGAGACTATTGCAATAGAGCTGCTCGTTACAAACCCCTCGCTTGTGAGGCGTTGGATAGAATCCTCCCCAGCAAATCTTGGTCGAGAGCACATGGAGCCAAGCCCGCGACACCACGTATCCTCGGGCGAAACTATGGGACTTTAGATGACTAAGCCAAAGTCACCGTACAAACGGGCGTGACTCTGGGGGGCTGAAGTTCTACGAGTGGCCGCGGCTCTGGGAATTTGGGTGCGCCCACACTTTAACCCGCAACAGCTGTTCCGCGCAGGGAAGGTTGAATTCGGACTTACCGCGACAACAATTAATGAATACTTACAAAAGCATCAGCATGGGGTTGCATCATTAAAAAAAGTTGGATGCCCGCCACCTTCAGTCCTCCCCTCACCAAGGAGGTGAGTAGCTCCCTAAACATGGCCGTCAAAATGACCTTACAATTCAGTGCGTAAAAAAGTGAGTTTTATTAGTGCTATCCCTCAGTTTTGACGAGAGGATATGAAAAGGTTTCTGCACTGAAGAATCCGCCAAAGAGTCATATCATGAAAGTATCTAGACGACAGTTCCAAACTCAAAAAAAATTTACATGCAAAGAAGTGAGGCAGAATTTTACATCCTAATTACAAGGATTGGTTTGCGAATAAATCACCGGGTCCACTTACCTTCCTAATCCGGCATGAGTACTCAAGTCACAGCTAGAATTTCTCAAAATAAGTTCAATTACAGTTTCGCAAAGTTTTTCAATGCGTAGCCAGTGCGCTCAACCAAGCGAGCGAATGGACCTCCAACAGCACCAGTTCAAACCCAGGGATTCGTATTCACGAAATAAGCCATTCCATTTCGTTTTTAAGCGGGCCGTAGAAAGCTCAACGGGATTCCATGCTAGAATGTCTCCTTCTCGCAAAATCGCTTGCATACAGCAATGAGATTGGGGAACTTGGTACTCACCGGAAAATATTAACTTCATGATCGGAGAATGATTGCATGACTCTTCGAGTGCTCCACAGTTTAACCTGGAGTAGGAACACGAAGATAAGTGACTGCATCAGACAAACCGATCGTTTATGACTTTCACAGTGCTTCGGGGGCTAAAATCTTTATGCCTCTTATGTGGAACAAGCCGAATCTCAGATTGTAAGACATAACGCCCAGACACGCGTGGTTGGGTGACAGATATTAGGCGCGTAAAATTTTGAATAAATGCAGGGGAGTGCAGGATCCGTTAGGGGGGATTAGGTGAGCGACTCCCAACCAACGCATGTGCGAGGGCAGTTGCAAACAAGAATTTAGCTGGGTCTCATGATCTTGACGGCCAGATAACAACAGGGGACATCAACTGGGCGCGCGCAAGCACAGAACCTTACGTTCGCCTAAATAATAGCGAGCGGATTTGGGTCAATGTGGGACCAAGAATCACATTGTAAGCGTGTACGGATAGGAACACAAAGATACGAGAGAGTAGATGCAAAAGCTTAAGTAATTAGCAGAAGGATCATACGACAAGGAGAATCTGTCAGTGCACACGGGCCTAAACCTGAGACTGAAAGCGTGAGCTTACACGCGAATAGACGTGCTCAAGTATAAACAACCGCATGCAGTTGGCGCTGACAGTCCTACTGAGACTATATGCATTTAGGTCTTGAAGGTTGCGCTTCAAACAGTAACAATCCTCAAGCCCTTAGCAATGCTCGACACAGGCCAAATTTCAGTACCCTCAGTAAATACAAATTAAGACAGCCATTTAACATCTGGGTATCCTTGGACCTATTTTTGTAAATTAGTGGCCGCGATTGCGAATCCGAGGTAGACCAACATGGATATTCACACCATAAAGTTTTGCCGTACTCACCTGGACACAGATAGAAACAATCAGCATCAGAGAATGACGGTAATGAGCAATACAAAAGTCACGCTATGCGAAGGGGATAAAGGCCTATAATCCACGAATGGAGCAGTAGAAGCAGCAGAGTGAGACTGAGCTCAAGGTTATATTGAGGAGTATCTCTGTGTGTGGAGTCATTGGGGCCTACCCTCACTATTACGTGCGAACACAGTTAAACGTTTAAAAGCTTCCTTTCGATTACACACTATAGCATTTGGTATCCTTTGGGAAAATCCCGCGAGACCTGAATTATAATCAAATGATCAAAGTTGATCCTTTTTGGACAGGCAGAATTTTGGAATGAAATAATCGTAGAATTCACAGTTTGATCGCTTAAGAGATCTCATCAGAATTATAGCGTCTTCCTAAAACTGGGTAATTGATCGCAAATGGAAATTTACGCGCCTAAAAGAGAAGGTATAATTGGCTGCTTCAGTGCTCAACTCAGGGAGTACCCTTTTGAAGATGAGAGCATGTCAGCGAGAGTGAGGAATACTCATTGAGGGGCTGGATACTCACACATAGGGGTTACACTGCGAGCGCAAAAACCCGCGTACTCGACAGCGTAATTACAATATTCTAGAGAATTGTCAACGTAAGGGCGCCATTCTGAATCTAGATCTGCACAAAGTTCAATCCGTGCATACATGCAGAAAGGCTTTGGACAACCCTCGTCAGTCGATACAAGTCTGGGCTCCTGGCCTTACGTACGCGATCGCACCGTTGGGAGAGCGTGTATAGAAAAACTTCACCGTAGGGAGGAGTTTTATCCTAATTTTGAAGGTGATTACACAGGCCTCGGGTTTAAAATTCATAAGCATCCACAAGCGACCCGTTGTGGAAACGGGCCGATGAGTAAGTATACGAGTGTGTGAAAGCGAATGGACGTGACGGACAGCACTCGCAATCGTAAGTCATTCCAACAACGAAGAACTGAGCGATACACAAAATTTATAATTACCTAAGAAAAAGCAAAGACATGTGCCACAGCTTGTCATTATAGAAGAAAAAGAGAATATTTGTGCGACCGATCACGAGTTAAGTTGACTGAATTAAGAAGCAAGATTGATAGCTCGGTTTAGAGTTCCTATGTGGGAGCGTATATAACCTTGTTGAAGTGGGAATTCCTACTTCCGTAACCAACCCCAAGTGTGAGAACTTGCCCAACCGAATCGCACTTTCGGACAGAAACGCCCCTCATGTTCAAACTTACGGCTGTATGTCCTTTTATATTTATATTGTTAACTGGGCAACTTCAATTTCTTTCGTTCACATGTTTCAATGGCTGGGCATTTGTCTTTGGTTTTTGCTAACTAAATTTACACTTAATACTTCGGATGGACATACTTCTAGGGCAAGCTCTAAAGCTGCACATAGGAGCGATTGTTTCCGTCTAACTTCGATTCAAAACAAAAGTGAGCGCGTGCCCCTATTTTCAAGACAATAAGAGTAGAAGTCTGATCGAATGCCTGGCTTCAGGCCCGCAACCTCAGCTCAATGAAAACTTATCCGACTACGAGGAGGACAGGGATTTTTCCTGACTGGGGACAATTAGGTATTACTCAATGACCGGAACCGCGATATTGTAATATAACGTCCGACCCTCGCTGGAAGGGAGATTTTGATTCTGCGATGATTAGATTATAAAAAAGACTCTGAAAAACTCCCTGGTTTGTTTCTTCCATGTCAAAGCTTGAGCGGATCTGTACTGACAAAGTTAATGCCGAGTGTGGAAGAGCGTGAATTTAAAAGCATGAAAAGGGGAATAAGTCAGTGTGCGTGTAAGAACACGGACCTATAAGGGCTAATGACAAATGGCATGGCTATTTGGACGGTGAAGCTGTATTGAAGATGAAGATGAAATGGAGGGACACCGGATAAGAGTGTATGAATGATGGGGCTTGGGAAAGGGGTTGATTATAAAC--------------------------------------------------------------------------------------------------------------------------------------------------------------------------------------------------------------------------------------------------------------------------------------------------------------------------------------------------------------------------------------------------------------------------------------------------------------------------------------------------------------------------------------------------------------------------------------------------------------------------------------------------------------------------------------------------------------------------------------------------------------------------------------------------------------------------------------------------------------------------------------------------------------------------------------------------------------------------------------------------------------------------------------------------------------------------------------------------------------------------------------------------------------------------------------------------------------------------------------------------------------------------------------------------------------------------------------------------CCTTGATCGCCAGTTTAAACACCTAAGAGTGACATTGCGTTCCTCACACATTAGATCTAAGCACGTAACAAAGACTCTTACAAACAAAAGATCGAACTCACTGTGAATGCAATGGCGGATGGGGGCAGTAATCCGATTTGGCGAAGCTAAGACTACGAACGGAAGAGAATAAAGTTAATCGACTGTACAATTAAGCTCGATCGCTTTCTTGGGAGCGAGAGGATCTTGGTAGTTGGATGTGAGAGGCTGACTGAGACTATGCCTGTCTGCACGGCAGAATGAGATCTCAATACTGAACATGCGAATGTAGCAGGATCAGAGCAAAAGACTATCAGAAGCAGAAAATATCAGAGGATCTAGCAGTCCGTATGGTCTTGTTCTGTGTACCTCACAAGAACGGATAAGGAGAGTTAATTTCTCGGGTGTGAAGACGAAAATTAAATACAATCAATAAGAGGGGAAAAAGCAGTCCGGGACAAGAAAGAGAGCTCCGACGAACGAAGTTTCTCAAGGGGGAGACCAAGGGACAACCAATACAAAAACGTGAAACCGAGAGCTCAGGAAAACGGAGGAAGTACCTGAGCGAGAATTCCCAAAAGATTGGGTCAAAGTATGTCACCGGGTGGGAAAACCCTGGCGGGAAAGTTTGTCATAACGGAATTACGAGGACGTTTGATCAGCGGAAGGAGTTTCATTACCTGGAAGGGAGTATAAGCTGGAATGGGTGTACATAAAAGAGAAATGGTTTATTGAACCGATAGCTAGGCTGCGGAGCCCCAAATCCCCGGGCACCTCTTTGAATGACTCTCGTGGACAGAGAGTACCCAAAAGAGGGGGTCTAAGCCTATCAAAGGGAGGTATCAGCCAAGAGAGCGTGTGAGTCACTATGGAATAAAGAGCGTTTGAGAAGGAGTAATTTCCTGAGAGCAGGACAGGATACAAGGTTGAACGCATAATCATAAAAAAGAAGGCTTTGACTAGCCAATAGCTTGGAAGAGGAGCCGATTAGATCCTCAAGCAAATGATAGAGTATTTAATCTTGAAACCAAGAAGTGAAATACTCGAGAAACTGACATCGATTGTAAAAAAGGACAATATTAAAGGGAATAGAGTGCCTAATATAAAAAATATAATACTGAGAGATCGGCTGAGAGAAAGAAATTAAAAAGCTTTCTGCGGTACTAAGCGCGCTGTATTAACTGAGATAAAGAGCAGGAAATGAAAAGCTTGAATGATCAAAAATAAGCTTTTAGAGGGCAGCCTATGGCTCAGATTGAACGCAAGCAATTAAAGGTGCGACTGACCAGAAAAGCGCCACACAATGCGTTGACGTAATTAACAATCTGAAAGAAACAACTAAGAAATTTGAAATTGCAAGCGAGCAAAAATAACAAAGGGAAGAA----------------------------------------------------------------------------------------------------------------------------------------------------------------------------------------------------------------------------------------------------------------------------------------------------------------------------------------------------------ATATACAAGGCCCTCCGATCTTGAGCCGGAAGTGAGGGCTCTCACCATAAGACAGAGATGGCTCTCTGGCTTTCACACGCCTGCTCGACGTTGCATCATCCTGGACGAGTCTGATTTCCCCACACTTTTCTGCAAACGGGCAAGGCTGGAGGGGCATTGAAAGCTGTATACTAGAAACGGGTACACGAGATGTTCCTAGCAGGGAAAAGGGAAGATCATGCCTTAAATCCGTGGTCCAAGAAAAGTATTGCCAAGGGCGAGGATTTTACATCACCCCCTAAGGTGGCCAAGAGAGAATATAGGAATTATAAAGGCCGTCAGCACTTAGGTCAGAGATTTTAGTAAATCGGGTTACGTATCCAATTCAGTTTTCACAGAGCTTACGAGAGGTGCATCGTCGATATGGTGGGACGAGTGTGAGGCGCCATAATATGATTGGCAATCTGGGCCTGTGGGGAGAGGTATTCGATGTAGGGGAAAGATGGAATGAATTTATATGGGT----------------ATGCGTTCTTAACCGTCGATTTAAGGGAGCGAGAGAAAGCGAACGCCGTTTCTCTTGTGGGCATGCATGGGATTGTAAAGACCTGGCCAAGGATGAAAATTTGTTGGAGGCGAAGAGGAAATGAGTACAAGAGGGCACATTTCGTCATGGATGAAACCGCGCAAATCTGTGAATTCAAGTCAGAAAGAGTGGGAGGACACTCGTACGTCTGCTCGACTTTAAGAGCGAAATTATGCATAATTCACCCAACATATGCGGTGAGAAGCACACGAGCAGGAGCCTACGCGCGCAGGAAAAGGGAACCGAAATTTGCAGATTCTAAATGCCGACACTTAGTCAAATCTTCCAAAAAGATTTTGCCGCTGCGTGAGCGTATCGCTAAGGTCGGAACTCAGCATCAATATAAAACTGGAGAGTTACGATCTTTTGAGAGGTTTTCTGAAAAACCGGGTAACACCAAAGATGAAAGCCGATCTATGCAAACCCATGAGCGAAAGTAAATTTGGTCAGGTCGGTGATCATGCAAGTGCGAATGACTGCGAAAGAAAATAAGAAAGTGATTATCTAACAAAATAAGTTTATAAAGCACTATTAAATACCGACATTTTGCGAGCGGGTATGCATGACAGCGATTGAGGATGAAGTTGCCTGTACGGGGGAATGTTCACTTGGAACCGAAAGTCACTGGCATGGATTATGAGAGTATATGGGAGAAATTCTAATTTCGGGTCCCTGGGAGCTGACATGTTTAGGGGCACCACAATTTGAGAGCGAAGTCCTCAGAGCCTTGGTTTTCCAACGTAAGAAACGACGTTAGGGGGGAGGCGAATCTATGCAAGCGTTCCGCTGCCAAGACGCGGAAGAGCCTGCATGATCTTGTAGGCTTCACAATCCACATATGCGAAAGCGGTAGAAGGCCATTGTTCGACTCGGCGCCAGCGAGGAAACACTAGGTTAAATATGAGGAAGTGAGAATGAAACTGGGTACGATCTAATGTAACGCAGTCTCTAGTCGCGAGCGCGAATATCTAGGTGAGAATATAAGCGCCCAGAGCGGCCCGAGAAG----------------------------------------------------------------------------------------------------------------------------------------------------------------------------------------------------------------------------------------------------------------------------------------------------------------------------------------------------------------------------------------------------------CTATAAGACTGATTCCCTAATCGCGAAACTCAAAGTCAGTACGCTCCACTATCAGATAGAGAAGGAGAAAACGAGTCACTTCAAGAATTACGGAGCATTCTACTGCGATTACGCAATGGTGACATTCAAACTGGGACTATCTGTCACCGGATGACCGATACCATGAGGCAACTGCGATTGCTGGTTTAGGCGAACGGTGCTGCTCGGTTTGAATGTTAAGCGTGCGAGCAGGAGACCGATCGTACCCTTATACAGGTTACTCAGCTCAAAGACACTAATCAGAGCTTCACTCTATCCGTCTCACTGCTCCTCAATCCTTCCGTCAGTTCCTGGATTTCAAGTCGTGACCATCAGTGAGCCCCCGAGAAAGAACTCGAGAGAATTAGTGTGAAACCACCTGACTGAGCTAGCAAAGTAACGGTTGCAATTTAAGCTGTTAATTCGACATGCCTCCTCGATGATCTTAAACGCTTGCTAGTCAAAACTAAAGTGGATTACACAATCAAGAACTATGAGCGCGGAATCAACTCCGAGTACGGGGGTAAGCACGTCTCCCTGAACCATGATGAGCAAAGAAAAGCGCTTAACTGAAATTGAACGACTAAAATAAAAGAATCATAAGAAGATAGCGGGCAGAGATTGGGACATATTGATGGGGACTAGAAGCCTAATGTATCAGGCAGGATATGACAGGGAACAGTGTAAATTGTTAAGTATAAGTAGGTTACTCAAATGTCCAGTTTACTAGTAAAAGCGAGCACCCGAGTGCGAGGATGGAAGAACAACAGTGTCTACAACTAGTGGCGCGGCTGCGATTGCACAAAATAAATCGCGCAAAATTCTCAGCAGTTGACATGGATTCCGACTCTTCCCAAAAGTGCATTAGGGGCTTGGCCTGCTCTTAACGCAGACTTTAAAAGTATTCAGAGTCTTAATTTTTTGACTGACCCATTCGGAATATTTCGTTTAGATCAATAGCTCTGTTAACTCTGAGAATAAGAAATTTTCTGAATTATTGCCACAGTAAACCTTAACCAATCGAAAGGCCTATCATATTAGCCTATTTCGCGAATAAAAATGCTCGCTTAAACACATGTGCCTGAGAGACTATCACTATCTGAAGCAATCAGCCGATGATCCAAAAAATTTTAGCAAGAATGACAAGAGACACTTGACGGCCTAAATGGCGGATACAAGCGACACGCCTATTTAGTCGCATCTAGAACAATCAGTAAAGCCCCCGGAGGTCCAGGGGGAATAGATGCCCGGAAAGACACCCAGAAATCCCGGAAAGCGCGACACTAGGATAAAGATCCACAGGAAACGAACCTACACGCTCGGTGCCGTGGGAAACTAATCGTACGCGGCCAGGGCCGTCTCTCAGAGTGTTACTGAGAATGCCATTGAAGGACGATCCGAAGGTGTCAGCAAGGGCGGGCTTGGTATTGAGTACGAAAAGGAATACAATATGAAGCAACTTTAGGAGTGGAAAAACCCCTGCGTAGTTTCACGTGGGGGAAGGGTCGCGAACGTAGGACCAGGGTTGCGTAAATTAACGAGAGGAATGGACTGTGGAAAAACCCATTTTTATAGGACCTTCTTTCCAGTTATCAACCAAAAGAACCGTACCACTAAGAGTGAATTTTGGATTCTACCTCGCCGATCACCACAGTTCTTTTTTTCGAAGGGATCCGAGGTTAGCAATAAGGTAGGTCCAACTTAATTGTAAGAAAGGGAGCGTTATGAATTCATAAAACGACAGGATAATGCTCCGTGAAAGCAAGACTGCGGTCGACCGATAGCCTCGGACTTAAAGCATGCAAGGGATACCACTAACTTTAATCAGTATACTTGAGAGCGAAATTCGTGAACCTTGACTACAAGTTGCCCAGCGATTCCTTAAAAGTGGAAATGTCTAACGAACCAAAATATTGCGAGTGACATTGCTTTCCCGCCACTGTCCGGATGACCAGCCGAAAATCTCAGGAGCTTTGCTAACGAACCAAGCAAGCTGGACAATTTTCAATCCGTAATGCCTAAAGCAGCCAGACTACAAGGAGGCCCAACGTGAGAAACAGAGGGCCCAATATACCAAAGTTAGGGCCGTGAGAGCGTTTAAGACATCTTAATGGCCACTGGAAGCAAAAGGCGAGAGAAATTTCCAGTGGACTTTGAGAAGTTTAACCGAGAAGGACGTTGTAAAAATGCGGCATTGTAAGCAAGATTATCAGAAGGCGTAAAATTAACAGCGACCGATAGGCGAGGTAAGAGACTGAAAATAAAAGAGATCAAATCAGGAGCT----------------------------------------------------------------------------------------------------------------------------------------------------------------------------------------------------------------------------------------------------------------------------------------------------------------------------------------------------------------------------------------------------------------------------------------------GGACCATTTCGAGATCGATACAGAGTTGGGAAAGGAGGGACAAGTTTCGGAACATCAATGTGGGGGAAAGAATCATATCATCGACTGTTTACACTGAGAACTCGAGACCTCGAAGCAAAAAAAAGAACGTACGAACTCGGAAAGCAAGTTCCAACTAACACATCGTTTATAGGAAACACTGCCATGCTTGAGCGGGAAAATGTTCCGTTAGAGTCAAGGACGCCCAGCGTAAGTACTCGGAAGATGTCACTCGTTCTTCTAACTTTATAACAAAGCCCATTCAATCCTGGTCAGACCATCGATCACAGTCGCTTGTCACCTCACTACCGCAGTCGAAATCCTAGATTCAAAAAGACGAGAGAGAAGAGTTGTCAAATCAGGCAAAAGTGTCCCAAAAAGACTAAAAATCCATATGTGAAAATAAATCTGATGAATCGTCAAAATAAGAGCAAAAAAACATAATCTTCAAGACGAAAAAAATTCCCTCTAAAATGAACAGAACCAATATACAAAGGATGGAAATCCATATTGAGAAGTTGTGAGTCCGTCCCCCTAAATTTCAACATCCATAAGAGAGAGAACGAGTTCAGGGGAGAATATAGGACACAAGCATCGAAGGAAAAAGCGTAAGAGTGTAATGATTCCGTCCCAGCAGATGTCAGAATTGACGATAAAAATTTCCACAGAATCAAGTAACAGCAAGAAATGTCGAGAGAAATTGCTCAAAACCACAACCTCATAGACCAACAACATGAAGGAAGAAGGCGACTGAGACAGCGTACACAAAGACAGAACAACGATCGAACATAAAAGCTGTAAGTTTCAGGATCAGCCACTCAGGGTAGTAGAGAGCAAGTCGTGAAGTTCGCGTCTCCAAGATGCAAACAAGGTCACACAGATAACGAGAAGTGTCTGCACACCGTCTGAGACCAATCCGTCAGTAAGAGCGTATCAACTCGCTTTTTCTCAAGGAAGCGATTACCTAAGATCAGGAAGAGTCGACAGAAAATATTAGCAGTCAATCAGAGCAGATCGCGATCTCGAAAGCGAAAAAGAAAAAGCATTAGTTGTACCAATATCCTCCGATTAGTTTTAATCACTTAGGAGATCGTTTCTACCCACAATAGTTTCCCAGAGTATAAAAGAAACTTCAGCCAATCTAGCGGTTGAACCTTCGAAATACTACCGATAAGATGGATCCTAAGTTTCTCCGAGACTAACACTTTTCAAATCAGCGAAACCAAAAGCGATGGAAACAAATCTCCCACCCCCAGTCGTTCAGTCGGGAGTTCACTCAATCTCGAACAATGAAAACAGCCCCGAGATTTAGAATCTCTCGTGGCATGGAGAAAAATACAATTACCCCTCAGTGCCAGGAACTCATAATTGCAGGACACTCAAATGCTGACCGAGTCAGATGAAACTTCAAAACTCAAGAAATTCATAGTGAAACTGCGAATAATCAAAGCAGAACTCGGGTCAGGATTTAGAAGTACAGACATAGTCCACCTACCAAAAGAGTATAAAAACACTATCCCGCGAGTAAGGCCCTGGGAAAAGCACAAAATCGGTGAAGGCGACATCCACGATAACGCGCTTTACATAATCGAGTCCTCACCATCGAGCGTGGGATAAACAAAAAGTTTATTATCAATTAACAGGGAATCCGTCACAGTCT--AAGAAAGAATCATAGAGTTTAAGGAAAAGCGTAATTAGGAAGAACCCTCTAAATAATG--GAGGTAACCAGGATCAGAGTAACCCATAGAGGACCAATCCTTCAAAAGATTTCAGCTAGAGTTTGAGTGATCGAAGCCCCCAGATTGCGTTCCCACCAAGTCCCAATTTCCCGCTCGATTTATTCCCGAAGCACAAGGGGAGAATTTTCAGAGCTTAAAAAAACGGCTGTGAAACTCAAAGCACGAATATACGACATGAGGCAATAGTAAAAAATT----ATTCAGAAGCGCTCTCACGGCAAAATTTGCTCTTTGCCGCGTCAACATCTTCGAGGTTCTCCACGTCAGGTTTTGGCCGTCCAATCCCTGAAGTGCGAGCTCATCACAGGGAATAGAAGAGTCAGATTCTAACTGTAATCGAAACTCTACGAAGACTACGTTAAGCTTATATGGTTCTAACTGGTGCTGATGTGATGGCACTTGACTGCAAGCTATTGCACATACACCACGCCTTTAGCTCTGCTTCCGCGCGCCACTAGCAGATTAAGAATGTAGCCCTTCAGCTCCTTAACTGATTGCTTGAACAAGCGTTCGGGATGTGTCATAAGGCAATAGAGGGCCGAGATGGTAACAGAGTAGATTGGGAGAGGCGCTCGCAGAAAAGAGAAAAATTGACTAATTCCTTGCCCTAAGGTGAGAAAGATTAGTTAAGCGTAAAACCATGATTTTCCCAACAATGTCGCAACCAAAACCAAAAAGGGGTGAGATGCAGACACAGTTGCCGGGTACATAACCTTCCAAGCAGATATGAGAGTAGGAAACGAAGCTGTACACCAGGGCCGAAAGCTCAAGGGCAAGTATTCCGTCAATCAGAGTCGTGTAAGCGCCAGGATTCCGGAGAATAGAAGGCAGAAAAGCATTGGATCCGATTTCCTTGTCAGACGAAGGGTGAGTCCAGCGACACAGCTTCCTCAAAAGCGCGAGTGCAATCAAAGGAGGAAGGAAGAATCACATTAAAACTCGCACATGGAAAATACGTGGGAGAAACCCCACTCAGAACCACCCAACACCGCTCAAATATGTCAAACAAAAAACAGAAAAACTCGATCCCAAACTTACGGGGGCGTGCAACAAGCGAGGTGTTCCATCCCATGGAGAAACTTACCACACCGTGCACCGGAGGAGCTCAGCCCGAGTGTCCTCTCCAGTCCGTCACCTCGACCGTAAAACCAATCCAATCCTTCCAAGCGGAAAAGTCTCCAATCATATCCGTCAAAGCGGGCAGACCGTCGCCAATTCCTAAACGCCAGCAAGGGGGTTTATTTAAGGGAATATTTTTTATGGAGGGTGATTCATTGAGGAAGGTCAAGATTGGGGACAAAAGGAGATTACTACTCCAAGATATTTACAGAACAGAGGGAGCATAATCTTAGTTCCTTTTAGATTCTCATGACTGACACCATTTGGGCAATAATAAGGAAGTTCGCCAGCGGGGAATGACGGCAGCATTTAATTAATTCTACGGGGGCATGATAGGCAGCATCTCAGCGCAAATGCAGAGTAATCCCCGCCCCCCCTATCGCCCTCGGCCTTTACCGCGCCCCCGCTAATCCCCCCGGGGTATAGGTTGTCCCCACCAGTTTCCAATACCCCGAAAACGTTTATACGAATCCCCCCTACCGGATAGCCCCCCTAGGAGCCAACC----GCGGTTAAGTACCAAAGGCTGCGAAACCGCTTAGAGCCCAGCCCAATAGCTAGTCCCAAGGATATAGGCACCCCAGGGCCCCCCCCTATCGATCTCAAAACA------------------------------------------------------------------------------------------------------------------------------------------------------------------------------------------------------------------------------------------------------------------------------------------------------------------------------------------------------------------------------------------------------------------------------------------------------------------------------------------------------------------------------------------------------------------------------------------------------------------------------AACCTAAAATACCATCTCGATATTAAGATTTAAATTGCGTCTCTGTCAAGGGCTGCTAGTTGCACAAACAGAGAATCAGGTTAACCCCCCTCCCTGAGGACGCCGTGAGAAGTTAGCTTTCAGAATAAAAGGAAATGAGAGGGAGCACTTAGATAAGTACCTGAGAGGAACAGACCGTGCTACGATAATTTTCCCACACGACGGAAGATGTGATTACCACTAGATTACCATGCTTGGATCTTGAAAATACCATCCTTGACAAGATTCATCAGCGTCTCTATATGCTTGAAGCGTGAGTTATGCCGTCATGGATAGGCGTTAAATAATAACGTATTCAACGAAATGCAACTATTCGAGGATGTAGGATGGAGACCAGCTTTACTTAGGCTTCGAGAAGGTTCCCCGAGCATAAAATTTGGCGACTGGGTACGGGCCATCGTGTGACCCAATCTGAGCCAGTAGGAGTCTAAGTACGCCCAGTAATGCGTCTGACCTTAATTCAATGTAATTCCCAGAGGTCATGATTGAGTCCGATTCCTCGACCACAAGGTCCAAAGTTTTTTCAAGTGTTAATGACATCGATTAGGAGCACGAGAAAGATTAGAGTTACCCAACATCGTGGCTAGTAGCGGTAGTATTCGTAAGAGTATAAGATTGAGGAAATCAGAGTAGGTATTGACCCGTTCGTGCACAACCAAGCTTATCATGGTTCGACCCTACTGGAATAGCTTAGAAGCTTTAACACAAACCGAGATCAAGAGTCCGGGGTTTTTCGATGGAAGGATCCTAAGTTTAAAAGCTTGTGACATCTTAACTGCAGCTTAGAAATTCATTGAAGGTGGTTTTAGGTGACCGATCACCCAGAATTGTTTAACGACTTACCTAGGAGACCGGAA----------------------------------------------------------------------------------------------------------------------------------------------------------------------------------------------------------------------------------------GTAATTGCCGATATCAAAAGATCTGGACTCTCCACAAGCTAGAAGTTGGTCAATCCATCAGCCCGAGAGCGCAAATTAGTAATGCCACGAGAAGAACCAGGACCCTGAGAATGAACTGGATGTGAAACTTAGAGATTGAAACGAAAAATTGGTTGCTTGAATAGGCGATTCCAGGAGAGAATGAAGTGATGGGACCTTAGTGATATATCC--------------------------------------------------------------------------------------------------------------------------------------------------------------------------------------------------------------------------------------------------------------------------------------------------------------------------------------------------------------------------------------------------------------------------------------------------------------------------------------------------------------------------------------------------------------------------------------------------------------------------------------------------------------------------------------------------------------------------------------------------------------------------------------------------------------------------------------ATTCCAACGTAAACGCGTTCTTTGTCAATTATAATCTCCCTAGGTTTTTAACGCTACGCCAGTCTGTGTCCAGTGAATGGCCCCGAGCATCTGGGTACGAGCTTAAAGGAACAACCAAAAATAACTGGGTGGGCTAAGGAGACAGGAACCTAGTTTCCAGGTAGACGCGAGAAGATGTTCAAAAATGAAAGATAGCGGATGCGGCTCCGATTTCAGGCGCGCAGCTGCTTGGGAGAAGCCGTATAAGAGGTTAAGCACGTCAGCATTCGGACGGTCTTACATGGGCTATTCTCAGATTTTAAGGAAAAGAATTAATCCGCCCACTGGGAACAATCCTTTTAAAGGCGGTTAAGTAACATAAGTATAGACCAAACTGGGTTGATTAAGGGCCTCAGAATGCAAATCCGACATCGTATTTCTCAGCTGGCCAAACCACGGGTGACCAACCGACATGAAGAATTCAAGTATAAAGCGAACTTTCCTTTTGAATGCTACAGGTTGCTCGGGATGACAAGAGCCAGCGTAGATTTATGAGAGGCACAATGCCTGCCATCTTGCAAAAATGGCTTAGGGACGGTGGGCTTAGATGTTGGATCAAGAGAGCGCAAGTATTCCAATAAATATATCGCCACTATCAACCCCATCAGGGCAGATGCTCCTGTTTACGACAGATTAGAACATGTTCAGAGTAAGGATGCGAAGATATACATCGACCGTTAGGAGGTTAATGGAGGTCACAAAATGCACAATACGACAATGGATTTTGTTACGGATACCAGACAGTGAAACTACAAGATTAGGTTATTACAAGAGGAGATTCGTGCGGGTTCTCTCAAGTGATATTGCCAGCATCACAGTACAAATGGGCCTAATTTTGGATTTAAAAGTCCAAAATACTTTAATGCGGCCACTCAGTAATAGAGTAAAAGGGTGCGTATAACTGATCCCAAACAAGTAAGTCTACCGGATTATACGAGTCGCAGTATAAAAGTTGTCGATCTCGTAGAGGCGTCTATTCGGAACAGGTGTTATGCGGGCGAATGGATCTGAGCTGCAACAAGAGAGTTCACTTTCAAGAGGCAGATTCTGCGACTGAAAAGAAAACCGTGTGCGCATATGGACTGCTGGGGGGCTGAGTGCCTGCTGCATACGATGCGTAAGAAAAAACGTTTGCACCCGAGTCTCTGGATTTCCGGGCGGGGACCAAGTTCCAGCTATTCCTCCGAGCCTGAATATTTAGGGAAACGTCACCGAAAGCAACGCTGGTTGTGACTCTGTGACCTTGGCCGGTTAACCCCGAGACGACATGATATTGAGAGTGCGTAAGTGCGGGAATGCAGAAAAATAATTGACGAAAGCCCTTTGAAGGTCTAGGTGCAGGGTAGGTAATAGGACAATTTAAAAGCAAGGAAGTATAACTACGGGGCTTACCGCCCCTAAATCTGAGTACAAACGGCTGAAAGGGCCCGAGGTAAAGCGAAGGAGCTTGGGCTTGCATACACCATCAAGCCTTTGGTTTAAAGGCAACTTTGAAAAAAAGTTGGGCCCAAACGACCCGAAATGCGTTTGGGCGGTTATGGGCGGATGCCAGTAGGTGAAATCTTGAGTATTTAAGAATAACAGCGGTTTCAAGGCAAACAATTAAAGGTTGAAGGCGTAAAAAAAAATACGCCAGAAGAAAATAATTCAACTATGGACTTGATAAGGATTAAGAGTGAATGTATGAGCGTTTGAGATTGGGTAACAAAGTATAAGAGTGACATAATCCGAAGTGGTTTGCTCAAACTCGCCTCCATCAAAATGCAGGGAGAACGCCGAAAGTATGGATCATATTTCCCGTGAAAATCACTTTGAGTATACACGACAACTCAAGAACGCGCACGCGTCAGTGGTTAACAGGAAATGTATACGTAAGAGGCCGGTTTAACACCGATCTGCCCATTTTCGAGCATCGCTTTCAGAGGGTGGGCAAGACTGATCCTACAACATTGGTTCCGTGGGCGCACCTGCGAGAGTGGATGAGTGCGCCAATGCGATTTTGGAAGATTGGGAAGTTGGGGTCGAATGGGTTTAGGAATGTGCGCGGTTTTGGCGAAACGGAAGGTGTAATTATTCCGGGTAAGACGGAGTAACCGAGCGAGCATTTAAAGCACAATGCCCCGAACATGACGAGAGACACAATAGCTGTACAGTTGTAAGAGCATTTTGCTCAGAGGGTCTGCAACCCTGAGGGAATGGGCGTTTGGCTGGTTCCCCTTCTGGGGCCTTCGTAACGAACTAGGGCGAAAATGTGATGATGACATTAGGACTTAGGCCCATTACCCTGCATTCTATGACAGCAAGATCAGAAAATTCAACAAAAATAGTTTTGCAATTTTGGGGGGAAAGGGGGCCGCCCACCCGGGAGCATCAAGTTCGGAGTGAGAATTTATAAAACAGATACTGAAAAAGTGACAGATTATACGCAAAAAAGGACAAAAAACGGTGCTTCAGCTTAAAGAAAAAGTAGAAACACTGCCAATGAGGACTTACACATGATACAAGGAGCCTGAAAGCAAACAAACGAGTCTAAATATGGTAGCGCAAGCTTAAAAGCCAGAGAATGAATGAAAGTCAGACTATGAGAGTCAGACACAGAATGCAAGAATTCGAGCATTCAACCGTGGTTGAAGGATTGAGAGAGATTGCAAGATTGAGACTGACAGAGATTGAGAACCTCTGCGTTCGGCCGCGCGAGACTCCAGCCCCACGCACCCAAGTCCGAGAGAGAGAGATTAAGACTGCGCTGGCTC----------------------------------------------------------------------------GCGCTCCGATATGGATATGCTCGCCTAAGGAACCTTAACCGGAAGCTTGTCTACAATTTCAGTAGATTGAAAAGCGCACCGATTACGAGACACTATAAAACTGAGAAGGGTCGATAAAAACTTTCACACAACATCAGTCGAAAGGACGGTGTGAACTTGACAAAGAATGAACAGCTGTAAAGTTGATAACGAGCAAATGATGGCGAGTATTTACACGGGGGAGGACTACTATGCGCAGAAATCGAAAGGAAACCCTATGGATAAAGGACCAGAGTCTTGGTACTTGTGCCTCGCTAACGAAATTCCGAGCATAGAACTAGAAGGGATTAGTGATTACGCACGATAGGTACCTGTGGGACAGCTAGACACCATGACTCAGACACACTAATACCGATACGTTCTGATGATGAGGCACAAAAAAGAGCAGATTCCGTAGGCTTAAGAGTTTATGGGATCTTTCTCAGGTTCTATAGATTTCATGAGCGCCCAGTCAACTAAAG------------------------------------------------------------------------------------------------------------------------------------------------------------------------------------------------------------------------------------------------------------------------------------ATTTGGAGATAATTAAATAGATTGTAACGTGTTTATGTATCTTAGCGTATGGAGTAAGCTTCGCACCCGAAAACAAGAGAATCAAAGAATTACACAAAGCTCGACTTCAAATAGGAGCCTCAAATTGAATAAGTAAAATTCACACTGCCCAACCTACCAAGTAAAACTAATAAGGAAAAAAGATTTGTACGGGGGCGGTTGTGGAGCATTGTGAAGCTATAGGAGGCAGAGTACATGTGAAATTTTACGGAGAACGAAATGACATGATGGCAGAAATTGATTATCGCAGAATGTAACCTTTAATGAGTGACAATTACACTGCTCCCGCTCCCCCCATAATTTAACCGTAAACATAAACAAACATGGACATAATTCTGGTTGCCGCGGTGGGCCGGTCTGTGCTCACTCGAGTTAGGGACCGAGTCACCCATCGAGATATGGGCAGTAACCATGGCCCGTCTGTAGAGAGGAACGGTGCGAGCCTTGTAGCTAGCAACAGAAAGTGAGTCGGTGCAGATTTAAACTAGGCCAGATCAATAAGAGGAGGTGTAGAATTATTTCAGCCTCAAACATCATACATTAGGAGGGAACAACCGTCTTCATAGTAGGACTGTGAGGCTGTGCTTATAAAGAATATCTTCCATAATTGGAACCGAGATAACATGAGATTGCACGTATAAAAATGTGGGGAAAGCTATGTAACAGCGGGTCAGAGACCCACGAGAACCGAATAGAGGCAACTTACTAATGCACCAAGTTCCTAAGAGGCTCAAAACGTCATATTCAAAGATTCTCAGAAAGCAAGATCTCTCTTTGTGCTGTGTCAAATCGCAACAGGTGCTGAGATCACCTTTCCAAGACTCCGCGTTCAGATGGGAGGTGCTGAGAAATTGACTTCATTTGATTCAGAAATGTTGAGCTCATTCATATCTGATCTTATGGCGAATTTGAGCGAAAAAGTAAATCTCCGATTGAAAGTGCATCCTCCCGAGAAAGACTGAAGTGCTTCGAGACTTCAGTCATAGAGCCACTCAGGTTGAGAGTATCGACTTTGTTCCCAAAATCTGATAACAACTTTAATTGTCCAGCCAATTGAGAATTCGGGAGCGATCGAATCTTCGCTCACAAATTCAAAAGAGCCGCGGACGAAAAATCAAAAAGAGCGCGCCGTAAGACAAAAAGATCAGAAAGATTAGATGTGTCAAATTGATCGACAAAGCCTCAACAACAGACATTAAAAGAATTCTATTAATCCTATAGGAGTTTCAAGAAGGCTTTAA--------------------------------------------------------------------------------------------------------------------------------------------------------------------------GTAACCGGGACAGTATCCCTTAATCCCATGGGAATGAATTTGAAAGCCAAACAATTTGAGAAATAGGCACCAGGAAGGGTATCCGAGGACAGCGTTACTGAAGGCAACGTTACATTATGGACAGACTTAGGATAACATGTGCGAATTCGTGCAAGTGACCAGGCCCCTGAAAGTTGCTCTGGTGGGATCCACGGTAGGGCGCCTAAACGCAAGTGACCAATCAAGTGCATTGGGTTGGACGTGGCTGCGTGCATGGTGAGGAAG------------------------------------------------------------------------------------------------------------------------------------------------------------------------------------------------------------------------------------------------------------------------------------------------------------------------------GCATTCCAACCAGACGCCAGCGTTTCTAGCGGTTGTAACCCCCACAAATCAGAGATTCGAGCGGCATGGGATAAGTCTAGGCCACATCTTGGGGGGGGGTTCGAGTGACCAACATCACAGATGTAAAGGGGAACATAGTCGGAGTAGAGTAAAAAACGCCAGCGCGACAGCGCCACGAGAAGTTACTGTCCACATCATCTAGGCATGAAGTTGTAGTCGTAAAAATGATCACGTCTGTCCTCCGTTCAGAATGAGTCAAAGAAAAGAATTAGCGTGTTCCCCGGCTAAAAACGAGTTAGGTTTAAGATTTAAGAGTAAAAGACTTTTGGGCCTCATGGGGAGTCCCTCCCCCCTCCTGAGGGAGTCTCCCCGCAGTCGCACCTCGAGAAGCTGGAGACGGTTCCTCGACAGAACGAAGGAATGAAGGTCTACGAAGGAAGGTGAGACAGCGGTCCACTGCCTGCTTAGCACATTCAAGTTCACTATTTCAGACTGCGATCGCGATTCTTCTCAGTACAGAGAGTGAGCTCTCCTATTCGTTCGCGCAAAATTGTACCTGCAGTTTTCCAGGGAAACTTCTTCGGCGAAGGGCTGTTGTTCCGATGGGAAAAGCAAAACAGACATACAGTCATTTTTTTTCAGAGCGGAAGACCCGAGCACAGTCTTGCGTCGTCCCTGTCAAACTGAGTGGGTGAGGTCAACAAGGGAAAGATTGTGCTTCTGAGAGAATTCAAGAAAAAGCCAAGTCGACACTCCACATGAGGTTGAAGCAATAAGGTCGAATACTTACAGAATTAAGGGAGTATACATAAGCAAGTAAAATCGTGAGCGAAGACGTTCGAATATTCAACCGATTACGTGAGTGAAACGGGAGGTCTTCTTAATGAGTAAGAATCGACCGGGACCACACGAACTAGAGAACTTCAATACGAGTGCCTTATCGGGATTGAGAACACTATCGTTCGCGAATATGAGGTACTTAGACTCTATAATACTGAGACGGGGTTCAGGATTGCGAAAATGTGATTTGACACTAGACAAGCTTAATGGCTTTAAGAATAAAATTGTGAAAATGCTCTCAGTCGCGTATCATTAGGA--CAGAGTCATCGACTCATTCAAATTAGGAGAACAAACGGGGGTGCACTTGTCCTCGAACTAACAGTTCCGACCGAGATTGAAGGAGAAAAACTTTCCGACCTCTTTGGATTAGTATACAAGTTTTGAGTGAACGACAGTCTCAAGATTTTGTCATATCCTTAGGGCAGCACTATTGAAGGTATCGCCAACCGACTTAGGCCTTTGATACGCACCTATTTAGACGCATAGGCAAATGCGATACTGCTCCAGGCAAGAAAAATTGCATAGATTCAAAGTTCTTGCGCACGCATTATCTAGCATGTCTCCCTCTTTTGGGTTATTGTACGCAAGTCACAGTAACTTTTGAATTTTGGTTAGGTATCCTTTATTAATCCATTCGTCTTGGTATCAGTCCTTTTCATGATCTGTATGTGGGCGCTTTCGGTCGTCTCTATACTTTGCCACGTAGGAGAAAAAAAGTGCATGCGTTTTTCTATTTCTTTCAACCTTTGCGTGGTTGTACTATTTTCA----ATGCCCGGGAAGGTTTGTCAGGCACCCATTAAAACAGACTTCCATTAAGTAAGATTACCCTTACGAGAGTATAGCGCAGCACATAAATGGACATGGCAGTGCCAGGAATCACGTGTAAGCATTCGGGTCAACGTAGTTAAAAGACTGACGAAATACATAATTGGTAGCAAGCAAATTAAATGGAAAGAAGTGCCAGCCGCTGTAAGTCGCGGAGAGAAGAGAGATTCCTGGAAGCTAATGACGGAGTTAAATCTAGCAGTTCTTGTGATGCCGGCAGAATCTATGCACATTTAAGGGCGCGTATGAGCGCTTTTCTATGCGGAAGATCTGCCCACCCAACTCGACATTGCGCATGAATATAATTAACAATCTATCTCAAAAAATGACTGTAAGATCCAGCAAGACATACACAATCTAATTGTGAGGACGTGCGAGGGCCCGTATCCATTCGCCACTAATAAAATGAGTATTGGATAGTGTAAAAATCCGTCCTTCGGATTACTCGACCCGTTATGTATCGTCTTGAGTAAAACCGGTGGAGTGAGACTAAGGGGGTGCGGGGAGATTTAGGGGTTTAAGTGGCAGAATGAGTCGCCGGATGTACAAGAATGAGGAATTATTGAACCATCATCCGATGTTCTTTTGCGACAAAGACTATTAGCGTCCGGGGTTATGGGTGGACAAATGACCACCTTCAGGCGACGATGTGGCAGTCTGGGCGTGGGCCTCCGAATTTACGATTGAATTCTATTCTCTAGAGTTCTGGGTCGACGAGGGAAAAAGGGCAAGTCAAATTACAAACGAGTTTATGTAAATGGTCCTTCACGGGGCGGTTTGCGTAAGCGATTGCAAATAGCTACAACCGTTGACGAATGGGAAAATGCCTAGAGAGGTGAAACATGAGCTATGGTGGGCAATCGAGGGGTACATCGCCGT----------------------------------------------------------------------------------------------------------------------------------------------------------------------------------------------------------------------------------------------------------------------------------------------------------------------------------------------------------------------------------------------------------------------------------------------------------------GAAGGACTGACGTATTAACGAGTATGGACAAACATCGAAGAGACAGCCATCCAGGCCCGTTCACGCCCTTTCGGGGTGTTAAATCAAAAATAGGAAATACAAAGGGAACGACACTTCGATTCTGTAACTCGGGACGTGAATTTGTAACGATAAAGAATCAGCGGGCGCCATGCAAGAACTAGTCATCTTTTATAAATACAAATCATCCATTCTAATAATCAGACAGAGACTCGGCCATAGAGGCTCAGAAACTAGCAGCCGGAGCAGGCGCCTGAGCCTAGGAGAAAAGGACGCTAGAGGAGCGAGAGCGAAGCTAGCAATCAATGCCAAATTGAATATAGAACAAACAGATACTCATTCAAGCACTGCATCAAGATCAGACAGAAGGAATCACTCGCAGACACAAACACATACAGCATCACAGCGGACCTCCCCGGGTTTCCCCCCCAACCCTAATCCCCGTTCCAGGTACCACATCACCCCATCCGGATATCACCGGATCCGGAGCACCTTCACCCCCAATCCACTCGTAGAGTCACAACACAATCCGGGGGATAAGCACCTTAAATCAGCATGCGGGCCACCTCATCACCGGGCCCTTCCATCCGATATTGGGAGAATCGAAACAAAGGAGAAAGAGAAAGCGAGAGTAAGCTTGAGAGGGAATGCCTCTAAACTAGGGCGGCATAAGAATCATAACAGCGAGAGAATCAGGATTTAAAAGTAAGACTACGGATAAGATCGAACGGCTGCCCCCGCCTTGGACTGCGCGAAACAACCTCAAAGACACCTTCAGTGCCGTGACAAATATAAGCGATCGAGACCAATAATATAAGTAACATTGCAATTGTGTGACTGCGATCGTGCCCACGAATGAGAGGATAGGTGGGTGACGAAAATACAATCAATCCCTCCCCAAATGACCACGTACATATCAGTGAGAAACCGAGTACTAAGGAGTGGGGTGAAGACAATGAAACTAGGAGTGTGAACCCCTTTCACCGAAATTGTAACTGGATGACCCCAAGGGTCTTTTTGGCCCCGGACGGAAACCTTGGCAGGCGTGCAAAGACGAGCTGTTATCGGTATGGTCGACTGTCAAATAGTGGGAGGGCAGATGTAGGACTTTGAATGCAGAAAAAAGCTGTTATTTTTGAGAATGAGCATGGGGGCCGTTGAGAGGGCGGGGGAAAGAGTCACGACATCTGATTATAACATTGAGGTTGACCCGGGAAATAAGTCTATGCACAAAGCCGAATTTGACCGCCTATCGCCGGAGTTGAAGAAGTGATTGGTTCCGACTGAGGAGAGCAATTTAGATCAGCCGTCATAGGTGACGGAATAGTTGACTCTGCAGCTTGCCAAAGACGGGCGAATCGAGGTTGACGAGCGGATTTGCATAGGCAGAGAAATGCACGAAAGATTTTGAGCATAAAAGTATAATCTAGCAATTAGTCACCCCGTAATACTAAAATGGATAATTCTGAGTATAACCTTTGGGATTTCCGAGTGCAACCGAAGAAATCATTCGGAAAGTCTTGACGCATACCTTTATTTTTGTTGTGCAATCCCTTTGGATATTCTCGATCGCGACCTTTATGATCGGTATCTGCTCAACGGGACCTATGATTGGATTCCCATGTACTCGGTTATATCACTCTGCGGGCAAATATGAGTGGGAACCCAAGAAGGCCTTTAAGGGCCAAATTTTGGATGTATACATGGCAGCATGTTAGTATACGGATTAGGGACCGCGAATGGGCGGGTTGATCTATATATCATTTTGTGCGGTTATGTTTTTTTGAGATTTTCAAAGGTAGGTTGGTCGGATTCTTTTATGCACAAATTGGAACATGTTGAAGCTTAGCCGCACGTAAACGGAGGGACGATTGAGGGCATATGCCTTTCATTCTGCACAGCAGAAAGTAGGCCTCGGAGCTTTACGCAAACTCCAACTATAACTTTGCACGTCTGTTTGCGTGTATTATTCAGGTTAGGTGACTCCATAATCGCCGTACGGGCATAAGTCTACCATAATTTTTAACTCAAATCCATATTTCATCGCTTGTTCAACTTAGTATTCCAATCTGCGTAATTAGGGAATTTTGTAATTCTGGGTTGGCGAGTGGGGGCGGCCGCCGGCTACCGTGGGGCTTGTATATTTCCCCCGAAACTGCCAATTTGAGACCATCAGCGTCTTAATGTTTATCTGGTCTGGCTTTTTCAAGCTGATGAGTTCGGTCAGGCAAGAGTGCAACATTAAGACACAATGTATAGGGCAAGGAAATCATATCAGATTAACGTAATCCACGCGCGCTTGGGGCTTGATGGGCCTTCGTCTGCGATTTTGGGCATGGAGGGACGGATCTCTGCGTACATATTACATATTGAATTTGTAAGACAAGGAATGGGGATAGACTTCT----------------------------------------------------------------------------------------------------------------------------------------------------------------------------------------------------------------------------------------------------------------------------------------------------------------------------------------------------------------------------------------------------------------------------------------------------AACGTAGAGACAACGTCTCAGATTCATCTCTTGGGCGTGTATAAGTAAAAATCCAAGGTAGGCTGTTGCAAGGTATAGGCATTGGAATGTGGATAAGACTTAGCAAGGCCACGAAAATCATGGTGTAAGCTTTTATGGCTATAGCACAACCACAGATTGCGAAAGTGGTTCATTGTGACTCGAAGAAGGATTTTCCCAGTGTGCTCCCGAGAGTAGAGGAGAGAATGGCTCAGACCATGATAGACTGTGTCAAAAAAAGTCTGACCAAGATAAACCTTTAATGATTGATCTAAAAAAACTAGGAAGGA----------------------------------------------------------------------------------ATTCGCGACTCCCCGATCCCGCCCAGTTTGCACTATAATGGCGATTGAGGTAGGTTAATTCAGCGAAATCAGAGGGCATTATGGAAGTGAGAGAAGCCGCCATAGCGGTTCGGAGGGACGATATGAGTAAGGGTAAATGCAAGAAACAAGCAGTGTGAAGATAATCATCCAAGAACAACTCTGTGTGAGAGAGCGAAGTGTAAAGTATAAATGTGTAAAGACCATCAAGTGATAGTAAACCCGTCCCGCCTCTCAAGACCCCAGTAGAAAATAGTCGTAAGGTCCAAATATCCCTCGGTCCCAATTGAATAATCAAGGAAGCGCCACAGTAAGAAAGCATGAAGGAGAGAGAGAAGCCAAATATAAAGGTGAAAAGCCGCTTAAGTAAGAAGGGTCCGAGTCACCCTTAAGGAGTCATCCGATCCCCGTCACAAAGTCCAAGAGGGGGGGAGAGCAAAGGCCGCCCGATTGACTAACTAAATAGGCTCGAATCGCAATCTGCGCCGAAAAAAGACCAAAAGCCAATGAATAGCAAATTGAATATCACAATATGTAATTGGGAGTTTCCAATTACGCAAACTCTGGGGTATAATTCAGATGATGGGATCTGGTATTTTTTCCACCGCGATTACCCGTTGACACGACTGGCGGTGCAATTATCCGATTGAAACGGGGTAACTATGCTTTCTGGAGAGTGAAGCAAAAATGATGAGAATAATCTAGCAGATCAAGGAGGTTCCTACCATATTCGAGCAACGGATTGCATGATTGGATGTGACCGCGAAAGAAAGAGGCTCCCTACTGCGGCGTTTATATGGCCGAAACGCTAATTTCATCTTACCGCACACGGAGAATTGAGAATTTCGGTGTGATCTTCACTACGACAAAAAGTGCACCCGCGATGAACAGGGGGATGATGTTTCCACATAAGCGAGAGTCCGACTTTCCAAGGGTAGGTGTGAGTCCTCGGAAATGCCATCTTACGAATTTCAGCTTCAGATAGTGAGCGACAGATTCGGAGAATAGAAATGTAGGAATGACATGTACGGAATTTAAGTCTCAGGATCACAGAAAGGCTAAGAATATCCATTGAAAAGCAGGATTTTGTAGGTGAAACATAGCAACTGCAATCGTCATATAAGTTCAGACATGAGTTGTACCAAGCTGTTTTTGCGCCTATGTTACTGAAGGAACCTTTGGAGGAGAGCGCAATTCTGGGTAAGTTTCAGCGAGGTTCAGTGACTGAGATTTTATGGCTCTCTCTGCGAGATTTCCGCTGCGTAATGGTACTGGGGATATCCGCCGTCGATGCCATTGTACGATTAAGCGGTTCGCTCTAATTAAAAGAATTTAGAAAATAGAGCTTAATAGACTAAAATGGAGAGTGTTAGACTTCATCGGGTTAACCCCGTAGGGAGAAGACTTCAAAAAATCGAGTATTCTACATTATCCCCCCATCAGAAACCAAGGTGGGCCTGTCCTCCGACATAAAGAATCCTACACATTTCAAAAGACGTTGGAAGTGCGATGACGGAAACTACAGAAGAGTAGCAAAATACATCCATTGGTCGGAACATATCTATTCAGAGAGAGAACACTTCACTGTGAACACAGGTCAAACCATCACAAGGGCGTTCGATAACACAAGAAATCGAACGGACGTTAAATGCCACACACATTCAGTTTTCAAATGCAAGGAGGAAGGACGATCACAGTCGAATGCAAACAATAGCAAATTGAAAAAGGCAGCCCATAAAAAGGAGCTCGTACGTCGCCGATGCAGTATGAGAATGATTCCCGTTGGAATTTCCTCCAAGTAGGAGGAAGAGTAAACTGGGGCCTGATTTAGAAATCTAGAAGGTACTGAACTGAAACATTCAAGGTAAAGATTTCAAAGTACACACGAGACCATATAGCACTACAATCGAGGAAGTTTGCACGAGCATATGCACTTATTGGCACCGTCGTTATCTGGAGTGTGTCACGGTGGAAAATTTTTTGAAAAGGAGATCGATTGACTTTACGTAAGAACGCGCGACCCCCAGAGAGGAAAGATAATCCCAGAACTGCTTGAGCACTTATAACAAATTTCCACAGTTTAAATGGGAGAAACATCTTGAAAGTAACCTTATCAGAGAGAGAGGGAGTGCTCGTGCTAAGTACGACTGGATTGGGAGGGTGACTATGTAGTGGACAGAGCGTATCAGGCCAAGGGACTCATTGTAAGTAAGCTTAAGATGGACCAGTGTCGGGGATGATGCGCAAATTGAACCAAGGGGCGTTTGCAAGATTAAAAAATCTGAACTGCAATGACGTCAGCCTTTGCGGTCGACAATAATTGGTAGTTCCGATCAGTAGGATCTCAACAGCATTTGGACCACATTAACCAAGATTGCGACAATAACTAAATGAAAGCTGGGATCTCGTGATATGAACTGATAATTAAGAGGAATACTATATAAGACCAAAACCGTATCGTTTAGAATCCTATTTGCACATGACCAGAATAACCATTTCCGATACTTGCCTGTGCATCGGTTATGAGACTGTCAGGCCACGA--GACCTTGCCAGTGCGATTTGAAATATAATTCTAGAGACGGTCACGAAGCAAACATCGAACGCCCGGAGTAAGTCCGATTTCCTCCGAGCACAAGTTGCACAGGCCCTCAGAGCAGGGAATCTCACATTGTGCTCTTACGAAAGCGGGCGTGCAAATCCTTGTGTAACTCAAGAACCGGGATAGCTGGGAGGGGGTGAAGCATATACCACTATAACATTGAGGACGGCCCCCCTTCCAAGAAAATGAGAATCCTTGTAAATTGCAGACAGTGAAAATCTCATGACGTTGATGAGATTAGTTGGGACCGTAGAGTTTCTGCTCACATTCAAAGATGATACCCTGCTGACTCAGGACTGCCATTGCGAACTCTAAGAGAACAACAGAAACCTTGGACCCTTATAATCTCGGTCTCAGCACCGGACAGAATCAGAACCCTAGAGTCCCAGACTCAATCATAGGGAAAATAAGCCCATTCCTCGTTAGATTACGAGATTGAATGAAAATCGGAGAAGAGAAATGTATGTGGGACTCCGAGATTCTAGATAATCGCACACCATCGTGCGGCACCGCGTATTCCATAGGAGGTGGACCTGTATACGTGGCAGCGATTGTAGAATAGGGTGCAAATGACCTAGTAGCTAGATGGCACATCTAGAACCCTCGATTAGGGGGAATTCCACTGAAAAACTTTATCTATTCCCAGGATAAACATTCATGAATTTGAGACGTCGTGTCCGAGACGGTGCTGGTTATAAATTCCGAGAGTTTCAGGACTCGTGAAATGATCCCTTCGGCGCAGGGAGGAAGAGGAAATTAGT-------------------------------------------------------------------------------------------------------------------------------------------------------------------------------------------------------AAAAATTGGCGAACCAATGGGAATCAATGAGACTTAATTCGAAAGAGGTGGAGAGCGGGAGGAGGAAAAGCCTTAAACTTTTCAGCATCGTAGCGAAAGACCTTCCAATTTATCGATCAAAGAGACACGTGGACCACTCCAGCCAGTAAAAATAAAAATTGGTAGGAAACAAAAAGCGAATGACGAAGAATGAAAGCGAAGAGGAAAAACTGAGAGCAAAAATGAATAACTGAGAAGTTCCAACCGTCATTAAATCGGATGGGGAAACGGAAAAGGTAAATTAGGTGGTCACGCTAGAGCAGGAAACCTATTTATACCTAGGAGGACGGTTTTCATGGTCTAAGATTTTTGCAACTAAAGCCTGTCTAGACGATCAGGTTGGTTAGGATATAAGAGTCCGAGGAAAAGCCCGGGGCAGATTCATGGATATGGACTGTAGGAGCCCGCGGGGATGAAAGTCTAAGAGATCCAGTGAGTCATTGAAACGCACTATTTAGGGGAATTTTCAAATATACGCCGTCGGGTATCAGCTTCGGACATATTAGAGCATAGTGAGTACCCCCACTTGTCAGCCAGTGAGGGGTCACCTTTAACTGATATTGGCAGAGCTATTACCATCTCCACTTACTGAACGTATCCTCCTGGGAGTTTTGATGCCATCTACGGCGACATCAGACCGCGCAGTGCGATTACCAATGAGCGATGCCTTATACTTGAGACTCTGACGCTGAGACTATTGGAGTGTGACGGTTTAATCGAATGGCACTGTTACATTAACCAATTACCCCCAAAACCTTAACGATAATATCGAGCATGATACTAAGACAAAATACAAGAGAGGACTTTAGATTGGGAGAATCCGAATCCGACGAAATACGACAATAAGACCATATCTTGAGTTCCGCGAATAATCTTTAATAGAATGCCGAGAGCAGCTACGATCGTGAGTTTATCCGGGTGGGAATGTGGGGTCATAGATTGAATAGAGACTATGAGGTAAACGGAGGATGACCAAAATATTTGTAACGACAAGAATAGGAGTGCCCAGGGGTAGGCTGGCTGAAGTTATACTGATTTAACGTA------------------------------------------------------------------GCGAAAGAAGCC----------------------GAACCCGACGGTAAAGTATTCAAGCGGGAGGCCGGCTTGGCGTCTCTACGCTTTCTACTCTATATGCACTTCCGTACCTTTTTTGATAAGTGTCAGATAGAAGGCGTATTTCGCTGGCGCTATAAGGGGGCAAGGCCGGATTTTTATATCCTGATGAACTATGAAGTGACTAGACGTTCTTGAGTCCCCCAGAATCTTCAAGATCGTACGTGCGTGAGCGTGTTATACGATAGAAGCACATGCGTTCAAGTGAGATAGGCATCACAGCTCTGCGCACACCTAGAAGTTTGGACAAAACTTCGAATCTTCGACGGATCATAGCAGTATCATCAGCTGAGAGCACGACCTGGGGTAAGTGAAGGTGAATAAGAGTCGCTCCGTCACTCACGGCATGCGCGAGCGAGCGCAGGAGCAGGCAAGTATGCGCGAGGGACACGGCTCAGGCCTAAGAGCGCGAGTATGCGATCCCTCGCCTCACTAGTACTCAACCTAATCATGCGCGAAAAATCACATGTTTCCCTCCATGACTTTCGGGATGCAAATTTTTGCACTCTTCTCTCTATCACAACCTGCCAATGGGGGTCCAACAGCCCCACACAGCTAATCACACAGGCAGGCACAGCAACTATAGGAAAAGCAGTCAGAAGGACAATAAGACATTCAGGGTGTGACACCGAGTAGAAATTCGAGAGATTCATTCATATTAAATCAGAAAGAGAAAAAAACTGAGGTGGACTATAATCGTCTCATGCAGTGAGAAGAAATATGGACCAGCCCCCCAGGACACAAATTTGCGATCGATTTCATATATGACCATCTGAATGAGAAGAACGGAGGTTATGATACCGATTGTGCGCCAAATCAGGGTTTCTCACCGAGGTACGTGTAAGAGAGTGTGGATGTCAATACGATCGTGTCGCGCTAAGGGAGAGCGAAAAACCCGCAAAACGTGAGTGGCCGTAAACCCGACCGATCCCGCGCCGGTGATCTTTCTCTCCTGACACGCAAGCACTGAGACTAGAAGTGAGTTCTGCAAACGGTAAGGCTGAAACAAAAGGACTTTGATCGCGAGGAATTGCTCGGATCACAGTGAGAAATAATCACAACTTGACCGTTGCCGAAACAAGGAGTTTAATGTACAGAAAAGAAATCCTTAATGGCGAGAGTAAGATTGTCATGGTGAAAGTCGATAAATTTGCTCCAGGGTCTTTCGGCATGTTTCTTTCTCTGGATTCTCAACAGTTAGGCAGAGCCCTCGAGAAAGTAAATTTATCAACTTCTACCATCCGTCCGACTGGTATAGTAAAAGAACGGATACTTTTAACACATTCAACGTCCGAGGCAAGAATCTGGAGTGGACTCGAGCAAATAAAAAAAGTAAAGACTCCGCTAGAGAACCGGTGTCTGTCCCTCCGAGACCAAGATAATAAGCAATAATGAGGTATAAGAAAAGATAGTGCACCAGGCCTTCCAAACATAAGATTTGAGATATTGCTTTAAACCAAAATATATTTGCAAGTATGACAGGCAGTAAGTGAAATATGCCGAAAAAGGACTAGGGATTGTGTACACCTTCGAAATCTTAAGACAGTGTAGACTTAGGTCGAAGCGGGAATCGAACGATGTCGCATTCATAACGGTGCCGATTGGGTCCCAGACGATTCGTATGCCTATGACAGCCGAATACGCCGAGAACGTCCATGTGTCATGAGGCGGGTGGAGACGGACGTATCTACGATCAGCTCACGGCATCAGAAAGAGTGAATTTAAAGCTGAGTATAGGACAAGATAAGTGTGAAAGAGTCATAGTTTGCCAGAGCGTTGGAGTTTTAGGAAGGACCAGATACTAAGATTGAGATGTAAGAAGACTGGCATC---------------------------------------------------------------------------------------------------------------------------------------------------------------------------------------------------------------------------------------------------------------------------------------------------------------------GTTTCAGTGTCATCGTCGTCTTGAACGTGGACACAAGTGCCTCTGACACCGACTGGATTTTTCGAACTCAGTTGAGTTGTCATTTCAATGGTTTCTAACCGAACTTGTATCAAAAGGAGATTTTTGCAGAGACTTCGCGTCCGAATGGTGCCGATGTTAAAGGGGTTTGTTTCACCTCGTGAACTTTGAATTGTGATTGCGATCGAGGAGTAGAGGGGGACAGGTTTTAAGCTTTTAAAATGTCCAGAATCAAAAACTTCTTATTAAATTATGCAAGTAGTAACTAACCCGCTTAACATTGGCGAAGTAAATGTCATTCAGGCCTTAACCTGCAGTAATTTAACGGACGGCAATTCCCTCACGCGTCACCACTAGTCATTGTCAGTTGCTAAATTTAGGTCGGTCTCCCTTTTCCAGAATCATCTTGCTCTCCAAAATGTAGGCTCGAATCTAATTTACCTCCCATGAACGAGCGATTTTCTACCCCCTCGTCGCTCGCTGACCCTGGACCCAACACCTCATGGAGTCAAGACTAACGACACTACCAAAGATTCCCCTTAGGAAAGGGAGATCTTACCC----GAGAAACTGAACGAGAAAAGGCCCCCATCGCGA--GACACTACTCGCCAAAGATTGAACACAA--GAGCCCGCGGTCGAATGGGATACAGGATGCGCTGGACAGGCGATGATAATGGACGCTGTCGAAAATATAAAGCTCATTCTATGAAACCAGGAAGGAAACCGAATATTTCTGAATAAAACGATATGAGAATCTCGTTAATTAAAATTTTGCGGAAAAGCGATCGTGAGTACATGCGATTGAGGGTCTTTCAATTCAAGTAAGGGAAAACAAATAGGTAGATTCTTAATTTAAAGACTCAGACAGGGCGAGATTCTCGCGGATAGGAGCTTTACGCCCGAGAGGTAAAGTACCTCTTAGACTGAAACCCCGAGAACGAAGTTATCAAAGCGGCTCTAAAGAATGTTGCTCGTTTGAAATATTGATTCAGAAGGGGAGAGGCAAAAGGCGTATCATAAGGAGAGAACTTTAGTGAGCAAGCGAAGGTACGTGTTTAGACATTTAAGAGAGAGAATATATGGAAGTTTATCAGATTAAGAGGAGAAGCAGCAACGCCCCAGTCTTTAGCAAGGACCCCATGACTCAAAACGAGCAGGTGGGAAAATGGTAATACTTGTCTTTCCAGCAACAAAACAGCAGAAAAACATAACTATCAACTTAGGATATTCATACAATAATGTCAAGCTAATCATCCGATCGGCAAACTCGATTTTAAGTTTAAAGGCAGCCGACCAAAGGTGAAAAAACATACGGAGACTTATAGAGACGTTTGTACGGGGGCGGTTATGGAGCAACGTGTGATTCTCAGCGATAGAGTATGTGTGAAATTGTAAGCGTCAGACAGTGGGAGCCCAGTTCGCGGCGAGAATACGGAAAAATACTTTAGATGGACTCTGAAACACGATTCGCATTTTCAACAAAATAATTGTATCATTGCGCGTAAGCGTGGGATCATCAAACCCTTTTATAAAAAAAGTGTAGACATTATTCTGAGTATAAGATAGGGTTAAGATGTTTAGAGTCTGGTGTTAGGAACCCATACTCCATGAGAGCCACCATGGAAGTACAAGTTAGGAGACAATTGCTTGACAATTTGAGAATTGAAGCGAAACATGAAATATTCCTAGTATTAACCGTGGGCCACCACGGTTGTGGGAGACCACAGGCTTACAACTATCCTAATGGCAGTGCACGGAAAGGAGACTGTATTAGGGGGATAAAACGCGAGGACGGGTCGGATTATCAGTATGACTGCACGGCAGTGCGCTTAAAATTGAAAAACCAGTAAAGTTAAACTGGACGGCAGGTAACGTCTCACTGTGAGCTTGAAAGTAGGGAAAAGTCCTAAGATGCGACGAGAGGGGAATCCGCATTGGGGATGTCTTGCGAAAGACTGGTGAGGCGTTAGGCTAAGAATTGGAGATATGCGTGCATCATAACCGAGGTAAGAAAGGCGAGATCATAAGAGCAAGAGT--------------------------------------------------------CTAACCGAGAATGATAGAATTACCTCAACATAGTAGTAGGAATGAATAACAAGGTAAAATTTGGTACATAAGTCCGCCCTTTTAGGCATATGGGCAACACAACGTCGAGATGAAAGAACAGACAAGTCAGTCCAAGGGAATACATACGGGAGAAATGGGGTGGGCGCTACACAATGACGATGCAGAGGCAGTGAGCAGATTACCATTGTTCTTCCATAAATGAAATTAAAAAGTTTTGATTAAAAGAGTTTTGAACGGAAGGTCGGGTTGAGCAGATTTCAAACCGAAACTCATTACGTGTACTTACCTCTGAGACGGAAGGAAAGCGCGCGTTTCAAATTAGGAGAGTAGGTCATTGATCAACCCTTCGTTCGTAGGGATGATAAT-----------------------------------------------------------------------------------------------------------------------------------------------------------------------------------------------------------------------------------------ATTCGATTGAATTTGAAGGATTAAAAGTCCGCGAGAGACCGCGCGATTCTGCAGGACAGAGATTGCGGTTGAGAGAAACTGGCTAGTCGAGTCCGTAAGGTTGTCACCCACAATAAGGCCACTCCGCCGTACAGGAGACCCAAAATCGATTGCGGAGACACACAATCTGAGTAAGAGCGAGAGAATAAAAGAGACTAAGATCGCAAAAGATTGAGATGTAACCGTAAGGACAATGAAAGCAACTAAAAAGAAGCGAAAGATGGTGCGACGGAGCGATCCCGGCAGATGGAAGATGCCGCTTGGATTAACCAATCTCCGAGACAAGAACACAGATCGTCATATTTCACTAACATCCCATCCCCCGAAAAATAGGAAAGCCCCCTCGTAACACAGCCTCTGACATATTATCTGCAATCGTAAGGGCGCGCGTGACTATAACAGTTTGAGCCCGGATTAGTTTGGGACTTTGAATCCAAATCAGATTAAAAACCCCAGCCTTACACACTTTTACTTTGCTTGGACTATCAATACTGAAACATCCATTCCCCCTACCCGCATATACAATTAGCACTACATGTTCCTGCACAAAAAATGATCCTATCCGCTTTCAGACTGACTAAAACTCGGACTGAGATTATATGAGTATTAGCGAATGTAGGGAACTGACAAAAAAGCATTGAGTGATAACATGGCGGAATAACCTCGAGTGCACATATTCGTCTTCGATGTGGAAGTGGAGCGTCTACAGATGAAACAATACAAGCAATCACAAGAAATAAAAAGTAACACAATGAGCGAATTAAAGTAAAAAAATAAGCCAACCAGAGGGAGACAATAGTCGAGTATGGTTTGAATGCCAAAAAAGTACAACATTTGTTGACACGGTAAGTTGGACATGATGTTCAACAACAATGGTGTCATCTATTCATGTTCAGAAGGATAGACCAATGCACTTGAAAAGTTTGCGAGGGATGGTCGCTATTGTACAATTTCATGTCTGTTAAAATAGCTGGATTCCCCCAACGCCCGCGGTAACTGCCACTGAGGTTGATTTCCCCTCAAGTGTTCCCGTGCGAATTTCGAAACCTCTGGGAAATGGCAGTCGGCTGGTTCCGTATTCGAGATCCCCCGAAAAACAACGCTCAAACAAAACAAACCCAACAAACTTGTAAACTCTAAT------------------------------------------------------------------------------------------------------------------------------------------------------------------------------------------------------------------------------------------------------------------------------------------------------------------------ATGCCTCCAGACTATTGAATGCGCGAGGGACCGTGGAGATGTTTGACTCGGCGAGCGTCCAAACGCGAAATTCGGCTTTGACGGGAAAGGTAGGTAAAGGAGACTTCACGGTATCCAATTATTGCAGGGGGATTACAACAAAGGACGGGGAGTCATTAGGGAAGTTGAGAGAAATTGTCTAACAACGGCCGGCTCTTCATGCAAGCGGCCAAACAAGGTCCATTTTATACACGTAAACAGTGTTGAGGAACAGTGTTTGGCAGTGTGAGGATGAGTGTAAAACTGAAGTAGGAGCAAGGGAAACAGAAAAATGTGTGCGATGGGCACT-------------------------------------------------------------------------------------------------------------------------------------------------------------------------------------------------------------------------------------------------------------------------------------------------------------------------------------------------------------------------------------------------------------------------------------------------------------------------------------------CTGCGCGTGCGGGATAGATGGAACGGACAGAGAGCGCAATACATCCGAACGAGATTGACAATTTGTTAGCCTTGTTATTGAACACCGGTGCAATATCTCATGGAGAACAATAAGATTCACAATAGGCTTGATCGTGTGCGCAATCTTTGTGCGATCACATCATCATGACACACGACTGCATTTGCTTGTGTATTCATTTATTCATAAGCGTAATATGAACGAGAAGAGCCAGAGGGAATTAGATTGTGAAAATATGAACCTCAAACAGAGAGGTGGATTGGTCAAACGCCTAAAGCGTGTCAGTAGGAATCTATCCCCGAGAAGAATCAACATGCTTGGAAAGCGTAATTATGAGAAAGATCCGATCGGTGAGACGCAATGCGGGAGGTTAAGTTGAGTGTTTCAATCACGCGAGGGAGGGGCGCAGGAAGTTGCAGGCAGCTTTGCCTAGGGCACCCTGCTAAATAGAAATTTGACCGAGTGATAGGGAGATGCAATTGATCAGAGCATTTGAAATGGAGGAAAAGGATGTCAATGCGTGACCACCCAGGAGGTGGTTACTATTGAATCAGGAGCGCGGAAGCTTAAGCCTCAGGTGTGTTGAGGAATTGTACGTAATACTCGTTGAAGTACTGAAGTTCCTCGCGACATGGTGATCTTAACCTCAAAAGACGCTTCCTTCGCCCTTTTTCTCGCTTGAAGTC--------------------------------------------------------------------AAAAGGCTAGAACATTCAATAGCAACTTAGATAGTCGTACCCTCGGTACGTTGGGCACTAGTGGGCCAGTATAGCCACGAGCTACCATTTGTGGGAATGACCAGGGAACTAAGCAAATATCACATAAAAAGTAGGCAATTGCGCCAGTCAGATCAATAACGTGGCACTACCTGATAAGGGCAGATTACGCTCTCACTTGCAATTGATTTTAAGGTCGGATGCGTCTCATATTCAAAGTACCCTCGTGCCTGGACGACTGTTACATGGGCCCAATCCGGAGGATTGCATCTTCCTGCGGAGTAACAGCCAATAACGTAGGGACGTAAAAACAGGTCAGCTGTATACAAAGAAAGAAACTCAATGGGTGAGTGAACAACTAGTTGGGAAGGTTGTCATGGTACAGTGACTCCAAGCAGTTGTTTCGGGATTTGAAGAATGACGTGGGCGTCTGAAAAACTATCCCTCCTTACTTACCTAGGCATTTAACAACAAAACATGCGTTGGTGGGTTATCTGG---------------------------------------------------------------------------------AGAAAGCCTCCGTTGTATCTCAGT--GAAACTTATCTAAACCTGTACCATAGTACGACGAGATTGCATGACCCGGCTGAGGAGCGCGCTGATATATCCGGAAAGAGGGTCACCAGCAAGGCATGGTACAAGGAGCGTTTTTCTGAAAACGTAAATAATATCGGAAAACCTTATGTACCTGATGAAGAACGGAACTCTTACTTTAACATTGGCTGAAGAGCGCAGAGGAGCTGAGGCGCGCAATCGGGGTTTCACGGAGATCTCTATACTTTTGTATCTCTGTTAGTGGTTGGATCTTTAATTTGAAGGGCCAGGACGATTCTCCAATAGATTTGAAGATTCCAATTATGTGAGGTTCTTTACTGTCTGTTGGAGAGTCTCTAGCGA--------------GCATGCAATCGGTAATTAGATTGAGAAAATAACCTTCACCCGACAACTTGAGACCCCCTTGCGTAGGAGAAACAAAATCTCTAGGATCCCTTTCGCCTGCCAAAAAAGGATCTCATGATCCCATTAAAAAACGAATCAGAGCATGAAAAACTGAGGACTTGTGACAATATCACTAACACCCCTCCGACGGTTCCGACCTCTCCAGTCAGATACTCCAAGGAGAGGCTTTTGTGAGGATCCACAGGAGCTTAAGTGAAGAGTCGAGGACACAGGAACGTCTCCGGTCTCGAAAACATCATCACGGGGCATCGTATAAACGGCTTGACGCAATCTCTAACGAGACAACAGGCGTCAACGATTCACAATGTTCAGTTAGAGGAAGTCGTCAAACAAGGAGCGGCCGAGTGCCATTACGAGAGATTAGTCGCGCGATTTTAAGACCGCGATTGATTCTCAAAGCGGAGTCAAGCCTCAGATCACTTGGAGTTTCCTTAGTAATTGACCTTTTAAACGGTCTCGGAGAGCTACAAAGTTGCGCGATTGAGCGCAAAGTGTCCTGAGGCAAACAAAGAAAACGAGTAGAGAAACAAGCCATCGAAACACCATCCGAATGCCAGAGCTCGGGTTCTCGTAAGATTATAATTATGAAAACGGGCGGCGCATCTTTCCAACACGCGTAGGACGAAGTTTACGAGAGAGTAGCAGCTTAAATCAGATTTTTTCAGAAACAATAAAAGAAAGATGAAGACATTAACTTTGAAAGAAACAATATAAAGCACTGTGCATCAAGAGTTATGCTCAGGTATTTGAGACTGTGAGTCTCCAATGATGCGTAAGACAGAAGGTGAATACAGGCAACAAACTGTAAGACGGACAGCTTGAGACTCGAAGTGATCGCTTGCGACTCAAGCGTAGAAATGAATCGTTTGAGGTAAACAAAGAGAAGCTAACAGTGCGGGATTCAAAAATTAGCACAGACAATTAGAATTTAGACCGACCAGAAATTGAAGGCAAGCGAATGAAAGCAAAATCAGGAGGGAATTCGTCTAGGCCATTAAAAGCGAATAAGTTCGGTTGAAAGAATGACAAAAAAAGAAACTGACTTCAAATTGGAGACTATTCAAGTAAACTCACAACAGTCGTTAATCGAGTTTTTGTTGTTACCAGCCTTGACGAAGGAGAGTATGGCTCTATGGGAATGAAGCAAAGTTCCAGTTGTCGTATATTTAGCGTCGAAAAGAAGACGGTGAATTCCCGACACTTCGCGCTCACCAGCGAGCCTGCGAGCCTAAAGGAATAGGTATGGTGTACATCCACCCAATACGTTGCCTCCAGTGAGTGCACCAGCTCTACACTATGACCATTTGTGGTTATTTTCGTTTGAGACCCTAAGACGGACGGCGGGACAAGCGATTCAGGAAGGGTCGCGGCAGGCCGAAAAAAGGAGAAACAGCAGGTCAGTACTGTTCATCAAAGAGCCGAGGGGGAACCCGTTAAG------------------------------------------------------------------------------------------------------------------------------------------------------------------------------------------------------------------ATGCACTTAGTTGATCTTGTAATCCTAATCAACTGACCTCGTCAGACACTAAAAGTTAGCTGGTGCATTCTCTTGCGCGCGTGGGGTAGTCAGTTTACGACTCTGAGGAATTCTACAGTTTTGCATGGACCTTTGGTTATGCTACCGAGAGGAAAAAGACGTAGCTGGCTCTACGCTTGCTTTTTCGGCTGGCTGGCCCTCTGAATGTATGCGTGACCTCATGTCCACGCTTCTTCACTGTTATTTGCTGTTACTTAGGCATTTGCGACAAGCATGCTTAATGGGGACTTATTCCTCTTCGTATTTACATTCTTTTAAATTTATGGTCTATTCTTTAAACCAATTACTGGCTGCCTATTGGCTTATTTTAGAACCACTATATGAAACGCGCGGGGAAGGATAATTGCATCGTGACTTTATGACTGTAAATTTCGTAATTTATATCTACGAAAGAGCGGAAAAGAAGAAATCCAGAATTGGATAATCAATCGCGAGCTGACCGAGGAGCGTAACAGCGAAAGAAAAAGAAGGAGCGAGAGCCTTGAGGAGAGAAACAGTTTCGAAACCAAGAAGAGGAAGAAAAAAACAGACATTGAAAAACTGCAAAACAGCTAGAGAGAATAGTCGTAATCGCAAACAAGTACCGGCGAATTCGAATCTGAAAACAAGAAAGCCAAAGTGCCCTTGAGAAAGTAAAGCTATGTGAGGGAACGCCGTCGTGAGAGCATGCATCTAGATAAGACCAAGTGACGCACCGAAAAGATAAGCGCTACAGATTGAGAAGAACTCCCATTAAGCGAAACCAACTAGTTTCCATTAACAATCTAAAAGATGATAATCCCGAAACCATAACAAGCATTATTAAAACCCAA--TGACATGCAAATGCGACACCGATTGTGAGCTTTTAAAAAAGTATAAATATTCCCTTTTCTGACCAATTGCGTAGCAGCGTGCGGGCCTAGAATTAGGTTGGGGGCAGTGTTCCAGCATGTGCCAGAGTATACGCTTGTTCCTTTAATTTAAAACGATGAACCGTAAGAGACAAAATGATCAAGCGAATTTTTGAGCTGAACTCTTGAATTTGGAAGAGAAACGCTTTCATTTAAGACAAAGTATTCGT--------------------------------------------------------------------------------------------------------------------------------------------------------------------------------------------------------------------------------------------------------------------------------------------------------------------------------------------------------------------------------------------------------------------------------------------------------------------------------------------------------------------------------------------------------------------------------------------------------------------------------------------------------------------------------------------------------------------------------------------------------------------------------------------------------------------------------------------------------------------------------------------------------------------------------------------------------------------ATTCGACTGAATGAGGACAGGGGAGGGTATGAGTAAACGCTTAGGAGTTTAAATTCCTATCAGAGGTTGCCGGGTTCAGAGCGCAAGCCTGAAGAGCAGCATCTTGGTTTGCACAATGGAGACCTTTAGTAATTGTGAGCTTTGGCGACACAATCACTCTAAGTGAAGAAAAAACTGGGATGGCGGCTTGACTTGAAAGAGGAAGCAGAAGTGTGGTGAGTGGTGTGTAAGATAGGAAGAACCAGCCAGAGTTTAAGATATTAATCAAAGGGATCCTCGGAAAACTACAAGAGAGACTCTTTCAGATTAGAGAAGTTCACAATCTCGCTTTTTAGGAAGCTTATGTTCTCATCCATTGTTTTTGAGATCACAATGACCTACATCGCATATTTGCGTGTTCCTGTAGACTGCTGTGCTTGCTAAGAAGTAATTGTCTAACAAAGTGCGTAAAGGAGAGCGTACCGGAATATAGAATTGGGAGAAAAAATTCAAAAGAAAGAGAAGATCTTGAAAAAAGAGTGCGATAGAGCACACTTTCATTTTAAAAAGCCTTTTTATCTATATCTTTTCTTTAGTTTCGTCTTGCCCAGATAATAGTATTCGTGGGCGCGGGCCTTTGCCTTTTCACAGTCCAATGGGTATCACATTGTTTTTACAGTTCTGTTTGCAAGGTTATTTCGCTCCCAAAAGAAAGTGGTAAGAGAGTCAAAGGGTCTGTTCGGGATAGATTAAGAGGGCGGCGGTGATTCTGTACGAACAAGGCAATTTGTTCAGGAAAGTACAGGGAATTGCTTGTACGAGATAGAGTTTGAGCTGTTACTCAACTGAGCGGCAAGGGATGAAGGAGTACTTACTTAACAGGGTGAGCAAACTAGAGCATTCGAGTGGAACTAACCTTGATTGACTCAAACTGAGACTTCGATCATGTAAGATTGCTAATCGCACGGAGCGAATAGGAACAAGATCACAAACCGGTCTTATTAGATTTTCATTGTGCTCTGGCTGCACTGCAGTCTTACTCGCGTTTTAAGCAAAACTATGA----------------------------------------------------------------------------------------------------------------------------------------------------------------------------------------------------------------------------------------------------------------------------------------------------------------------------------------------------------------------------------------------------------------------------------------------------------------------------------------------------------------------------------------------------------------------------------------------------------------CAGAGAAAAACAATAGGTGGTTATGGTACCAAGTGGAAAGTCATATAAACCTCGTCAAAAGTTGAGGTGCCCATGCGGGAACAAGTTGCATAATACTTATCGAGATTACTATGATGCCGGGTGTTACCACGGGAACGAACGAATGTCTAAGGGTGTCGGTGAAAATAAGACCGACACAATCCGAGTCTGACGGTAACCAATAATCAAGACTAAAGTGATCTGACGATCACGATTTTGACAGTGCCGCTACGGAATTTTAAGGGGGACCGAGTAGACGTGCAAATATCTAAGATGCAAGGGAATTCCTTTTGTAACCCCGTTCGAGACAAGAGACCAGAAATTCTCGAAAAGCAGCCTGAGTCACCACGAGGATCGAGTACGACCCAGACTGCTCCTAAGTGGGTGATTCTGAGAGAATCACCCTGAAGCTCTTGCCAACAATGT--------CATAGAGCTCCCGAGAGTCATTGTGCGAAGAGAACTAGCAGCCTAAGCGATATTAGAAGTACAGCCTAAAAAGAGGCATTTTGACCTCGTCACGTATTTCATCAGCACATAAGAAGTTGTCCACTGAAAATTGCCATTATGGTTTCATATCCGTGCCTTAGCTAATCTTATAAGTAGAAATTGAAAAATGCGACGGCAATAGTAGAGAAGCTTTAATTGACAAGTCGCGTGTATCCTTAGAGAACATGGACCAATTCGAGGAAGGGAAAATTCTAAGTGACTCCGATTGAGACAGGAACGAAAATTCGTGAGAATCGGCAATTAAGAAAGGATGTCCCGCGACTGACGAAACCATTAATAGTGACAATCGTCTGACCTAGTCCCCGAGGGAGGAAATGGCTACTCGCCCGGGTAACAAAGCGAGATGGGAAAAGGAATCTATTACGTCGAAATAGGATTCATAGATTGAGTCCCACTGCGAAATGCAGAATTAATACGCCAAAGCTTGA---------------------------------------------------------------------------------------------------------------------------------------------------------------------------------------------------------------------------------------------------------------ATCATCATCTGTTAGGAGCTTTACCGGCGTGTAAGGGTTAAATATCAGACTCGAACAGTGATCAAGAGAGGACGGATTCGCTTTACGCGCTGGGTTCCAAATTCACAGTTTCGCCTTTAACGGGCATAGGGAGAGCAGTTGTGCAGTAAAAGGCGAGTTTGGGTGCGAGGGTGGGGTGCGACTAGGGTGACCTCCGTTTCTAAGTTATCAACTGGAAGCTGTTTGCGGAATTAACCAGTGCCTCGGCTATGCGCAGTATAGACTCTGAAAAGGACAGTATGGAGAGACGCTGATGTGTCTAAAGTCGACAGTATTAACGCAAATGGGAAGGGTTTTGTATAGCAGGCAATGTCAAGTCGAGACACACATATTAAACCCTTCACTTCTTCCCCCCAAATAGGGCTGTCAAGGAAGCCGATCGCGAACTTTCTTCCGTGAGAGGGACTATCTTTGCACGAGGCTTTGAAATTCCGATCGTATGTAACATTTCAACTAGGACAAGATGAAAATCAAAATGCAAAATTGCGTCAGCCGAACTGCTTGAGCAATACTTCCCTTTCCTAGGCCGGCAAGGATGAGCGTGGGGAACCGAGAATACGTCTTTGCTCGTGGTCGGACGGGATGTCCGTCTTCCACGTATGCCAGAAATGTCCCAGGCTAATAGACGCCTCAAAGGGTGGAGTAGTTGCACTCACGCTACCTAATTAAAACACAGGGGTGCGGGTTCGGATTATGAAAGATTACGATTGTAGGCAACCGGGTGTGTTATTAACCCGAGACGGGCCCAGATACGCGATTCTAAGGGAACGATAAAAGTTCCCGAGCCCGGAGAATGTAATGGTGATAATCGAACGTCGGTTCCATGCAGTTATAACATGCAACGAAACCAGATCAGGCCTGACCCTAACCAAACCTCTACTAAGTGCAGTTCCAACACACGGCGAATAATCTTTTCCTCGCACGACACTCTGAATGCAAACCAGGACGGGAATGCCTTTGATTTGGGGTTCAAAATTGGTTGGACAACAGATTGAGAGAGTCGAATGTTGGAGGATGGGAATTTAAACAACCACTGCTTCCCCTTTCGAGCGCACGCGCCAGCTTGGATGAGACAAACACGCTAATGAATTGAAAGGACACACCTGCTTAATACAGGGGGTGTGTTCGTGATCAGGCACGGGGCATTATGGTCAAACGTAAAAATATGAATAACATACTTTGGACATGCGGGGGCGCGATGGTTATGGAAGATTTGCGAAGTGAGATTAGACTAGAACGGACGATTCGTGCGCGCTCAACTCTGCAAATATTTAATAAAGGATGGCTTCGTGGGTATATTCGGTGGAAAAGGGCCGGTTTATAGTGAAGGAGGAACGTTGCGGAACTTTGCGTGGTCGGTCACTAGCTAGGGTCTGAAGGGTAAATAGAATAAGAGAGAGCCAGACTGGCGCGGCATTACAGCACCAAGGAGCTAAGGGGGATATAGGTTACAGTAAGAGAGGTGAAAAATAGGAGAGATGAAGACTCATAAATACAGAGAATAT--------------------------------------------------------------------------------------------------------------------------------------------------------CAGAATGAAGAGGAAGAACTGAGCTTGAAGAAGGCGAAATGAAAGCTTAAGATGGGCAGGGAAAAGAAGACTCTGGACGATTGGACAGCCTCACTCTGGGACGAGATTACGTGAGAATCGCACACACACTGCCTGACACAGAAAGGCTGAAGCTTTAAGTGTGTAGCAAACAATGCCAAAATGGGAGACTGACTCAAAGAATATGAGAATATGACAGCGACGACGGGACGTTATAG--------------------------------------------------------------------------------------------------------------------------------------------------ACGAAGACGAACGACAAGCACTACTTAGGCAAGTAACAACACAAGAGCAGTATTGGGTATATGCGGATGGGTACGGGTATTTTAGCATCTAGGACTTTTCGGCAAGCCAATCGTTAACGAGCTTAATTTGAAAAAGCAAAGTTTGAGCATGGGACCATAAGGTAGGGAACACGCCGGGAGAGAGTAGTAGCAATGATAGTAAGAAAGTAATAATAGATAATTTAATGAGGAGAGCGAAGGACGTCATTGAGTAAGAAAAGAAGGAATAGATAAGTACTTTGTACCTGAGGTACCACAAACTTGTTTGTGAAAAGCACTGAGCATGTGAGGATGGTTAGCCACCAGGTTAGAGTTGCACAGCACCCCTTCTGTTTACATTGTTATGCTTGGCTACATGTGTCTGCTATTATGGGAAGGACTCCAACCGAATCGATGATGAAAATTTTCAAAATACGATTGAATTGATCCGAAACAATAAAAGTGTAGAACAAACACACACAATCCGAGG----AAAAGCACAAAATTACTCCACATTGTGACACGAAAGCTAGGCTTCTTCAAGTGTGACAGTACGAGAGGACTCTAGTAAATTCATAAGTCACTTGATAGGGGACTAAGCTTACGCTCTTTTAATTACGGGCATGAGGAACACTGGCTACGGAACTTCTCCAATGTAAATAGTTGAAATGTGCAGTTCAAGAGTTGCTACTTCAGTCCTCGCTTTTCCCAACAAAGCCGAAGTGGAGTAAGATTGATTCAGAAGGTGCATGATTATAAGCCTCGATTTGAGAGGCAGCGTTAACTGATAACCCGAACAACTACGAATCTAGATCAGAAGTCATGTAACTCATTATCAACAGTATTATTTGTATGTATACCTCTTGTAGCCTATAAGGCGTACGACCCAAACATTCATGAAAGTCCTTGAGCGTAGTTCTGGTTGGCAACGCGAATGAATGTCTGAGGGCGATCAGAAATGCGAATAAACGAGAGGAAAAGACGTATAGTTATAGAGGGATCGTTCGGAAATAAATACCTAAAACCGGACAACTGACACAGGATAAGTGATTTTGGCAATGACTTATAGAAAGGAACACAGATTACTCCTGTAAGACTGCCGCCGGGATTGTCAAAACACTATCTTGATTGTAAGTGAAACCTAGATCTAACGGGCAAGTAGTTAGTATTCTCGGTACATGTCGAGCTTCGAATATAAGATTGAATATGTCAACCTTCTCTACCGAATAATCCCATAAATGAGTGGATGAGATGTTCAATGATTGATAAAAATCAATACATTAAGAGTATGTGGAAATTATTCTCTGTCGATAAATAGCAATGAATGCATATAAAGGAACACGGTCGGCCAATCTAAGGAAAGAACGTGCAATAGAATATGAGGGCCCGTCGGGGATCATCCATAGGTTTTTGCGGTAGATTACCCACATAAGAATAAAAAATTTCGTCGTATACTAATTGTCTGTGAGAGAGACGAGTATTAACACAGAATATTTTGAGAAGGGACTACAGAAACATCACATCCCATGGGCCAGCAAATGCAAAGTTAGAGAATGAAAGAAATAGGCGCAACGGAAGTAGCGTAAGACTAACACTAACAATCTGACAGTGAAAACGAGTGAATTCGAATTGACGTGTACAAGGACCTACCAAGCGGAGAATACACCAACGTTACAAGACAGGAATACCGTTGATAACAAGGCATACTGCTGTAGCATAAAATGGGCAGTCTGAGGACACGAACGCCCACCTCACAGCACACACCCCCCTGCCCACACATAACTAACCTGCCCTCACGCGCTCATATTAACCCGCACATCAGAAGCACGCTGAGCGAGCCACAGACACAGTCACTCATCGTCAACGATTGCCTGACTCCCATCATCCCTCCGAGGGAGACTCCTAGGAGACAAAATTAACTCGGATCGACACAAGGAATACCGAGTTATAGCCCCCCAAAGACGTACGAGGGATCCTCCCCTTTTGAAGGCCCCTGTATCGTCCAAGATAGTCAGAGGCCAAGAGAGCTAGTTCCCGGGCATTTCCAATTCAACCATTCGCCATTTGATCCTCTTGTACTGAGGCGCCCGTGATCACACGAAGGGGTACAGGAACAAAGACTGGGTTTCAACCGAATGAAGAATAGAAAACGGCCCCCCCCTAAGGAGTGTAACATGGAATAGACGCAGAGAACAAAAAATTTTCACGGCCAATAGCAATTAAACAATTCGTTGCATAAAGTTAATTTTGAAAAAAAACGATTGCCAAAGCAGAAGAATGCGATAATGCAAGGAATAGAAGGCAAATAGGTGACAATATCGGAGATATTGTGAGCATGAGTGTGAATTATGGATTCTTTGCAGTTGGTTATCACAATAAACCTGAGAGGTTACGAGCATTCAGTTATTGGCGCCCCGTTCAGCGAGTGCGATTAAACATGCGACATTGCGTAATAGGAACCTAGCCAGCGCAGGAAAGGTTAATCGTAAGAAACTATCAAATTAAGTCAGCCCCCAATTCTGTGAAATACTATGAATGCAAAGCAAAGTCCTAGACCGAGTGAGTCTAAGAGAGAGCACGAGCCTTCGAAGACCTATGATTGGGAGAGGGGATGCAACCCCGAGCGGTTGTGTGGGGGATCCAAGATCCATTACCGGGTCATACCCACCCACCCCCGCCTTAATACCGTAAAGGTGCCCCCCTCCTCGTCCCCAGGGCCTACCACATAGGCGATCATGGTTAAGTGAATCCGCCCCCTAGGAGGTATAAGAAACCCCCCTCACTTGGGCGGGAGGAAGAAACCGTCCGCCCCGACAATTCCGCGAACTTCCGATTCCTCGTCCAAACGTCTCCGATTGAACGCCCGAGAAAAAGAGAGTGATTGAGACTGCAAAGTTGAGACTAAAACGAA------------------------------------------------TCAGTAAGTGAAACACTTTTGACATCTTACGTCAAATAGCATAATGCCTATCACAAAAGGTTTTACCACTATGAAAATCGCAGAATAAGCAAAAGAATAAGAAGCTAAAATTAGAAGAGCGAAACTGACATCGAGCCTCAAAGCAGAGAATAAATCATGATTGAACTCAGGGTCCACAATAAGACAATGATCTTAAGAATCTAAGAGGTTGAGAGCCAAAAGGAATGGAAAAGGAAGAATTCGAGAATGCAATCGCAATCGCGCGAGCCTGCAACAAGGACATTGGAAAGACCCATAGGCGTGCGAAGGTAAGTGTAAGACAATGAGAACTCCTAGGGGCCGATTACGCCCCGAAACTCAAAAGACGAAGAGCAGTCAAAGAGCAACAGTGACCAACTGAGCACGGGTGACTCAAAGATCAATGTTCAAGTGCAAATTAAGAAAAACATATTAAAAATTTGACTAAATAGTAGAGAAGGAAACCGTGTAGGCTCCGCTCTACGAAAGTACGACTTTGGGGCTTTCAAAACGACTTCGAGTTTACGAGTGTAAATGACCACTTAAAAGACATTCTAAGATGGATTGAATATCCAAATTTGAGCATAAAGGGGATTGAATTTAAGATGTGCAGAGCCCTTAAGTCTTCGACCATAACAGCAAACTTGGTACATAGATCCGATCTGAATTGAAGTGACTGCATGGAAATATGACAGGCCGTCTGTGTACTTCATCCACAATCTGCGTCGAAGCAAGGGAGTGTGAGGGACCGAAAGTCTCGATAATAGTTGGTCTTGAGGACAACGATTGACCAAGCGCTGAACTATGACTTCGCCACAACGACATGCTGTGGGAGTCAGTGAGTGAGTGGAATTTTATTCAAATGTGACTAACCACAACAAGCACAAAGAGATGCTAAAATTGCCAAAGGACCATTCTATAAAAATTGGACTCCTGGATACAGACACTGTGTGCAACTCCGGCCACACAAATCCAGGAAACAGTCCAACCAACCCCACCGTGGACATTGCAAAGAAGGATCAAAAGAAAAGAAATTGTTTGAGAGCACAAGATGAACCAGTGGGTACGGGATAATCGA----AATGCTATGAGTCCGAAAGCGACCAATTGATATTGCAAGAAAGAAAAAGCGAATAAGCAAAAGATACACGTTAGAAATGCGTGCAAAAATAAGTAGAAATGATCGTGAAGGCAAAAGAGAATGCAGTCGTGCACGCAAACTCACGCTCTTGGAATTATAAAACTCCAAGAAACCCCAAAAATGGAAAAAGAATTGATCAATTTCGCGACTAAGTGAAAGAAAAATTCAATATGAGCATAAAAAAAGCCAACTGAATCAGAGCGTCAGTCAATATAAAATCATGGCGCGCTCAACGTGCGCGTACTGATAATTATTTATGTTAAAATATTTTGATACGGATTTTTTTGCTTGGATTGATAACTTCCTCACATTCTGACTTCGAGATAGAAGGCGTCCTTATTTATGGACGGGCGCATGTCTGTGGTTTTGCTGTGTGACGTAAGGCATCGTCTCTTAATCTTCTTTTCTGGATATCTATCTGATTGTGCGGATTCGGTAATTACGCAAAATGCGAGGTTAGACGGTTAAAAAGTTGCTCTAGGAAGGGGATAAGAAAGACTGACTATCATCCACTAATGTGGGGTCAAATAACGATGGACGCG----AAAATCGTCCCGAGTGTGCGGATAAAAATGCACCGA--AAATATGTGAGAATTAACGCGGTGTAGTAAGTGTGATTATAACAAACTGGGCATGGGGGGGCGTGGCTGCTGTTCACTCTGGATTTTTTCTTTGCTGCAACAGTAAAAGCAATAGACCATGCATGACTAGAAGAACTTGAGGCTGTACGCGCGAGGACGCGTTCGAACTCTAACCTATTTCAAAGTTTGAGTGCAATGTCCTTTGCTCGAACACGAATGCATGAAATGAATGAAGCGCTTGCGGCTCTACTTCTTTGAGCGCAGCAGAAGAGGCTCTCGTAGTCGTCTGAGATGAATTGACAAGAGATAACTTTCTTCAATAGAGATCAAGGGCATCAGGAGTTGGAGATGGAGAGTTCCCAGTATGAGTGATGAGCAGATTGTATAAACAACATGGAAAGTTGGACCAGTAATGTTCTTAAACGAAATCGATCTAAGGAGTACTTTCTGACGTGACACTCAGACTGTCTAATTAAGAGCACAATGATGACGAAGCTCCAATGGAAATATAAATGGAAGTGTCTGTTTAAGGAATAGCGGCGAAGCGTGTGTAAAATAGAGAGGACACGAAACCTAGGCAGCTTATGCGGATGACGTACCCGAAGTACAGTCATGGAAAAAAGTAAAACGAGAAATAACCTTGTAAGTCTAATAAACACTATCCACAGTAATGTGAATCATTGAAAAGATGTAAAAGAGTCTAAGACCGGAAAGCGAAGCAGAGGAGTAAGGAATTGAGAAGTAAAACGGAAAGCGTGTTTTCAAATTAGTT------------------------------------------------------------------------------------------------------------------------------------------------------------------------------------------------------------------------------------------------------------------------------------------------------------------------------------------------------------------------------------------------------------------------------------------------------------------------------------------------------------------------------------------------------GGCACAAATCAGAAATCGATCTTTAAGCTTAACACACACTGGCCTAGCAAAA--TCTAACAGGAGCGGAATCGTTCTTAACTGTAATTTCGACTCACCGGCAAAGTGAAAGTATCTGGAAGTGTTGAAGTTCTCCAGACCGTTCTTTGTTTGCTATGAGAGAGAACTGATGCGTAGGTTAAACTGCCAGGAAGGGTATATGGGATCGTGCATGCGACCTTCTCACAGTGAGTCATAAAGAAAGTATGCTTAGAGATCGGTAAAGCCATCTTTGTGTAAGGAAAACTAGATAACACAGCCCCCAGCTTCGTACGTAAAGGA-------------------------------------------------------------------------------------------------------------------------------------------------------------------------------------------------------------------------------------------GCATACTTGAAAGTACTTAAATGAGGGTTTTATTCGGTGTGACCTAAAGCAGTAGGGTGAGACCGATTGCATACCAATGCCAACACATAGTCGACTGGAAATCCTTGAAGGTTTAGGAAGGATCTTAAATGCATGTGAGCATAAAAGCAGGGGCTGGGATGATGCTAGTAGAATCGGAATAGTTCCCAAGGTCAGAGCATCAATCAGTGAGCGAAGAAAAAGGCGCGTTTGATCGAGGGTAGGAGCGAATAAGTGCGAGGAAAACGGCAGATCTGCTCGAGCGAAGACGACAATAAAA---------------------------------------------------------------------------------------------------------------------------------------------------------------------------------------------------------------------------------------------------------TTATATTTAGAAAAAAAAATAAGACAAAAGTTGAGTATGTCAGATGGCGCGAAAAAGAGTGTGAAACTGTCACGTCGAGCAGCTGCGAATGAAAAAAAAAGTTTAAAGCAAGTCCTTAGACATCGATACTAAACGCTTAAGTAGAACACAATGAGCAACTGCAAGTGCAAATGAAAAGATCTGTGATATTGAGAATGTAAGATGCAAACTCAAATTCTTCGATCACATTTCTCCACTAGAATAAATTCCAGAAGCTAAGTTTCAGAAAATCAATGCCAAAACTAATCCAAAAAATTGCTTAGAGAAAAAAATCAAAGGATAAGGGAGACAGAAAGAAAAGGAGACCGAGCGCGCGTGGAAGAATGACTTAGATGGGTTCGGAATTCGACAAGTTGAAAACAGGAGAATGAAGAAGAGTGGCTCACACTAAAATGGAGTTACTTAGGGCCCAGACGTTTATAAGGCTACGGTGCGGTTTATGGCCGTACACTCGTTTATGAAATGGTAGTGATTTGTATGCTGCACACTAGGTCAAGACACTCAGTCTTTATTCAGTACAGAGATATATGAGAAGAGTCTTCATTGCCCTAAATGACTAGAGGCTGAAGGATTGAACGCGGCTGAAGGACAAAAATGGATCGTGAGATTAATGCTGTTCGGATCCTCCCAATGTCTTCTCCGATCAATAATCTTGGGATAAATAAAATTATTCTCTCCGAGAAAACGAAAGCATTAAGCCCTCCACAAGAGATATATAGGCCCTTTCAAGATTAGCAAATAGGGTCGAGGTCCATAGAAGAGAGAGTCAGTGTCGGGCATAAAGGCACAGTGGAAGTGTCAGTTACGAAAATAGTGTTAATGAAGATCAAGGAAAGCAAGGGCTCGTCAGTGGATCACCTCAAGTGTATGTAACTAAATGACGGAAGAACACTTTGAAGAGGCAAGGAGCAATGCGAAAGGAAGGAACAACGAGATCGTGCATGAACAGATGCGAGAGGGAGATTGTTTTTACGTGGACATGTACTGAAACTGTTAACAGATTGAGGGAGTTTGCTTGATACAACAAATCTGTATAAAGCCAGACGGGGAAGCAATTAAGAGTCAATATAACTGATATGCAAAATGCGTAAAAGAGGAACCACAGAAATCTCCCCCTAAGTGAAATTTCGGCGTTAACACAGTAAGAAGAATCTTGTGCGGCTGCGCGGGTTCTCGAGGATAACTTAATGCATAAAAACATAGGAGTAATTCAGGAAAAATATGTATAACAGTTCATAGCCCCTAAGCCGAAATGAATTGTGGAAGCGAGAAAGCCTAACAGTCGAAATGTGAAATTATAAGACACCACCCTCCAGCCAAGCGCCCACTCATTCA----------------------------------------------------------------------------------------------------------------------GTACTCCACACCTGCACAGAGCGGTGCAGTCCAACCCACCTCGGGATGAGACAACAATTCTCAGGATGACCCAAGAACCATTTTGCCAGCTTGAGTTGGGAAAATTTGGCATAAAAGATTTTCCTGAACCGTCGAGCTATGATATATACAGGAAAGGAAACCGATCCCAAAAGTGAAATCGACCGCGCAGTGTCGAGATCCCGTCTGACCAACTGAACAAGACTCTGAGTTCTCAATTAAGTGAGAAGGAGAAATTGAGACCGTGATCTCACATGGAGTTAATTTATTGGGGCGCTGTCTAATTAAGCCACATAAGGATCGGAGAATGCATGGTCCTCAAGAACCCAACGCCCACTATAACGGTAACAAAAAAAATTACAGATCTCTCGTGGTACAGTCATCACAGCCGAAATCCCTGGATCCCGAGTACGATGGA------------------------------------------------------------------------------------------------------------------------------------------------------------------------------------------------------------------------------------------------------------------------------------------------------------------------------------------------------------------------------------------------------------------------------------------------------------------------ATTTAAAATTGAGAAAGACAGTTCGGGTACCACTAATCTCGTCAAAGGATAGGCAACTTTGACATTCCCATTGAGATAATAACAATTTCCAAAAGAAATTAGGTGTAATGCAGACAATGAATATGTGCCCAGGGGACTTTTTTTCGCAAGGAGGCTTAGTCCACCTAGCTTTCAAATACCTTATTGCCTGGACAGTGAAAGGGCATAGTTGTCTGGGGGCAAATATTGCCGGCTACTCCCGGGCAAATACCCGTCCAAGGACGTGTGCGTGTGCGAGGAACACAGCTTGCGTGGCTACGCATTCACGAGAATTCAAATAAAAGGATGGGTGAAAATCATACTAAGAGGCTTGCAATAACCGT--ATGCGAGAAAAAACGTATGAGTGCAATTCCTTCCCATTACCACTAACACACTGAAGGAATGATTTTGGACTCCTCACACTAAATGCCAACAATTCAGATCAGGATGCTCAAACTAAGTGACCGAGAAACCATCTATCCCTTCGATCATTAGTCCGGAAGTAAGAGTGAAAGTATGTGAGTGGACGGTATAGTGATTGGATCCGCGCATGATATTAACGAAATAATTGTGCACCAATGAAAGTCACAATGCAAGAAAATATATAGGGGTGTATGAACATGAAAAACTCAGCGCGTAGTCTTCCGCCACCACTCAATC--------------------------------------------------------------------------------CCAACAAAGAATGTTACCATCAAACCGAGACCAGAGTCGCTGGTTGCATACGACAAATAATATCCCAAAAATTGTAATGCTGTTGTCGGGCTTCGTGAGAGCATAACACTAGTTGTCCAAAAGGGCGTGTGCAAGAGTATCAGAGCGCGAATGCGTAGGACAAAGTGATTAAACAATTTGGTGCGATCTAGTGGAGGGCTATGTAAGGGTAGAACAGGCGATAGTTGGAT------------------------------------------------------------------------------------------------ATTAGGATACTGAAGTTTTTATTTGCTGTTGGCTGCTTAGGTGATTACTTGACTCCGAAAGCAACATGTTCAGAGAATGACAGGGTAAGCACGTGATTCAGTGTACGGGGCATAGAGTGAGCGTATGAGCCCAGGGCAGTCTTAAAGGATAAAACATTGAAGCATCTGACGCGACTACGGGTTAAAGTTGTTAGAAGATTTCACTTAGCAAACTGTTAGTGATTCAGTGGGAGAAACCTTCCGGGTGGGACACTACGCATACAATTGAACTCTCTCAAATCAGACATTAAACGTAAGATACAACCACAAGTTAGGAGCCAGGAGAAAGGCGAGATTAAGTAGGTATTATGTCGTGGGAACTTGTATCTGTGTACGTGGCAGTATATCTAAAATTTTTCGAAAAATCACGGTCACAATCAAATTCTTTTAAACATTCCAGTAAGACACTTTATGCCCGGAGGCGTAATAGAGCTTAGAACTCAATACTGGTGTAAGCACGTGAATCCAACTCAATCAGGATGATTGTCAGTCCGTCTGATCGAACGCAAATTCGTCATTGACGGTGCGAAAATCAGCGTAATTATGGGGAAACCTGTCATGGTGCGGGCAGCGTCGCAGTTTGATGCTACTATAATACACGATACTTAAGAGCTTTGTACTCATCAAAGAAGTGTCACCAAAAGGTTTTGACACTATAATAGACACGCTTTGGAGACACGTCGATGTCGGCCCAGATAGACGGGACTTTGTCCGAATTAAAGAGCTGAGGGTTCTTGCTAAAGTTAACAATAAAACACGGCAAAGGGACGAAATTCTTTGAATCCGAGAGTAGGTCCATCCCTCTAGGAGAAATTGAAGTCTCCCGACTTGCCGACAATCCGGGTTCGATTGCTCATGTTCCCCCTTGCGAGCAAGCCACCGATGCTAAGACTGACAGAGAATGGGTTTCAGGTTGGAGTTACGCGCGCCTCTGAAAGTAAGACTCAAACTGCTACACTGGCTGAGAGCAAGAATACCGGGAATTCTAAATCT----------GACAAATGTCACGGACGAATTTGGGAGCGCTTCAAATGACCACTGGGATCGTGAGAAAACCTGACTTCTATTAGTTGAGCTTACCTCACAAATTGATCGGTTAGGCGGGAAATTAAGCCGAACTTTCTTATAAAAGTTGATTATCCGAAAATCGAATTCGAGTTAATACTGAATAGAGAAAATTGCGAATAGGAACATTTCATTAACATTAGGTTTATGCAGAAAATTCTGGGATTTCCTCCAAAATTAGATCTCAAACTGAGTTTAATTAGGGAATTTTAAAGTTCCCTGAATACGAATCAGGCTAATCTTTACTGGGGAACAATGAGAGTACAGGAGTCGAACTGAAACTGAGTCTTACTGGGGAAAATTAGGAATCCGCGAATGGTGCTCTAGTTCATCCTATCTTGGAAACACTCAAGCTCCTCACATTCTGCTAGAACTCGTCTTGCCTCAAAAACACTACACCTCCCCGGATGTACTTAAGGTTGTGATTAGCTAGGAAACCTTGTGTAGTTGTCAGACTACTAGACCCCACCTCAGACTGCGCAGTGGTAACTTTAAGTCCTAAGACAGGACTCCCGAATTATTTTATTCAAGGCTGCGTGGTAA--------------------------------------------------------------------------------------------------------------------------------------------ATGCCCAAAGAAAAATGTCCAAGGCATTCAAAGATGCAAGTAGTAAACTGTTAACACCATCGAAAAAGAGCAGCACAGGTAAAAGCAACTATGCCCAGCCGTGGGGCCGTAGCCATGTCATGCCACTTCGTAAAACAAGTCGCTGGAGGGTTACCTGAGATTAAGCGCGGATCAAAAAGAGCAGACATGGATGCGTGATACGAGAAAAAGAGGTGAAGTTCACAAAGTCACGCTAAGATAAGTCAACTATTTTTCCCGAATTTCAACCAAAAGGGAGCACGCGAGAATAAATGCACCACTCAGGGTGTATCCATGTTCCAATAACGGAAAGCCGGTCCACGAGAGAAAAATCAAGCTTGTACCTCGGTGCAGGCGAGCAGCTTGGGAAAGCAATCCCCAATTGACCACGAATAAATGTTACTAGGTGTGGGGGAGTGGGCACTCTCTTGCCCAAGTGGCCCTGGCTTCCCAAAAGTGGGAGAATGCAAGCACGCGATGAAGGTTAAATACGTAACTGTATCAAAAGCAGCCAATGAGTGTCCAGGCGCTCTTATATCGGCCTAAGACCCCCGGAAGAAAAGTAACAGTAACAAGGGAAATACTTGAGAATATACATGCCGACATCGCCAGTCATGCAGAATTGAGGACGTAAGAATCTGGACTGCATCGTGGTGACATGAGGTCCACCCAGATTATAACAATGAAGGGGACTGAGTCCGAGAATGCAAGTAAGCCGGACTCGGGAAAAAAGAGAGTATAACACTGAGATTAACAGACTGCGCTTCGGTGCAAGTACGGGGGCGCTCAACTTCAAATCGGTGTCGAATCATGCAGGTCTACGTTACACAAACAAAGAAATTAGAACTTAAAAAAAAATAAACCAAGACTAGCCAAAAACAGGCATAGAGGCCTACAACAGAGCTCCTAAACCCAAGATTAAAAATAGACTGCCATAGCTTAGCGTAAGCATGCGAGATTGAGAAAAGTCGCGTGAGACAAACCCAAAAAGTGCAACAGAAGGGGCGCGACTGAAAGTACGATAGCGAGAAAGAATAGTCAAGAATCAGAGCATTCTTATGGGAAACATCAAGAACGCGAAAGCGCCGCAAAGACTGCAAGTACATAAAAGAGAGTGACTATATAGGACTGAATTCAGAAGTGCGATTAACTAGGACACGGGAAGTGTGAGCTTATGACTACAAATGCCCAAATACGTAAGTCACCGTGTCTTTGCATGCGATCTAGACGCGAAGAACTCCACGGTATGGACCTCTGGATCAGAAAGGGCGTGAGTACAATGTTTGGTCCCAAAGATCGAGAGAGTGCGTGAATGATTGCAAACATTAGACTCACGAAGTAACCAGGAGCATGTGGTGTAGCACGGGCGAGTACTCCATCGTCTATCAGATATAAGCGGAACAAAACCATCACTACGTGAACGCTTACGAGGCGGTAAATAAGCTAACAGACCTTTGGGTCCGGAAGCACGGACATTTACCCTGAAGTGAATATGGTATCCCGAATGTGGTTAAGTGCCACAACAAAAAAAACAAGAGGTAAATCTCCGACTGACAGTGCGAGCTCAAAAATCAGACTCTGAACATATACTAGTGAGAGTCTAGATCGACCCGCGAAAACATGGCGACTTCTGAATGTCAAGGTCCCAATGACAGAGATTGAGAATCTAAGCAAATAAGACTTTATGTGTTACTTCGGCTACAATCAGTTGCTTCAGAAACTAGCTATATTCATTCTCATGAAACACTTTAATTAATTGCGCAAGAATGACGAATCAAAATGGAAAGAGAAAGCGAAACTAACTAAAGGCATCAAAAAAAATGAGGGCCGATCAGCGAAATGATCGCAAAAACAGCCTAATATTCGATAGTCAGGTGAGCGTGCAGAGGTCAACGCGTACACAAAAGTACCATCATGCGGGTGTAAGCATGAGCGCATAAAGATAACTGAAAATTCTCTTATGAAATTGACACATTGAGATTGAGTCATCTCTAATGAAAACATAGTCACACACACGCGTCCCAAAGAGTGACACTATCACAGTGCGAGAGCGGCTGATTAAATGACTCCCAGGGAACGGTCTTACTCACGTGCTCACGACAGAGATTTCCACGCTGCAACTCGCAACATGCAATTATAGAGGCTAAAAATTTTGGTGGTAATCTTTCGGCCACCCTTATTCCGAGTCAGTCACGCACAGAATGAAGTCTAAGTAACAGTGCGTGCACGCGATTGAAAAGGTCGCTTAAGGAATCTGGGCGAACAGGGCCACGATTCCGACAGGGTACACGTTTGTGATTAAAAACAATTGATTTTAACCCTGGGAAAAGCCATAGAATTTTGAAAAAAGACGGGGATCACAGTTGATGAGTGAAAATAAGAGCGTCAGACTCACAAAAAATCGATTTAGGAGACCAAATGGGCCAGGAACCGTATTTTTCACCAAGATGGGGGGTTTATGATTGAGAGTGACTCGGATTATAGCAAGGATTATGAAGGAATCTAGTTATGAGATTGAAACAAAGTGGATAAGACCCTGTGAGTGAGGTACCAGAAGACTGAATTACAGTAGACTTAGCACAATATTGAACAAAGATGAAACATATAAGAATGAGAAACTTATTCTCAGCGAGAAAGGAACCTGACCCCACAAACTTTCTGAAAGCGTCCTTGCAAGTGATCGTGAAATCTCCCTCTTACGCGATTCGCCGGGACTATGTAATTGGTCCTACTACAAATTAGGGCTTCACATGCAAGTGTACTAAGGTCAAACCATCAGTGTGTAACGGAAAGAATGTAATTACTTACCCCAACTGGCGGAAGGTTTTGGTGAGTTGTCCGTAAGGACTCATGCTTATATCCGTGTAAAAGATAAAATTACCAGTGTCAGCGAGTCAGACCCCATCAGGGTCAGCTTCAGTCCCGGAGACGGGCTCTTATAGTCCCAAAATTCGACCCGCGTCCACCCAATCGGTCGAACTCCTAAAATTCAAGAACTCTGAAGTTAAAGGCTTCGGGAGGTGAGGGAGCGGAGCGTCTCATACCCGTATTCTGCAAGTAGTGAAACAATTGGCCAGTTCTGAGTTGCGCATGCGGTTGCGAGGGCATTGGCAATTGAAAGATCTCGTGCCCGTACCACAGATTAAGCATGCGAACATAGACAACCGGTCTTACGAGCGGATCACTGGGGGAAATAATTGCTTTTCGAAAAGCTATAGGGAGAAGGAGTCGCTTTGATGTGCACAAACTGTTCTGTGCGCACACGAGGTTCCCCGGCACTAAACGTGTGAAATTGGGATACTCGTCAAAATA--------------------------------------------------------------------------------------TTCCCACCTAGATAATATTCAAACGATTTGACAGGGAGCATCAG----AACTGCTTATATCTGTTGACTCCCGGAATTTTCAAGCAACATCGGAACTGGCTCATCCTCCTAGAAAAACGGGCGTAGGTGGTTCTCTGGAAACTTAATCTCCTCAGCAAATATGAGAGCGCTTCAGCGAATATCAGAGATTGTGATCTACAAACTACCTAATCGTATCTCTAATGACACGCTTTGCCAAGTCATTATCTAAACGAGAGAATTTATAAATCCAATTCTACACCTGTAATTCCCAAGTCAAGTATTAGGGTCTTTCGAAGCAACCAACGAAGCTCGCAATGTTGTCCAAACCATTGAGGGAGTTTCCGATACTTCGGACGGTAGTATAGCGGAGTGTCCAATTCTGAGCAGTAAATTCCTTTTGTATGAGAGTTTATACGGCTTGGCTCCAGCGGATAACGGTGGGTAAGGTTGCCATGCACGCCCCACGGTGTCTTAGGAGCGTACGGCACAGTACGTAAGAATAAAAATTGAAGACTCAAAAAGCCTGTTGAAATGCAAAAGGGCGGTTTAGTCTTCCTTCTAGAGCTAATACCTTCGAAACTGGCTTATTCACTCGAAACCCCGATTGTAAAAAACCCCCCCCCCGTACGTGAGATTGCGAACCCAGAATGGTAGTAGGTAGATAGAAATTGAGAGAAGAGACGCAGATGTAATTTTATATACTTTTCTGTGGGGACTTGTATGCTAATCCGATTGGAGAGGATGGCACCGGAGCTATTCACTCAGAAGGAAATTGGCTCCCTATGAAAAATAATGACCGAAAGTGTTTCCTCGAGAGACTGGGAACGAATATCTATTTGTTTTTGATCCCGTGGTAGCGTTTAAGTTTAAGAAAAACTCAGAACGAAATTTTTTGATTGATCCCGACGGCAGAATTTTAACTAACATTGAAATTAAGAATAAGAGCTTTCGTGCACGCGTATGAGGAAATCAAAAACTAAAAGTATAAAATCGTATAGGAGTCAGACACTGCGTGCGAGCAACTGGAAGCATAGGAAATTAAATAGTGGTTCAAACGCATCAGATTATAGTGATCGGGCAATGAAGTTGTGATTCCAAAGAATGCACATGCTTGGCTGCCAAGTTTCAGTAAATTAATTAGCCGAAAATGAACATATATCAGCATGCTTCTGAGATTGAAAGACTAAAATAATATAGTGAAGATGTAGGTGCATTCCGATTTCAAATATACGAAAACCATAGTAAACGTTAAAATGGCTAGACAAGCATACTCGACTTCGAATATCCGGAAGTGACAGAGTAAGAATGCGAATTCATGGACGAATTCGAGAGAATTTCAATCACACTTGCACAATCTGACTCAGCTCCGACGACTCAGATAGTAAAACGATAGGCATGCCCAAGTACTCTTGTGGGAATGTGGGCAGCTATGCCAGCGGTCCTCTAATTGCAACACCGCTCACGTCAATTTGGGCGAAAGCCTTTAGGCTTAATCAACAGAACCCAATAGGTTATTACAGCCATTGTGGCAACAAACCACTAAGGAAATTCAGATTTGCGCAAACGCTTGCTGCGGTGAGCCTGGGAGAAGAGACGTGATTGGATGACAAGGCAATTGAAGCACTAAATCTGACAGGGGTCGAAATAGGGACGGAATCAATTAAAGGAAATAGAAAAAAGGAGTCTCATA-------------------------------------------------------------------------------------------------------------------------------------------------------------------------------------------------------------------------------------------------------------------------------------------CCGCCAAGATTCACGTCTCTTCATCATCCTATAAGAAACCTATTAAGACCGGTTGAAAGAAGAACCGGGAAGAACGTAAAGAATATAACAGAACCTCGGTGCGTTGGAATCTGAGGGTACTGGATCAGAATGCCCAGCTTCGGAGTATGAAATCTTCCGATTTAGATATAGAGCCAACAAGTAACTCAATAGAACACCATGTGACCTTGGGAAACGGGTATTGATAGCAGATCTCAAGTTCAGCATAAGCAA------------------ATGACACTGTGAAAAGTTCTCAGCGCAATAGTGAGACACTGAGCGACTGAAATTGAAACTGAGAGAGATTGAGTATCGCAAAAGATTTGAATAAAATTGCGCCAAACAGATGTTGCATGGCAGGGATATCGATTTCGAGAAAGATTTTGAGCTGAAAAAGCAAATTATTGCATTTACGAATCACTTCGTGAAATGTGAAACACTAGATTTGCAAAACAGTGATCAGTTTGAAATGAGCGAAATCCCTTCTACCACGCTCAATAGGTCTCCACATGTCTTGAAGAGCAAAAATGATCATATGGTTGAGACTGGGGATGAGATTTCACGAATATGATGCGATGCCAGCAAGTATCATAGCGGGACTTTCACCCCGGTCGCGCGCAACACAAAAAAAATTTGGTAAAAACCAAACATCGGGGGATATAAAAGCGAAGGATTAAGAACCCGAAGCGCAGAGCATAAGAATCGCGTTATCAGGGACGATTCACCATATGAGAAATTCTCTCGTTCTCGGCAAAATTGACCCAAGGCTTAAATTTAAAATTTAACTTAAGTCGTATCAAATCTACGATTAACCTCGAGTAACAGTTAGACAAAGTATGGATTTCCTAAGGAAGGAGGTGGCGTGGCTGGAGATGGATTTGATTGAAAGCAGATGAGACTTTGCGCGCCTGTGCGGGAACTGATGAATGAGCACCAATTGGGGTGTATGTTTGATGAAGGATTCCTAAACATAGCACCCACTTTGTTAGATGTAAGTTCAGATGTTCCGCAGTTAAGCTTCAATGTAAGACCTTTAACAGTTGTTTAAATATAGCCTTCTTCGAAAATAAAACGTTCATTCAGGAGAATTAAAACTCAAAGTATCCCCTACTCTACGAGACTGGGGGACGGGCCTTGATGACGATAATAGAGGTCTGGAGGAGAATTTGACGAATCAATAGGTA------------------------------------------------------------------------------------------------------------------------------------------------------------------------------------------------------------------------------------------------------ATGAGCTGAGGCAAGAGTACGATTGTATGTCAGAACAGGGAACCGAGGTTATATAGCATTCCCAGGCCACGCCGTTACATCTAAACGTATCGCAGAATCCGAGTGAAAATCCCAGATACCCATTGTTTCAAATTAAACAACTGGAAAGGTCAAAATTTAATATTTTCCCACCAAGAGAAGCGCGGTGTTCTTTTAACAGAGATTATTTTTAGCACACATATAAAAAAAATCAATAAGATTGGCC------------------------------------------------------------------------------------TCCAAGTTAAAAATGCATTTGGGCACGGAGACGGTTGCACGTAAGCGCATAAAAGGTAGAGTACGCTTGTAGGAAAGCAATTCCAGGAATCCGTGCAAGTGTCAGGGAGTTGAAAAGAGAGTATGAGCGTGAGACACAGGGTATATGTCTGGACCGAAGACTAGCCACACGTTTTCGAGGACAAAAATCTGAGCATAATCTGGGGTAAAGGTTCTGTGATTCTCTTCTTTTGGAAGGCAAGTCCAACCTATTCCGTACGAGACAGACGATTTGAGCTTAAGCAGGAAGGATGGTGCGTTTCCCCCAATGCGAGACCGCAAGGAATATTATAAAAGAGCGCGTGGAGGTATTCAATAGACTGCGAATCTGTAATGCTTGTTGAGACAGTGGCAGCGTGGATGGTACC--------------------------------------------------CAGGCAAAGGGTGGGAGGACATAGTGGGTTGAGAGAAGGAATACTTACCATGACGGATATATGGCCCCAGACCCTAGAAAAGATTAAGTTAAATGATGGGCTCATACCGAGACCCCAAGTCGTTATTCAAATAAATACGGGTAGGAAGTCGGGTGTGAAACGAGTTTCGTTTAGCGTGCAAGAATATCATAAACGTCTCAGACTCGAGGCATACCTAAGAAACAAGCTAGCACCCCGAATAATTTCAAGTCCCGTTTTAAAGTTTTGAGTCCAGTGGCACGAAGAATGCTGGAGGTACTTGAAAAGAGAATAGCACTCCAGTAAGGTTAAGCAATAGGGGCGTTATGTTCATCTCCGGGAGGATGGCCGACTATAACAGTAAACGTTTCGGCGGTGGTCCGTGATTGAGAGTCATTGATCACTTGACAATGAAAATGAGAGCATACTCATAACGAAGGGTGCATAAGGAAATGAACAGGGCAAACCCATTAATCCGAAGTGATTAGTTAATTGACTTTGTAAGTCTCATGAAAGCACCGGATCAACAGCAAAGAATGAATGTCTATCGCAAAACGAGGGATAAGTGTTGACAGAAGGTCCGGGTGTGAAGTTAAATGTACCGAAAGTCGAGAATGCCGTAGCTTGATAGCCGAACAAAAGAAAAGTACGCGTCAAAGCAAATATAACTGCGAGGCTTTTTGATGTGAAGAGTTCTAGATACCGAATAACAGAAAATATATGAAATGAGATCACTGTTCAACCCACATTGAGTCTTTCTCCAACTTAGGAAATTTAAAAATGCTGGGCTGTGGGGCCGGATATTCGGCAAATAGGAAGATTGCTTTTGAACGGTCAGAAACGGAAAGATGCGGAAAAATGCAACCATGCATCTAAGCAGGTGACTCTCATACTGATTAAAACAGCAAATATGGGAGCATTAAGACGTAAATGACAGTCAACCCGACTGGGGACGCTCACACGAGTGTGACAGTATAACTGTCAGAAAACAATTGAGGGAGGCCGGTTGTGGATAATTTGCAGATGAAAAATTTTACCAAGAGAAAGAAAAAGTCTTTTAGCTGCGAATGGATACAGAATTCGGAAAATGATTAGTAAAAATACCAGAGTGAGACTACCAATGTTCGAGTATCAGACCACTTCCAGACGAGACACCTGCCAGTGTGCAAAGATCGTTTTTCAGCCAAGAGAGGCGAGAGAATAGCTTATAGTTGACAAGGAATGACCACGTGACGA
[truncated: 3,931,183 more chars]
