# Supplementary material for: Phylogenomic analyses reveal a Gondwanan origin and repeated out of India colonizations into Asia by tarantulas (Araneae: Theraphosidae)
Source: PeerJ. 2021 Apr 6;9:e11162. doi: 10.7717/peerj.11162 (PMC8034372; doi:10.7717/peerj.11162)
Supplement: Supplemental Information 2 — The starting tree generated by BEAST, which was used to time-calibrate the phylogeny. [file peerj-09-11162-s002.tree]

((((Microhexura_montivaga:0.13246831784888097,((((Hebestatis_theveneti:0.02788102671905479,Cyclocosmia_truncata:0.04554061319939251):0.012028803900753615,(Idiops_bersebaensis:0.08167832258326332,(Promyrmekiaphila_clathra:0.031188065677011323,(Aptostichus_stephencolberti:0.009234254124334207,Aptostichus_atomarius:0.002420552379212071):0.01951381017226883):0.014680145719159099):0.004227907783143303):0.007696581867045638,((Damarchus_sp_SRR3144092:0.04500539796275943,(Rhianodes_atratus_Ratra:0.06420745238108633,((((Pelinobius_muticus_SF12:0.010490254313606895,Hysterocrates_gigas_Legs_TUBS201802S2:0.017672488812161574):0.0043923111614642685,Monocentropus_balfouri_SF13:0.016622267140546626):0.024730050006072035,Catumiri_argentinense_SF1:0.04082331792641153):0.006563001874060781,(((Thrigmopoeus_insignis_SF3:0.029040683280903257,(Haplocosmia_nepalensis_SF10:0.015326794381494258,(Phlogiellus_inermis_RSW017:0.02380817728020304,Selenocosmia_javanensis_Legs_TUBS201811S11:0.012232435537785163):0.003946849160448407):0.016465346547663573):0.005620610089042188,(((Poecilotheria_vittata_SF17:0.002845087686144304,Poecilotheria_vittata_Legs_TUBS201804S4:0.0042305617179420885):0.01351354480960043,(Cyriopagopus_lividus_Legs_TUBS201805S5:0.006364637567905812,(Omothymus_schioedtei_RSW018:0.004811489133135172,Omothymus_sp_HatiHati_SF9:0.004487799168270246):0.0034663518056810005):0.012065065760895638):0.01262096112700184,((Heteroscodra_maculata_Legs_TUBS201806S6:0.0032008492495370355,Stromatopelma_calceatum_SF14:0.0025498748734696652):0.01857279372822021,(Pterinochilus_chordatus_Legs_TUBS201810S10:0.004396737109638477,Pterinochilus_lugardi_SF6:0.004561597921581451):0.01433980866481016):0.013110416530631885):0.00428270332259667):0.002210179489752051,(((((Phormictopus_atrichomatus_SF16:0.006369457590010286,Acanthoscurria_geniculata_SRR1024075:0.008029523025819801):0.004313670989386231,Lasiodora_parahybana_Legs_TUBS201803S3:0.006211902030758387):0.0013157132619343592,Aphonopelma_johnnycashi_SRR1514871:0.008395959038780876):0.013931136757770413,((Neoholothele_incei_Legs_TUBS201807S7:0.01654232575020595,(((Psalmopoeus_irminia_Legs_TUBS201809S9:0.010729510136346071,Psalmopoeus_cambridgei_SF11:0.001579013395797968):0.005176275906090738,Tapinauchenius_violaceus_SF7:0.010478750871033948):0.001696609814739486,Ephebopus_cyanognathus_SF15:0.01236758444889735):0.013417018683755694):0.005576379385587693,(Caribena_versicolor_SF8:0.010895013801322934,Ybyrapora_laeta_Legs_TUBS201801S1:0.010755664815300298):0.018791320442475057):0.003299426135847383):0.0033064340941549863,Trichopelma_laselva_SRR1514881:0.039962949184325774):0.006312050478297915):0.0070639920884491):0.01571901048551555):0.009546613337811982):0.014159526489413932,(Brachythele_longitarsus:0.030975708966206605,(Linothele_fallax_Legs_TUBS201808S8:0.0339900147715374,Pionothele_n_sp:0.034924383982747054):0.006941974042499577):0.019264708219677296):0.0017076907974377664):0.005707860779366913,Paratropis_sp:0.057555263424834247):0.0176295137154997):0.10531922673215355,((Sphodros_rufipes:0.08828167138811696,(Aliatypus_coylei:0.02377206767115292,Antrodiaetus_unicolor:0.019047786129041733):0.037212138397805794):0.005624648561709633,Megahexura_fulva:0.07562427496103852):0.1216894640955225):0.009831089229053347,Liphistius_malayanus:0.15648552925869175):0.03642250630312749,Eriophora_transmarina:0.5016775908338443);
