# Supplementary material for: Phylogenomic analyses reveal a Gondwanan origin and repeated out of India colonizations into Asia by tarantulas (Araneae: Theraphosidae)
Source: PeerJ. 2021 Apr 6;9:e11162. doi: 10.7717/peerj.11162 (PMC8034372; doi:10.7717/peerj.11162)
Supplement: Supplemental Information 3 — The tarantula taxa assigned to different biogeographic areas (as per the supplemental tables). [file peerj-09-11162-s003.csv]

ID	Name	State
1	Monocentropus_balfouri_SF13	E
2	Pelinobius_muticus_SF12	E
3	Hysterocrates_gigas_Legs_TUBS201802S2	E
4	Catumiri_argentinense_SF1	D
5	Thrigmopoeus_insignis_SF3	A
6	Selenocosmia_javanensis_Legs_TUBS201811S11	BC
7	Phlogiellus_inermis_RSW017	BC
8	Haplocosmia_nepalensis_SF10	AB
9	Pterinochilus_lugardi_SF6	E
10	Pterinochilus_chordatus_Legs_TUBS201810S10	E
11	Stromatopelma_calceatum_SF14	E
12	Heteroscodra_maculata_Legs_TUBS201806S6	E
13	Poecilotheria_vittata_SF17	A
14	Omothymus_sp_HatiHati_SF9	B
15	Omothymus_schioedtei_RSW018	B
16	Cyriopagopus_lividus_Legs_TUBS201805S5	B
17	Trichopelma_laselva_SRR1514881	D
18	Neoholothele_incei_Legs_TUBS201807S7	D
19	Tapinauchenius_violaceus_SF7	D
20	Psalmopoeus_irminia_Legs_TUBS201809S9	D
21	Psalmopoeus_cambridgei_SF11	D
22	Ephebopus_cyanognathus_SF15	D
23	Ybyrapora_laeta_Legs_TUBS201801S1	D
24	Caribena_versicolor_SF8	D
25	Aphonopelma_johnnycashi_SRR1514871	D
26	Lasiodora_parahybana_Legs_TUBS201803S3	D
27	Phormictopus_atrichomatus_SF16	D
28	Acanthoscurria_geniculata_SRR1024075	D
