# Supplementary material for: Phylogenomic analyses reveal a Gondwanan origin and repeated out of India colonizations into Asia by tarantulas (Araneae: Theraphosidae)
Source: PeerJ. 2021 Apr 6;9:e11162. doi: 10.7717/peerj.11162 (PMC8034372; doi:10.7717/peerj.11162)
Supplement: Supplemental Information 4 — The output from PhyloBayes dating. [file peerj-09-11162-s004.tree]

#NEXUS
Begin taxa;
	Dimensions ntax=48;
	Taxlabels
		Heteroscodra_maculata_Legs_TUBS201806S6
		Omothymus_sp_HatiHati_SF9
		Idiops_bersebaensis
		Eriophora_transmarina
		Monocentropus_balfouri_SF13
		Tapinauchenius_violaceus_SF7
		Lasiodora_parahybana_Legs_TUBS201803S3
		Pelinobius_muticus_SF12
		Poecilotheria_vittata_SF17
		Omothymus_schioedtei_RSW018
		Ephebopus_cyanognathus_SF15
		Aliatypus_coylei
		Pionothele_n_sp
		Selenocosmia_javanensis_Legs_TUBS201811S11
		Rhianodes_atratus_Ratra
		Linothele_fallax_Legs_TUBS201808S8
		Ybyrapora_laeta_Legs_TUBS201801S1
		Neoholothele_incei_Legs_TUBS201807S7
		Stromatopelma_calceatum_SF14
		Haplocosmia_nepalensis_SF10
		Antrodiaetus_unicolor
		Pterinochilus_chordatus_Legs_TUBS201810S10
		Hebestatis_theveneti
		Thrigmopoeus_insignis_SF3
		Pterinochilus_lugardi_SF6
		Psalmopoeus_cambridgei_SF11
		Acanthoscurria_geniculata_SRR1024075
		Hysterocrates_gigas_Legs_TUBS201802S2
		Psalmopoeus_irminia_Legs_TUBS201809S9
		Sphodros_rufipes
		Poecilotheria_vittata_Legs_TUBS201804S4
		Cyclocosmia_truncata
		Damarchus_sp_SRR3144092
		Aptostichus_atomarius
		Promyrmekiaphila_clathra
		Aptostichus_stephencolberti
		Trichopelma_laselva_SRR1514881
		Brachythele_longitarsus
		Aphonopelma_johnnycashi_SRR1514871
		Liphistius_malayanus
		Microhexura_montivaga
		Caribena_versicolor_SF8
		Phormictopus_atrichomatus_SF16
		Cyriopagopus_lividus_Legs_TUBS201805S5
		Phlogiellus_inermis_RSW017
		Catumiri_argentinense_SF1
		Paratropis_sp
		Megahexura_fulva
		;
End;
Begin trees;
	Translate
		1 Heteroscodra_maculata_Legs_TUBS201806S6,
		2 Omothymus_sp_HatiHati_SF9,
		3 Idiops_bersebaensis,
		4 Eriophora_transmarina,
		5 Monocentropus_balfouri_SF13,
		6 Tapinauchenius_violaceus_SF7,
		7 Lasiodora_parahybana_Legs_TUBS201803S3,
		8 Pelinobius_muticus_SF12,
		9 Poecilotheria_vittata_SF17,
		10 Omothymus_schioedtei_RSW018,
		11 Ephebopus_cyanognathus_SF15,
		12 Aliatypus_coylei,
		13 Pionothele_n_sp,
		14 Selenocosmia_javanensis_Legs_TUBS201811S11,
		15 Rhianodes_atratus_Ratra,
		16 Linothele_fallax_Legs_TUBS201808S8,
		17 Ybyrapora_laeta_Legs_TUBS201801S1,
		18 Neoholothele_incei_Legs_TUBS201807S7,
		19 Stromatopelma_calceatum_SF14,
		20 Haplocosmia_nepalensis_SF10,
		21 Antrodiaetus_unicolor,
		22 Pterinochilus_chordatus_Legs_TUBS201810S10,
		23 Hebestatis_theveneti,
		24 Thrigmopoeus_insignis_SF3,
		25 Pterinochilus_lugardi_SF6,
		26 Psalmopoeus_cambridgei_SF11,
		27 Acanthoscurria_geniculata_SRR1024075,
		28 Hysterocrates_gigas_Legs_TUBS201802S2,
		29 Psalmopoeus_irminia_Legs_TUBS201809S9,
		30 Sphodros_rufipes,
		31 Poecilotheria_vittata_Legs_TUBS201804S4,
		32 Cyclocosmia_truncata,
		33 Damarchus_sp_SRR3144092,
		34 Aptostichus_atomarius,
		35 Promyrmekiaphila_clathra,
		36 Aptostichus_stephencolberti,
		37 Trichopelma_laselva_SRR1514881,
		38 Brachythele_longitarsus,
		39 Aphonopelma_johnnycashi_SRR1514871,
		40 Liphistius_malayanus,
		41 Microhexura_montivaga,
		42 Caribena_versicolor_SF8,
		43 Phormictopus_atrichomatus_SF16,
		44 Cyriopagopus_lividus_Legs_TUBS201805S5,
		45 Phlogiellus_inermis_RSW017,
		46 Catumiri_argentinense_SF1,
		47 Paratropis_sp,
		48 Megahexura_fulva
		;
tree TREE1 = [&R] (40[&length_range={359.61,416.382},height_95%_HPD={9.999999991805453E-5,4.000000000132786E-4},length_95%_HPD={359.61,416.382},length=383.22950000000003,length_median=378.46299999999997,height_median=3.4999999999740794E-4,height_range={9.999999991805453E-5,4.000000000132786E-4},height=2.9999999998153726E-4]:378.4629,(4[&length_range={342.341,390.271},height_95%_HPD={1.99999999949…
End;
